# Supplementary material for: Molecular basis for differential Igk versus Igh V(D)J joining mechanisms
Source: Nature. 2024 May 29;630(8015):189–97. doi: 10.1038/s41586-024-07477-y (PMC11153149; doi:10.1038/s41586-024-07477-y)
Supplement: Supplementary file 3 — sgRNAs, oligonucleotides and primers used in this study. [file 41586_2024_7477_MOESM3_ESM.xlsx]

## Sheet: sgRNAs_Oligos
Supplementary Table 1 | sgRNAs and oligos used in this study (5'-3')
sgRNAs used for entire Vk locus inversion in mice and parental v-Abl line
sgRNA1	accacttagatacagtcaac
sgRNA2	gaacatgtcaagtcactctt
sgRNAs used for whole Igk locus deletion on one allele in parental v-Abl line
sgRNA1	accacttagatacagtcaac
sgRNA3	gtgccaacgacatcacccca
sgRNAs used for Jk1 to Jk4 deletion in single Igk allele v-Abl line
sgRNA4	aagcatgcgtggaagcgctt
sgRNA5	gggatcttctattgatgcac
sgRNAs used for downstream Igk-RS deletion in single Igk allele v-Abl line
sgRNA6	gcctgtaattggttaaaacg
sgRNA7	aggacccggaagaaaccgtg
sgRNAs used for entire Vk locus inversion in single Jk5 allele v-Abl line
sgRNA8	gctgacccagcctttcacag
sgRNA9	cttgtctggtgctgtttgag
sgRNAs used for Jk5 inversion in single Jk5 allele v-Abl line
sgRNA10	ggtcttctagacgtttaagt
sgRNA11	gctttagaagcatgtcacat
sgRNAs used for whole Igh locus deletion on one allele in single Jk5 allele v-Abl line
sgRNA12	ttagcaacagctgcacgtaa
sgRNA13	ggactctggctgtaggagag
sgRNAs used for proximal Vk domain deletion in Igh-Igk hybrid-Vk-JkRSS v-Abl line and single Jk5 allele v-Abl line
sgRNA2	gaacatgtcaagtcactctt
sgRNA14	actggaacactatcaccatt
sgRNAs used for Cer deletion in single Jk5 v-Abl line
sgRNA15	cttgaactttcccacagagg
sgRNA16	agcacttatatagccagagt
sgRNAs used for Sis deletion in single Jk5 v-Abl line
sgRNA17	acgcaaaaataggcaagacc
sgRNA18	tttgctatcaatttaaagcg
sgRNAs used for Cer and Sis double deletion in single Jk5 v-Abl line
sgRNA15	cttgaactttcccacagagg
sgRNA18	tttgctatcaatttaaagcg
sgRNAs used for Jk2 to Jk5 deletion in single Igk allele v-Abl line
sgRNA10	ggtcttctagacgtttaagt
sgRNA19	ccgtaagcaaagctgggaat
sgRNAs used for DJH inversion in DQ52JH4-pre-rearranged WAPL-degron v-Abl line
sgRNA20	caactacccttttgagaccg
sgRNA21	tggtgaataaggtacctcca
sgRNAs used for targeted chromosomal translocation between chr12 and chr6 in single Jk5-single Igh v-Abl line
sgRNA22 (Cut1)	ctgctgccaaataataccag
sgRNA8 (Cut2)	gctgacccagcctttcacag
sgRNAs used for entire Vk locus inversion in Igh-Igk hybrid v-Abl line
sgRNA15	cttgaactttcccacagagg
sgRNA23	tcaggataggaaccggatca
sgRNA and ssODN used for DQ52 RSS mutation in Igh-Igk hybrid v-Abl line
sgRNA24	actgggaccacggtgacacg
ssODN1	CTTTCCTCTCAGATCTACTCTTTTCTTCCTCAGATTTCTCAAGCCTCTCTACTTCCTCATAGCTCAGGCTGCCCCTGGAGAGCTCCAAACAGAAGTCCCAGTTAGTTGCACCAGTCAGAGACCACAGGGACTCTGAGGCTTAAACCTCACACTAGCCACAGAGTATGGGTATTCTGATCCCCAATCTGCCAGTCATCTCT
sgRNAs used for upstream D deletion in Igh-Igk hybrid v-Abl line
sgRNA25	aaagggaccttggcacgagc
sgRNA26	accagagaccatactggcca
sgRNAs used for Vk domain and IGCR1 deletion in Igh-Igk hybrid v-Abl line
sgRNA27	tagatctttcctgtatagtc
sgRNA28	attacacggtatgaagaatg
sgRNAs used for JH1 to JH4 deletion in Igh-Igk hybrid-D-JH v-Abl line
sgRNA29	gttgggaaataaactgtcta
sgRNA30	gggctcaggtcactcaggtc
sgRNA and ssODN used for replacing JH1-RSS with Jk5-RSS in Igh-Igk hybrid-Vk v-Abl line
sgRNA31	gagttttagtataggaacag
ssODN2	ATGTGCAGAAAGAAAAAAGCCAGCTTACCTGAGGAGACGGTGACCGTGGTCCCTGCGCCCCAGACATCGAAGTACCAGTAGCACAGTGAGGACTATGACATGCCCCTCTCTACAAAAACCTCTCCACATCCTGCCTTAGGACACCTGAACCCCACAGTCCCCAGATGCAGGACTCACCTGACCTGAGTGACCTGAGCCCC
sgRNA and ssODN used for replacing Jk5-RSS with JH1-RSS in single Jk5-single Igh v-Abl line
sgRNA32	accgaacgtgagccacagtg
ssODN3	GTTTTGTAAGGGGAATGTAGAAGAAAGAGCTGGGCTTTTCCTCTGAATTTGGCCCATCTAGTTGGACTGGCTTCACAGGCAGAGTTTTAGTATAGGAACAGAGGCAGAACAGAGACTGTGGCTCACGTTCGGTGCTGGGACCAAGCTGGAGCTGAAACGTAAGTACACTTTTCTCATCTTTTTTTATGTGTAAGACACAG
sgRNA and ssODN used for replacing DQ52 upstream RSS with Vk12-44 RSS in Igh-Igk hybrid-D v-Abl line
sgRNA33	ggtgcaaggttttgactaag
ssODN4	TCTACTTCCTCATAGCTCAGGCTGCCCCTGGAGAGCTCCAAACAGAAGGTTTTTGTTGAGCCACGTGTCACCGTGGTCCCAGTTAGCACAGTGATTCAAGCCATGACATAAACCTTGCACCAGTCAGAGACCACAGGGACTCTGAGGCTTAAACCTCACACTAGCCACAGAGTATGGGTATTCTGATCCCCAATCTGCCA
sgRNA and ssODN used for replacing DQ52 upstream RSS with Vk11-125 RSS in DJH-INV v-Abl line
sgRNA34	gagtccctgtggtctctgac
ssODN5	AGACCTGGAGAGGCCATTCTTACCTGAGGAGACGGTGACTGAGGTTCCTTGACCCCAGTAGTCCATAGCATACCCAGTTAGCACAGTGATACAAGTCATAACATAAACCTTGCACTAGTCAGAGACCACAGGGACTCTGAGGCTTAAACCTCACACTAGCCACAGAGTATGGGTATTCTGATCCCCAATCTGCCAGTCAT
sgRNA and ssODN used for replacing VH5-2-RSS with Jk1-RSS in DJH-INV-VkRSS v-Abl line
sgRNA35	aaacctcctgcagagcatcc
ssODN6	AGACAATACCAAGAAGACCCTGTACCTGCAAATGAGCAGTCTGAGGTCTGAGGACACAGCCTTGTATTACTGTGCAAGACACACAGTGGTAGTACTCCACTGTCTGGCTGTACAAAAACCTCCTGCAGAGCATCGAGGACCAGCAGGGGGCGCGGAGAGCACACAGAGTTGTGAAATACAGAGTTACAGCCTGTAAAATT

## Sheet: HTGTS_primers
Supplementary Table 1 | HTGTS-V(D)J-seq and 3C-HTGTS primers used in this study (5'-3')
HTGTS-V(D)J-seq primers		Reference
JH1 Bio primer	/5BiosG/tgacatggggagatctgaga	Dai et al., Nature 2021
JH1 Nested promer	CTTACCTGAGGAGACGGTGAC	Dai et al., Nature 2021
JH2 Bio primer	/5BiosG/ccccaacaaatgcagtaaaatct	Dai et al., Nature 2021
JH2 Nested promer	CTCACCTGAGGAGACTGTGAG	Dai et al., Nature 2021
JH3 Bio primer	/5BiosG/gagaatcttggtcctgaaggc	Dai et al., Nature 2021
JH3 Nested promer	CTCACCTGCAGAGACAGTGAC	Dai et al., Nature 2021
JH4 Bio primer	/5BiosG/ctgcaatgctcagaaaactcc	Dai et al., Nature 2021
JH4 Nested promer	CTTACCTGAGGAGACGGTGAC	Dai et al., Nature 2021
Jk1 Bio primer	/5BiosG/ttcccagctttgcttacggag
Jk1 Nested primer	ATAGAAGCCACAGACATAGACAACGG
Jk5 Bio primer	/5BiosG/gcccctaatctcactagcttga
Jk5 Nested primer	GTCAACTGATAATGAGCCCTCTCC
3C-HTGTS primers
iEk Bio primer	/5BiosG/gtgaagtctgccagttcctccc
iEk Nested promer	GTTGACCTGTTCTGGTGTGGC
Cer-CBE1 Bio primer	/5BiosG/gagcaagtcagggtgctaatgc
Cer-CBE1 Nested primer	TGCTGTATCAGCAGATGGCAG
Sis-CBE2 Bio primer	/5Biosg/acattgagctttgcagtctgtc
Sis-CBE2 Nested primer	GGCTGATCCCAATGCAAGAGG
IGCR1-CBE1 Bio primer	/5Biosg/catgaggctcctggaggtgac	Liang et al., PNAS 2023
IGCR1-CBE1 Nested primer	GGTGACCAGGAAAGCTGCTTAG	Liang et al., PNAS 2023
