# Supplementary material for: Molecular basis for differential Igk versus Igh V(D)J joining mechanisms
Source: Nature. 2024 May 29;630(8015):189–97. doi: 10.1038/s41586-024-07477-y (PMC11153149; doi:10.1038/s41586-024-07477-y)
Supplement: Supplementary file 4 — Source Data Fig. 1 [file 41586_2024_7477_MOESM4_ESM.xlsx]

## Sheet: Fig.1b
Relative Vk-to-Jk joining level on WT allele in v-Abl cells; Jk5 bait (Percentage of total Vk-to-Jk junctions; n=4)
Vk domain	Vks	Repeat 1	Repeat 2	Repeat 3	Repeat 4	Average	SEM
Distal	Igkv2-137	-1.7105	-1.6184	-1.70276	-1.57939	-1.65276	0.0321434
	Igkv1-136	0	0	0	0	0	0
	Igkv1-135	-2.32734	-2.21334	-2.2363	-2.13819	-2.22879	0.0389621
	Igkv14-134-1	0	0	0	0	0	0
	Igkv17-134	0	0.00382599	0	0	0.000956498	0.000956498
	Igkv1-133	-0.777673	-0.813024	-0.712782	-0.820738	-0.781054	0.0246126
	Igkv1-132	-0.753075	-0.747982	-0.804485	-0.702381	-0.751981	0.0208847
	Igkv1-131	0	0	0	0	0	0
	Igkv14-130	-0.488174	-0.449554	-0.487693	-0.467607	-0.473257	0.00924058
	Igkv9-129	-0.141911	-0.147301	-0.147975	-0.126118	-0.140826	0.00508703
	Igkv9-128	-0.0529801	-0.0631289	-0.052104	-0.0620889	-0.0575755	0.00291928
	Igkv17-127	-0.936613	-0.992845	-0.958713	-1.01283	-0.975249	0.0170484
	Igkv14-126-1	0	0	0	0	0	0
	Igkv14-126	-0.868496	-0.843632	-0.846168	-0.76641	-0.831176	0.0222997
	Igkv11-125	-1.64049	-1.50553	-1.54228	-1.5464	-1.55867	0.028778
	Igkv9-124	0.0113529	0.01913	0.0250099	0.0194028	0.0187239	0.00280582
	Igkv9-123	0.0454115	0.0497379	0.052104	0.0582083	0.0513654	0.00266878
	Igkv1-122	-0.130558	-0.198952	-0.131302	-0.180446	-0.160314	0.0173812
	Igkv17-121	-1.25828	-1.26449	-1.27759	-1.35237	-1.28818	0.0217722
	Igkv9-120	-0.355724	-0.327122	-0.335549	-0.357011	-0.343852	0.00743254
	Igkv9-119	-0.0624409	-0.0554769	-0.0458515	-0.0873125	-0.0627704	0.00885941
	Igkv14-118-2	0	0	0	0	0	0
	Igkv14-118-1	-0.00567644	-0.013391	-0.00833663	-0.0194028	-0.0117017	0.00302473
	Igkv11-118	0	0	0	0	0	0
	Igkv1-117	-1.91296	-1.91874	-1.92368	-1.96744	-1.9307	0.0124402
	Igkv2-116	-0.95175	-0.941194	-0.879515	-0.983721	-0.939045	0.0218057
	Igkv1-115	0	-0.00382599	0	-0.00194028	-0.00144157	0.000916989
	Igkv11-114	-0.134342	-0.166431	-0.189658	-0.174625	-0.166264	0.011677
	Igkv2-113	0	-0.00573899	-0.00625247	-0.00582083	-0.00445308	0.00148863
	Igkv2-112	-1.5894	-1.5744	-1.75903	-1.54058	-1.61585	0.0488054
	Igkv14-111	-2.83822	-2.6342	-2.9074	-2.77072	-2.78763	0.0582612
	Igkv1-110	-1.57805	-1.54188	-1.74027	-1.6667	-1.63172	0.0446836
	Igkv2-109	-1.45695	-1.39075	-1.33595	-1.3776	-1.39031	0.0250976
	Igkv1-108	-0.0321665	-0.015304	-0.0104208	-0.0135819	-0.0178683	0.00487214
	Igkv2-107	0	0	0	0	0	0
	Igkv11-106	-0.473037	-0.493553	-0.479356	-0.463726	-0.477418	0.00626334
	Igkv2-105	0	-0.00573899	-0.0104208	-0.00388056	-0.00501008	0.00216379
	Igkv16-104	-1.69347	-1.737	-1.55478	-1.63759	-1.65571	0.0393158
	Igkv15-103	-0.48439	-0.428511	-0.52104	-0.432682	-0.466656	0.0221384
	Igkv15-102	0.00189215	0.00765199	0.00625247	0.00776111	0.00588943	0.00137598
	Igkv20-101-2	-0.134342	-0.158779	-0.139639	-0.126118	-0.139719	0.00693525
	Igkv15-101-1	0	0	0	0	0	0
	Igkv15-101	0	0	0	0	0	0
	Igkv14-100	-0.128666	-0.118606	-0.116713	-0.124178	-0.122041	0.00271794
	Igkv1-99	-0.0227058	-0.022956	-0.0312624	-0.0194028	-0.0240817	0.00252677
	Igkv12-98	-0.138127	-0.116693	-0.108376	-0.116417	-0.119903	0.00637333
Middle	Igkv15-97	0	0	0	0	0	0
	Igkv10-96	0.628193	0.709722	0.650257	0.669396	0.664392	0.0172964
	Igkv2-95-2	0	0	0	0	0	0
	Igkv2-95-1	0	0	0	0	0	0
	Igkv10-95	-0.0227058	-0.00956498	-0.0104208	-0.0194028	-0.0155236	0.00326822
	Igkv10-94	0	0	0	0.00194028	0.00048507	0.00048507
	Igkv2-93-1	0	0	0	0	0	0
	Igkv19-93	1.56102	1.61457	1.53394	1.64148	1.58775	0.0245213
	Igkv4-92	0.0170293	0.024869	0.00416832	0.00776111	0.0134569	0.00467009
	Igkv4-91	0.17597	0.1913	0.141723	0.168804	0.169449	0.0103647
	Igkv4-90	0.0586566	0.0439989	0.0625247	0.0601486	0.0563322	0.00418753
	Igkv13-89-1	0	0	0	0	0	0
	Igkv12-89	0.257332	0.244864	0.256351	0.294922	0.263367	0.0108925
	Igkv1-88	0.560076	0.560508	0.502282	0.496711	0.529894	0.0175871
	Igkv13-87	0	0	0	0	0	0
	Igkv4-86	0.503311	0.459119	0.389738	0.461786	0.453489	0.0235355
	Igkv13-85	0	0	0	0	0	0
	Igkv13-84	0	0	0	0	0	0
	Igkv4-83	0.0567644	0.0478249	0.0625247	0.0426861	0.0524501	0.00444259
	Igkv13-82	-0.0037843	-0.001913	-0.00833663	-0.00582083	-0.00496369	0.00137868
	Igkv4-81	0.314096	0.355817	0.293866	0.285221	0.31225	0.0157323
	Igkv13-80-1	0	0	0	0	0	0
	Igkv4-80	0.705771	0.74033	0.775307	0.789693	0.752775	0.0187858
	Igkv4-79	0.421949	0.476336	0.452262	0.426861	0.444352	0.0125612
	Igkv13-78-1	0	0	0	0	0	0
	Igkv4-78	0.0700095	0.0746069	0.0562723	0.0582083	0.0647742	0.00446731
	Igkv4-77	2.23652	2.23821	2.20504	2.27595	2.23893	0.0145061
	Igkv13-76	-0.00189215	0	0	0	-0.000473037	0.000473037
	Igkv4-75	0.128666	0.13391	0.11046	0.13776	0.127699	0.00604082
	Igkv13-74-1	0	0	0	0	0	0
	Igkv4-74	0.817408	0.814937	0.833663	0.90611	0.843029	0.0214331
	Igkv13-73-1	0	0	0	0	0	0
	Igkv4-73	0.208136	0.223821	0.220921	0.192088	0.211241	0.00723671
	Igkv4-72	0.501419	0.506944	0.568975	0.477308	0.513662	0.0195281
	Igkv13-71-1	0	0	0	0	0	0
	Igkv4-71	0.0927152	0.0937368	0.0854505	0.0970139	0.0922291	0.00243847
	Igkv4-70	0.319773	0.307993	0.281361	0.302683	0.302953	0.00803419
	Igkv4-69	0.306528	0.323296	0.348054	0.292982	0.317715	0.0118621
	Igkv4-68	0.12299	0.126258	0.16048	0.131939	0.135417	0.00855663
	Igkv12-67	0.00567644	0.00382599	0.0104208	0.00776111	0.00692109	0.00141664
	Igkv12-66	0.0283822	0.028695	0.0291782	0.0232833	0.0273847	0.00137688
	Igkv4-65	0.0037843	0	0	0.00388056	0.00191621	0.0011065
	Igkv13-64	0	0	0	0	0	0
	Igkv4-63	0.064333	0.0746069	0.0854505	0.0950736	0.079866	0.00665451
	Igkv13-62-1	0	0	0	0	0	0
	Igkv4-62	0.0037843	0.00765199	0.00416832	0.00970139	0.0063265	0.00142207
	Igkv13-61-1	0	0	0	0	0	0
	Igkv4-61	0.599811	0.60642	0.633584	0.6985	0.634579	0.0225253
	Igkv4-59	0.130558	0.131997	0.108376	0.178506	0.137359	0.0147424
	Igkv4-60	0	0	0	0	0	0
	Igkv4-58	1.06528	1.04641	1.05458	1.10402	1.06757	0.012748
	Igkv13-57-2	0	0	0	-0.00194028	-0.00048507	0.00048507
	Igkv4-57-1	0.751183	0.780503	0.744045	0.791634	0.766841	0.0114243
	Igkv13-57-1	0	0	0	0	0	0
	Igkv4-57	2.73226	2.57107	2.57602	2.87549	2.68871	0.0726425
	Igkv13-56-1	0	0	0	0	0	0
	Igkv4-56	0.22895	0.218082	0.202163	0.213431	0.215656	0.00554988
	Igkv13-55-1	0	0	0	0	0	0
	Igkv4-55	0.543046	0.535639	0.535629	0.568502	0.545704	0.00779745
	Igkv13-54-1	0	0	0	0	0	0
	Igkv4-54	0.370861	0.39599	0.429337	0.444324	0.410128	0.016533
	Igkv4-53	0.609272	0.614072	0.669015	0.636411	0.632192	0.0136241
	Igkv4-51	0.885525	0.885718	0.979554	1.02641	0.944301	0.0352028
	Igkv4-50	2.71902	2.71837	2.76985	2.70281	2.72751	0.0146011
	Igkv12-49	0	0	0	0	0	0
	Igkv5-48	2.74929	2.66098	2.98035	2.71057	2.7753	0.0706989
	Igkv12-47	0	0	0	0	0	0
	Igkv12-46	0.726585	0.736504	0.739876	0.803275	0.75156	0.0174677
	Igkv5-45	0	0	0	0	0	0
	Igkv12-44	2.34816	2.34342	2.47806	2.34774	2.37934	0.032924
	Igkv5-43	0	0	0	0.00194028	0.00048507	0.00048507
	Igkv12-42	0	0	0	0	0	0
	Igkv12-41	1.00473	0.943107	1.03999	0.97596	0.990948	0.0206335
	Igkv5-40-1	0	0	0	0	0	0
	Igkv12-40	1.48155	1.4577	1.41514	1.41834	1.44319	0.016037
	Igkv5-39	2.74551	2.6648	2.60103	2.53012	2.63537	0.0458736
	Igkv12-38	1.09177	1.09615	1.18589	1.18357	1.13934	0.0262225
	Igkv5-37	0.456008	0.499292	0.487693	0.461786	0.476195	0.0103313
	Igkv18-36	1.29801	1.23962	1.37554	1.3679	1.32027	0.0320455
	Igkv1-35	0.0113529	0.017217	0.0125049	0.00776111	0.012209	0.00195115
	Igkv8-34	1.69915	1.7217	1.69859	1.59491	1.67859	0.0284069
	Igkv7-33	0.261116	0.242951	0.264688	0.306564	0.26883	0.0134482
	Igkv6-32	3.62346	3.72269	3.86195	3.69623	3.72608	0.0499101
	Igkv8-31	0	0.00573899	0	0.00194028	0.00191982	0.00135271
	Igkv8-30	2.87417	2.84271	2.59686	2.70863	2.75559	0.0639351
	Igkv6-29	0.575213	0.593029	0.460599	0.55492	0.54594	0.0294929
	Igkv8-28	1.61022	1.57631	1.60063	1.48819	1.56884	0.0278128
	Igkv8-27	2.64901	2.64567	2.57185	2.51654	2.59577	0.0318512
Proximal	Igkv8-26	-0.0151372	-0.026782	-0.0187574	-0.0135819	-0.0185646	0.00294585
	Igkv6-25	-1.05771	-1.13632	-1.19422	-1.11372	-1.12549	0.0282461
	Igkv8-24	4.10028	3.89486	3.87653	4.06294	3.98366	0.0571896
	Igkv8-23-1	0.00946074	0.00382599	0.00416832	0.00970139	0.00678911	0.0016142
	Igkv6-23	3.49669	3.67487	3.58684	3.42847	3.54672	0.0536321
	Igkv8-22	0.00189215	0	0.00208416	0.00194028	0.00147915	0.000494733
	Igkv8-21	2.65468	2.91732	2.94492	2.9531	2.86751	0.0713526
	Igkv6-20	1.63103	1.56674	1.64649	1.6958	1.63502	0.02662
	Igkv8-19	2.91202	2.90584	2.96367	3.02683	2.95209	0.0280857
	Igkv8-18	-0.192999	-0.164518	-0.158396	-0.155222	-0.167784	0.0086236
	Igkv6-17	-1.46263	-1.48257	-1.43807	-1.52312	-1.4766	0.0179801
	Igkv8-16	0.0151372	0.001913	0.00416832	0.0116417	0.00821504	0.00310577
	Igkv6-15	3.52129	3.43574	3.33674	3.38773	3.42037	0.0392434
	Igkv6-14	2.70956	2.81211	2.66564	2.69505	2.72059	0.0318447
	Igkv6-13	0.904447	1.03302	1.00873	0.956557	0.975689	0.0286066
	Igkv3-12-1	0.00756859	0.015304	0.0125049	0.00970139	0.0112697	0.00168224
	Igkv3-12	-0.633869	-0.70207	-0.529376	-0.516114	-0.595357	0.0442566
	Igkv3-11	-0.00567644	-0.017217	0	-0.00388056	-0.00669349	0.0037024
	Igkv3-10	-0.497635	-0.535639	-0.44601	-0.518054	-0.499335	0.0193969
	Igkv3-9	-0.0491958	-0.0573899	-0.039599	-0.0291042	-0.0438222	0.00610611
	Igkv3-8	-0.0113529	-0.013391	-0.0166733	-0.00970139	-0.0127796	0.00150126
	Igkv3-7	-0.61684	-0.684853	-0.52104	-0.568502	-0.597809	0.0349896
	Igkv3-6	0	-0.001913	0	0	-0.000478249	0.000478249
	Igkv3-5	-0.0794702	-0.0975628	-0.0729455	-0.0989542	-0.0872332	0.00650951
	Igkv3-4	-0.0567644	-0.0841719	-0.0854505	-0.0446264	-0.0677533	0.0101586
	Igkv3-3	-0.00756859	-0.013391	-0.0125049	-0.0174625	-0.0127318	0.00203151
	Igkv3-2	-0.0964995	-0.0994758	-0.0708614	-0.06985	-0.0841717	0.00800243
	Igkv3-1	-0.0756859	-0.0593029	-0.039599	-0.0446264	-0.0548036	0.00811926

## Sheet: Fig.1c
Relative Vk-to-Jk joining level in BM pre-B cells from WT mice; Jk5 bait (Percentage of total Vk-to-Jk junctions; n=7)
Vk domain	Vks	Repeat 1	Repeat 2	Repeat 3	Repeat 4	Repeat 5	Repeat 6	Repeat 7	Average	SEM
Distal	Igkv2-137	-1.65597	-1.93049	-1.75106	-2.30693	-2.10181	-2.3083	-1.63292	-1.95535	0.109716
	Igkv1-136	0	0	0	0	0	0	0	0	0
	Igkv1-135	-3.76734	-2.80474	-3.50212	-3.82996	-4.27509	-4.49649	-3.08756	-3.68047	0.228848
	Igkv14-134-1	0	0	0	0	0	0	0	0	0
	Igkv17-134	0	0.0249786	0	0	0.0129942	0	0	0.00542468	0.0037378
	Igkv1-133	-0.817636	-0.314017	-0.79361	-0.940692	-1.1175	-0.964606	-0.805762	-0.821975	0.0952291
	Igkv1-132	-0.710688	-0.720811	-0.821771	-0.586812	-0.626969	-0.679353	-0.52529	-0.667385	0.0368472
	Igkv1-131	0	0	0	0	0	0	0	0	0
	Igkv14-130	-0.410543	-0.431773	-0.591368	-0.51962	-0.591235	-0.544233	-0.537174	-0.517992	0.0270743
	Igkv9-129	-0.803836	-0.253354	-0.665609	-0.631607	-0.623721	-0.544233	-0.608481	-0.59012	0.0636354
	Igkv9-128	-0.193197	-0.107051	-0.079361	-0.152302	-0.185167	-0.153887	-0.320878	-0.170263	0.0293918
	Igkv17-127	-0.976333	-0.731516	-1.3389	-1.81867	-1.4586	-1.42251	-1.41187	-1.30834	0.133689
	Igkv14-126-1	0	0	0	0	0	0	0	0	0
	Igkv14-126	-1.53522	-2.37653	-1.38498	-1.51855	-1.28318	-1.48257	-0.991158	-1.51031	0.160995
	Igkv11-125	-1.59387	-1.5344	-1.44386	-1.45583	-1.57554	-1.44503	-1.89437	-1.56327	0.060026
	Igkv9-124	0.155247	0.413931	0.238083	0.300125	0.175421	0.187667	0.218673	0.241307	0.0339488
	Igkv9-123	0.155247	0.142735	0.117762	0.0671923	0.110451	0.165147	0.0237688	0.111757	0.0191903
	Igkv1-122	-1.35928	-1.24893	-1.5053	-1.21842	-1.17273	-1.49383	-1.30728	-1.32939	0.0494487
	Igkv17-121	-2.06651	-1.57008	-2.10179	-2.03817	-2.29672	-2.33457	-2.56227	-2.13859	0.117793
	Igkv9-120	-0.900435	-0.760063	-0.76801	-1.07508	-0.873859	-0.912059	-1.2027	-0.927457	0.0607168
	Igkv9-119	-0.0551991	-0.028547	-0.079361	-0.0223974	-0.0682195	-0.06756	-0.0451607	-0.0523492	0.00807159
	Igkv14-118-2	0	0	0	0	0	0	0	0	0
	Igkv14-118-1	-0.0172497	0	-0.0102401	-0.00447948	-0.00649709	-0.00750666	-0.104583	-0.021508	0.0139901
	Igkv11-118	0	0	0	0	0.00324855	0	0.0142613	0.0025014	0.00201268
	Igkv1-117	-2.11826	-1.35955	-1.97123	-1.67533	-2.36494	-2.30079	-2.26516	-2.00789	0.140063
	Igkv2-116	-0.514041	-0.0713674	-0.471046	-0.425551	-0.399571	-0.469166	-0.313748	-0.380642	0.0569682
	Igkv1-115	0	0	0	0	0	0	0	0	0
	Igkv11-114	-0.0827986	-0.0499572	-0.151042	-0.0851102	-0.152682	-0.161393	-0.199658	-0.126092	0.0203177
	Igkv2-113	0	0	0	0	0	0	0	0	0
	Igkv2-112	-1.50762	-1.12404	-1.7357	-1.34385	-1.45535	-1.4638	-1.8302	-1.49436	0.0891037
	Igkv14-111	-2.72545	-2.29446	-2.55491	-3.01469	-2.87496	-2.73243	-3.0638	-2.75153	0.101256
	Igkv1-110	-1.31443	-1.12047	-1.31586	-1.3976	-1.60478	-1.57265	-1.11	-1.34797	0.0739106
	Igkv2-109	-0.841786	-2.75835	-1.00609	-0.739115	-1.04603	-0.694366	-0.891329	-1.13958	0.274117
	Igkv1-108	-0.0172497	-0.13203	-0.0102401	0	0	-0.0187667	0	-0.0254695	0.0180248
	Igkv2-107	0	0	0	0	0	0	0	0	0
	Igkv11-106	-0.307045	-0.274764	-0.107521	-0.17022	-0.289121	-0.311526	0	-0.2086	0.0453427
	Igkv2-105	0	0	0	0	0.0324855	0.02252	0.0356532	0.0129512	0.00628578
	Igkv16-104	-1.48347	-0.777905	-1.51042	-1.66189	-1.85817	-1.89543	-1.38097	-1.50975	0.141939
	Igkv15-103	-0.334644	-0.453183	-0.555527	-0.362838	-0.474288	-0.57426	-0.613234	-0.481139	0.0402192
	Igkv15-102	0	0.221239	0	0	0	0.01126	0	0.0332141	0.0313776
	Igkv20-101-2	-0.238046	-0.0428204	-0.209923	-0.111987	-0.185167	-0.217693	-0.223427	-0.17558	0.0271264
	Igkv15-101-1	0	0	0	0	0	0	0	0	0
	Igkv15-101	0	0	0	0	0	0	0	0	0
	Igkv14-100	-0.282895	-0.556666	-0.286724	-0.353879	-0.308612	-0.32654	-0.461114	-0.368061	0.0389013
	Igkv1-99	-0.175947	-0.139166	-0.081921	-0.134385	-0.0942078	-0.0975866	-0.102206	-0.117917	0.0125434
	Igkv12-98	-0.206996	-0.37111	-0.268803	-0.241892	-0.279375	-0.2815	-0.206788	-0.265209	0.0212913
Middle	Igkv15-97	0	0	0	0	0	0	0	0	0
	Igkv10-96	0.886635	0.0927776	0.634888	1.08404	0.763408	0.912059	0.705933	0.725677	0.119491
	Igkv2-95-2	0	0	0	0	0	0	0	0	0
	Igkv2-95-1	0	0	0	0	0	0	0	0	0
	Igkv10-95	-0.00344994	0	-0.00256003	-0.00895897	0	0	0	-0.00213842	0.00126028
	Igkv10-94	0	0	0	0	0.00324855	0	0	0.000464078	0.000464078
	Igkv2-93-1	0	0	0	0	0	0	0	0	0
	Igkv19-93	1.83537	1.52013	2.67011	1.9441	1.91989	2.01554	2.03223	1.99105	0.13063
	Igkv4-92	1.00048	0.98487	0.944652	1.18258	0.98431	0.912059	0.798631	0.972513	0.043608
	Igkv4-91	0.158697	0.592349	0.330244	0.3494	0.35734	0.465413	0.546682	0.400018	0.0556917
	Igkv4-90	0.151797	0.0107051	0.110081	0.188138	0.13319	0.210187	0.0285225	0.118946	0.0286047
	Igkv13-89-1	0	0	0	0	0	0	0	0	0
	Igkv12-89	0.193197	0.385384	0.448006	0.443469	0.432057	0.487933	0.463491	0.407648	0.0376566
	Igkv1-88	1.44898	1.52369	1.03937	1.16467	1.15973	1.38873	0.993535	1.24553	0.0785546
	Igkv13-87	0	0	0	0	0	0	0	0	0
	Igkv4-86	1.81467	2.24807	1.69986	1.96201	1.95562	2.21071	0.881822	1.82468	0.173819
	Igkv13-85	0	0.0107051	0.00256003	0	0.00324855	0	0	0.0023591	0.00148604
	Igkv13-84	0	0	0	0	0	0	0	0	0
	Igkv4-83	0.0137998	0.00713674	0.0307204	0.0358359	0.0844622	0.0825733	0.0499144	0.0434918	0.0116212
	Igkv13-82	0	0	-0.0076801	0	-0.0162427	-0.0300266	-0.0308994	-0.0121213	0.00523429
	Igkv4-81	0.206996	0.471025	0.424965	0.474825	0.630218	0.375333	0.392185	0.425078	0.0482514
	Igkv13-80-1	0	0	0	0	0	0	0	0	0
	Igkv4-80	0.755537	0.171282	0.79361	0.564415	0.643212	0.64182	1.31917	0.698435	0.129075
	Igkv4-79	1.48347	2.43006	1.1853	1.23186	1.17922	1.15227	1.54735	1.4585	0.172532
	Igkv13-78-1	0	0	0	0	0	0	0	0	0
	Igkv4-78	0.141448	0.403226	0.358405	0.273249	0.272878	0.19142	0.171135	0.258823	0.0368987
	Igkv4-77	3.14635	3.63974	3.30244	2.8176	3.2453	3.26915	2.45056	3.12445	0.144874
	Igkv13-76	0	0	0	0	0	0	0	0	0
	Igkv4-75	0.351894	0.107051	0.74241	0.564415	0.561999	0.52922	0.387431	0.463488	0.0767329
	Igkv13-74-1	0	0	0	0	0	0	0	0	0
	Igkv4-74	0.800386	0.720811	1.08033	1.17362	1.07202	1.08096	1.38334	1.0445	0.0844061
	Igkv13-73-1	0	0	0	0	0	0	0	0	0
	Igkv4-73	0.324294	0.3497	0.245763	0.273249	0.295618	0.262733	0.392185	0.30622	0.019732
	Igkv4-72	1.21783	2.24094	1.17762	1.07956	0.96157	1.07721	0.603727	1.19406	0.190619
	Igkv13-71-1	0	0	0	0	0	0	0	0	0
	Igkv4-71	0.141448	0.128461	0.145922	0.156782	0.17867	0.12386	0.18302	0.151166	0.00870924
	Igkv4-70	0.879735	0.845704	0.642568	0.757033	0.571744	0.645573	0.570451	0.70183	0.0478731
	Igkv4-69	1.09363	1.14545	0.967692	0.680882	1.02329	0.867019	1.30491	1.01184	0.0760662
	Igkv4-68	0.182847	0.185555	0.204803	0.179179	0.136439	0.20268	0.230557	0.188866	0.0109898
	Igkv12-67	0.00344994	0	0.0076801	0.0179179	0.0162427	0.0187667	0.0308994	0.0135653	0.00400777
	Igkv12-66	0	0	0.0384005	0.00895897	0.0454796	0.02252	0.0855676	0.0287038	0.0116342
	Igkv4-65	0	0	0	0	0.00324855	0.00375333	0	0.00100027	0.000648015
	Igkv13-64	0.00344994	0	0	0	0	0	0	0.000492849	0.000492849
	Igkv4-63	0.106948	0.0570939	0.222723	0.273249	0.20141	0.240213	0.164005	0.180806	0.0289903
	Igkv13-62-1	0	0	0	0	0	0	0	0	0
	Igkv4-62	0.00689988	0	0.0076801	0.00447948	0.0292369	0.0187667	0.0404069	0.0153529	0.00559845
	Igkv13-61-1	0	0	0	0	0	0	0	0	0
	Igkv4-61	0.534741	0.531687	0.627208	0.819746	0.571744	0.6193	0.551436	0.60798	0.0381218
	Igkv4-59	0.186297	0.185555	0.215043	0.138864	0.136439	0.165147	0.202035	0.175626	0.0114022
	Igkv4-60	0	0	0	0	0	0	0	0	0
	Igkv4-58	0.462292	0.7672	0.578567	0.676402	0.545756	0.446646	0.423084	0.557135	0.0483325
	Igkv13-57-2	0	0	0	0	0	0	0	0	0
	Igkv4-57-1	0.61064	0.299743	0.271363	0.488264	0.363837	0.262733	0.496767	0.39905	0.0507716
	Igkv13-57-1	0	0	0	0	0	0	0	0	0
	Igkv4-57	2.7634	2.70482	2.52419	2.37413	2.19927	2.52599	2.26041	2.47889	0.0806467
	Igkv13-56-1	0	0	0	0	0	0	0	0	0
	Igkv4-56	0.738287	0.63517	0.614408	0.555456	0.493779	0.379086	0.97452	0.627244	0.0719966
	Igkv13-55-1	0	0	0	0	0	0	0	0	0
	Igkv4-55	1.43863	1.43092	1.2621	1.33937	1.19547	1.23485	1.8611	1.39463	0.0854483
	Igkv13-54-1	0	0	0	0	0	0	0	0	0
	Igkv4-54	1.04533	0.603055	0.734729	0.707758	0.795894	0.82198	0.682164	0.77013	0.0534264
	Igkv4-53	0.293245	0.388952	0.701449	0.689841	0.594484	0.76568	0.710686	0.592048	0.0683639
	Igkv4-51	0.652039	0.0856409	0.432646	0.362838	0.383328	0.487933	0.762978	0.452486	0.0824147
	Igkv4-50	2.41496	2.75835	2.27331	2.08744	2.39418	2.28953	2.11304	2.33297	0.0852888
	Igkv12-49	0	0	0	0	0	0	0	0	0
	Igkv5-48	3.1498	2.03754	2.81348	3.13116	2.74827	2.47345	2.41966	2.68191	0.151963
	Igkv12-47	0	0	0	0	0	0	0	0	0
	Igkv12-46	0.783137	1.36312	0.993293	0.770471	0.851119	0.77694	1.09099	0.947009	0.0834032
	Igkv5-45	0	0	0	0	0	0	0	0	0
	Igkv12-44	1.99062	2.05895	1.6973	2.08296	1.68275	1.87667	2.056	1.92075	0.0649364
	Igkv5-43	0	0	0	0	0	0	0	0	0
	Igkv12-42	0	0	0	0	0	0	0	0	0
	Igkv12-41	1.74567	1.48801	1.30306	1.13779	1.13699	1.126	1.19795	1.30507	0.0882873
	Igkv5-40-1	0	0	0	0	0	0	0	0	0
	Igkv12-40	1.59387	1.29175	1.27746	1.25873	1.40987	1.01715	1.27638	1.3036	0.0656798
	Igkv5-39	2.61161	1.68784	2.70083	2.7728	2.55336	2.57103	2.3745	2.46742	0.138274
	Igkv12-38	0.303595	0.303311	0.279044	0.389715	0.526264	0.42788	0.285225	0.359291	0.0350752
	Igkv5-37	0.227696	0.0892092	0.115201	0.201577	0.165676	0.210187	0.0404069	0.149993	0.0264944
	Igkv18-36	0.655489	0.520982	0.693769	0.43003	0.69194	0.690613	0.339894	0.574674	0.0549533
	Igkv1-35	0.0379494	0.135598	0.0588808	0.0223974	0.00324855	0.0300266	0.03803	0.0465901	0.0161537
	Igkv8-34	0.324294	0.845704	0.640008	0.501702	0.545756	0.58552	0.734455	0.596777	0.0633968
	Igkv7-33	0.376044	0.660148	0.348164	0.313564	0.471039	0.311526	0.328009	0.401214	0.0479225
	Igkv6-32	2.47016	2.42292	2.03011	1.97545	2.35195	2.07184	1.5521	2.12493	0.121675
	Igkv8-31	0.00344994	0.264059	0	0	0	0	0	0.0382156	0.0376438
	Igkv8-30	1.82157	2.41222	2.02243	1.77836	2.24475	2.04181	2.06313	2.05489	0.0839404
	Igkv6-29	0.186297	0.0570939	0.130562	0.111987	0.175421	0.0975866	0.0950751	0.122003	0.0173859
	Igkv8-28	0.658939	0.820725	0.711689	0.78391	0.818634	0.68686	0.789123	0.75284	0.0249205
	Igkv8-27	2.68405	3.40422	2.70339	2.36069	2.68655	2.57854	2.81422	2.74738	0.12185
Proximal	Igkv8-26	-0.0103498	0	0	0	-0.00974564	-0.01126	0	-0.00447935	0.00211813
	Igkv6-25	-0.59339	-0.774336	-0.80641	-0.716717	-0.656206	-0.66434	-0.696425	-0.701118	0.0274676
	Igkv8-24	2.51846	2.08036	2.54211	2.51299	2.51437	2.78872	3.38467	2.62024	0.149872
	Igkv8-23-1	0	0	0	0.0179179	0	0	0	0.00255971	0.00255971
	Igkv6-23	2.29076	2.03754	1.97891	2.28902	1.81269	2.10562	1.6448	2.02276	0.0898025
	Igkv8-22	0	0	0	0	0	0	0	0	0
	Igkv8-21	1.89747	2.16243	1.61794	1.51407	1.47809	1.26112	2.07026	1.71448	0.126456
	Igkv6-20	0.403643	0.37111	0.588808	0.770471	0.477536	0.532973	0.33514	0.497097	0.0568311
	Igkv8-19	1.13848	1.3988	0.883211	0.909335	1.06877	0.949593	1.00067	1.04984	0.0672528
	Igkv8-18	-0.148347	-0.171282	-0.104961	-0.219495	-0.0649709	-0.0900799	-0.00475376	-0.114841	0.0269822
	Igkv6-17	-0.824536	-0.824293	-1.47458	-1.39312	-1.29617	-1.06219	-1.36908	-1.17771	0.103299
	Igkv8-16	0.00344994	0	0.00256003	0	0.00324855	0	0	0.00132265	0.000631762
	Igkv6-15	1.55592	2.04468	1.64098	1.95306	1.48783	1.62895	1.3976	1.67272	0.0904191
	Igkv6-14	0.762437	0.171282	0.473606	0.595771	0.464542	0.589273	0.494391	0.507329	0.0682572
	Igkv6-13	0.331194	0.331858	0.268803	0.331482	0.20141	0.266487	0.401692	0.304704	0.0243887
	Igkv3-12-1	0	0	0	0	0.00649709	0	0	0.000928156	0.000928156
	Igkv3-12	-1.43518	-2.69055	-1.86882	-2.02921	-1.58529	-1.76031	-2.00846	-1.91112	0.153387
	Igkv3-11	-0.0793487	-0.00356837	-0.0128002	-0.0447948	-0.0974564	-0.0900799	-0.0926982	-0.0601067	0.0149561
	Igkv3-10	-0.655489	-0.863546	-1.10337	-0.998925	-0.925836	-0.859513	-0.75347	-0.880022	0.0563251
	Igkv3-9	-0.141448	-0.299743	-0.076801	-0.0985486	-0.0584738	-0.0638066	-0.244818	-0.14052	0.0360784
	Igkv3-8	-0.0655489	-0.028547	-0.0358405	-0.0268769	-0.071468	-0.0187667	0	-0.0352926	0.00958596
	Igkv3-7	-1.88367	-2.03397	-2.42179	-1.84555	-1.86791	-1.83163	-1.85872	-1.96332	0.0805915
	Igkv3-6	-0.113848	-0.00356837	-0.0256003	-0.0179179	-0.0454796	-0.0600533	-0.00475376	-0.0387459	0.0147513
	Igkv3-5	-0.520941	-0.520982	-0.558087	-0.421071	-0.516519	-0.514206	-1.01493	-0.580962	0.0740372
	Igkv3-4	-0.734838	-0.267628	-0.588808	-0.761512	-0.610727	-0.559246	-0.539551	-0.58033	0.0612539
	Igkv3-3	-0.0896985	-0.289038	-0.074241	-0.0582333	-0.071468	-0.02252	-0.0451607	-0.0929085	0.0337081
	Igkv3-2	-1.19368	-0.949186	-1.05217	-0.95413	-0.896599	-0.7319	-1.92765	-1.10076	0.147757
	Igkv3-1	-0.165597	-0.0142735	-0.145922	-0.156782	-0.113699	-0.165147	-0.396939	-0.16548	0.0435278

## Sheet: Fig.1e
Relative Vk-to-Jk joining level on inverted Vk allele in v-Abl cells; Jk5 bait (Percentage of total Vk-to-Jk junctions; n=4)
Vks domain	Vks	Repeat 1	Repeat 2	Repeat 3	Repeat 4	Average	SEM
Proximal	Igkv3-1	0.00647302	0.00660906	0.00505068	0.00479969	0.00573311	0.000470082
	Igkv3-2	0.0258921	0.0165226	0.0185191	0.0239985	0.0212331	0.00221561
	Igkv3-3	0	0	0.00336712	0	0.000841779	0.000841779
	Igkv3-4	0.0113278	0.00660906	0.0101014	0.00959939	0.00940939	0.00100154
	Igkv3-5	0.00647302	0.0132181	0.00168356	0.0143991	0.00894344	0.00298393
	Igkv3-6	0	0	0	0.0015999	0.000399974	0.000399974
	Igkv3-7	0.103568	0.0776564	0.0942793	0.0879944	0.0908746	0.00544469
	Igkv3-8	0.00647302	0.00660906	0	0.0031998	0.00407047	0.00156906
	Igkv3-9	0.0113278	0.00495679	0.00673423	0.00479969	0.00695462	0.00152228
	Igkv3-10	0.0922405	0.0826132	0.0589245	0.0815948	0.0788433	0.00705941
	Igkv3-11	0.00161825	0.00165226	0	0	0.00081763	0.00047211
	Igkv3-12	0.0987135	0.115659	0.107748	0.102393	0.106128	0.0036785
	Igkv3-12-1	0	-0.00165226	-0.00336712	-0.0015999	-0.00165482	0.000687593
	Igkv6-13	-0.181244	-0.191663	-0.188559	-0.207987	-0.192363	0.00564717
	Igkv6-14	-0.525933	-0.485766	-0.47308	-0.575963	-0.515185	0.0231801
	Igkv6-15	-0.657011	-0.684037	-0.725614	-0.771151	-0.709453	0.0249397
	Igkv8-16	-0.00161825	-0.00165226	-0.00336712	0	-0.00165941	0.000687486
	Igkv6-17	0.359252	0.305669	0.314825	0.30718	0.321732	0.0126664
	Igkv8-18	0.019419	0.0165226	0.0218863	0.0207987	0.0196567	0.00116024
	Igkv8-19	-0.571244	-0.641079	-0.659955	-0.635159	-0.626859	0.0192776
	Igkv6-20	-0.428837	-0.389934	-0.392269	-0.403174	-0.403554	0.00890801
	Igkv8-21	-0.71365	-0.730301	-0.728981	-0.735953	-0.727221	0.00476971
	Igkv8-22	-0.00161825	0	0	0	-0.000404563	0.000404563
	Igkv6-23	-0.912695	-0.917007	-0.947843	-0.875144	-0.913172	0.0148973
	Igkv8-23-1	-0.00161825	0	-0.00336712	-0.0015999	-0.00164632	0.000687656
	Igkv8-24	-1.37228	-1.33338	-1.37378	-1.35191	-1.35784	0.00955788
	Igkv6-25	0.262157	0.315583	0.272736	0.295981	0.286614	0.011964
	Igkv8-26	0	0.00495679	0.00336712	0.0015999	0.00248095	0.00107418
Middle	Igkv8-27	-0.825309	-0.746824	-0.7475	-0.78715	-0.776696	0.0187468
	Igkv8-28	-0.453111	-0.470895	-0.442776	-0.444772	-0.452888	0.00640604
	Igkv6-29	-0.182863	-0.17514	-0.161622	-0.177589	-0.174303	0.00452385
	Igkv8-30	-0.949915	-1.04258	-1.01182	-1.00634	-1.00266	0.0193066
	Igkv8-31	0	0	0	-0.0015999	-0.000399974	0.000399974
	Igkv6-32	-1.36742	-1.28381	-1.6078	-1.5471	-1.45153	0.0756954
	Igkv7-33	-0.0712032	-0.0776564	-0.0656588	-0.0767951	-0.0728284	0.00278522
	Igkv8-34	-0.580953	-0.527072	-0.59598	-0.494368	-0.549593	0.0236152
	Igkv1-35	-0.00161825	-0.00495679	-0.00505068	-0.0031998	-0.00370638	0.000815862
	Igkv18-36	-0.469294	-0.469243	-0.437725	-0.497568	-0.468458	0.0122244
	Igkv5-37	-0.192572	-0.216447	-0.138052	-0.15359	-0.175165	0.0179119
	Igkv12-38	-0.415891	-0.449416	-0.528637	-0.47357	-0.466879	0.0237409
	Igkv5-39	-1.19427	-1.17476	-1.14314	-1.14073	-1.16322	0.0129314
	Igkv12-40	-0.674812	-0.693951	-0.683525	-0.635159	-0.671862	0.0128444
	Igkv5-40-1	0	0	0	0	0	0
	Igkv12-41	-0.530787	-0.536986	-0.60103	-0.529566	-0.549592	0.0172227
	Igkv12-42	0	0	0	0	0	0
	Igkv5-43	0	0	0	0	0	0
	Igkv12-44	-1.37066	-1.47712	-1.44786	-1.5039	-1.44989	0.0287816
	Igkv5-45	0	0	0	0	0	0
	Igkv12-46	-0.487094	-0.456025	-0.491599	-0.47357	-0.477072	0.00799337
	Igkv12-47	0	0	0	0	0	0
	Igkv5-48	-1.46776	-1.54156	-1.60948	-1.5055	-1.53108	0.0301673
	Igkv12-49	0	0	0	0	0	0
	Igkv4-50	-1.80759	-1.73983	-1.82498	-1.84628	-1.80467	0.0230147
	Igkv4-51	-0.67643	-0.655949	-0.757601	-0.702355	-0.698084	0.0219939
	Igkv4-53	-0.47253	-0.447764	-0.489915	-0.495968	-0.476544	0.0108032
	Igkv4-54	-0.360871	-0.358541	-0.395636	-0.404774	-0.379956	0.0118485
	Igkv13-54-1	0	0	0	0	0	0
	Igkv4-55	-0.378671	-0.429589	-0.466346	-0.505568	-0.445043	0.0270201
	Igkv13-55-1	0	0	0	0	0	0
	Igkv4-56	-0.165062	-0.199924	-0.190242	-0.220786	-0.194003	0.0115618
	Igkv13-56-1	0	0	0	0	0	0
	Igkv4-57	-2.12315	-1.93645	-2.14317	-2.15986	-2.09066	0.0519465
	Igkv13-57-1	0	0	0	0	0	0
	Igkv4-57-1	-0.645683	-0.632817	-0.612815	-0.663958	-0.638818	0.0107675
	Igkv13-57-2	0.00161825	0	0	0	0.000404563	0.000404563
	Igkv4-58	-0.873857	-0.921964	-1.01014	-0.852745	-0.914675	0.0349608
	Igkv4-60	0	0	0	0	0	0
	Igkv4-59	-0.126224	-0.122268	-0.14647	-0.131192	-0.131538	0.00530136
	Igkv4-61	-0.595517	-0.659254	-0.70036	-0.811148	-0.69157	0.0453198
	Igkv13-61-1	0	0	0	0	0	0
	Igkv4-62	-0.00161825	-0.00660906	-0.00336712	-0.00479969	-0.00409853	0.00105992
	Igkv13-62-1	0	0	0	0	0	0
	Igkv4-63	-0.0712032	-0.0941791	-0.0909122	-0.0767951	-0.0832724	0.0055147
	Igkv13-64	0	0	0	0	0	0
	Igkv4-65	-0.00161825	0	0	0	-0.000404563	0.000404563
	Igkv12-66	-0.0275103	-0.0214794	-0.0286205	-0.0271983	-0.0262021	0.00160354
	Igkv12-67	-0.00809127	-0.00165226	-0.00336712	-0.0031998	-0.00407761	0.00139245
	Igkv4-68	-0.108423	-0.115659	-0.141419	-0.126392	-0.122973	0.00717138
	Igkv4-69	-0.381908	-0.413066	-0.415839	-0.431972	-0.410696	0.0104622
	Igkv4-70	-0.330124	-0.315583	-0.318193	-0.31998	-0.32097	0.00318214
	Igkv4-71	-0.0728214	-0.0925268	-0.0824944	-0.107193	-0.0887589	0.00734431
	Igkv13-71-1	0	0	0	0	0	0
	Igkv4-72	-0.543733	-0.527072	-0.555574	-0.561564	-0.546986	0.0076016
	Igkv4-73	-0.21361	-0.213142	-0.232331	-0.222386	-0.220367	0.00451919
	Igkv13-73-1	0	0	0	0	0	0
	Igkv4-74	-1.02597	-1.02606	-0.983198	-1.01913	-1.01359	0.0102598
	Igkv13-74-1	0	0	0	0	0	0
	Igkv4-75	-0.132697	-0.12392	-0.121216	-0.137591	-0.128856	0.00380556
	Igkv13-76	0.00161825	0	0	0	0.000404563	0.000404563
	Igkv4-77	-2.3756	-2.49161	-2.32499	-2.47664	-2.41721	0.0401078
	Igkv4-78	-0.0970952	-0.0908745	-0.106064	-0.0767951	-0.0927073	0.00615236
	Igkv13-78-1	0	0	0	0	0	0
	Igkv4-79	-0.550206	-0.551856	-0.617866	-0.574363	-0.573573	0.0157589
	Igkv4-80	-0.922405	-1.01614	-0.979831	-1.00794	-0.981578	0.0212013
	Igkv13-80-1	0	0	0	0	0	0
	Igkv4-81	-0.341452	-0.391587	-0.388902	-0.415973	-0.384478	0.0155813
	Igkv13-82	0.00485476	0.00330453	0.00336712	0	0.0028816	0.00102517
	Igkv4-83	-0.0501659	-0.0578293	-0.042089	-0.0655958	-0.05392	0.00504706
	Igkv13-84	0.00161825	0	0	0	0.000404563	0.000404563
	Igkv13-85	0	0	0	0	0	0
	Igkv4-86	-0.68614	-0.596467	-0.636385	-0.708755	-0.656937	0.0251939
	Igkv13-87	0	0	0	0	0	0
	Igkv1-88	-0.970952	-0.918659	-0.7475	-0.895943	-0.883263	0.0479015
	Igkv12-89	-0.326887	-0.351932	-0.353547	-0.375976	-0.352086	0.0100327
	Igkv13-89-1	0	0	0	0	0	0
	Igkv4-90	-0.095477	-0.080961	-0.0858615	-0.0879944	-0.0875734	0.00301799
	Igkv4-91	-0.257302	-0.270971	-0.27442	-0.278382	-0.270269	0.00457968
	Igkv4-92	-0.0372198	-0.024784	-0.0269369	-0.0239985	-0.0282348	0.00305873
	Igkv19-93	-2.908	-3.04843	-3.06576	-3.083	-3.0263	0.0400586
	Igkv2-93-1	0	0	0	0	0	0
	Igkv10-94	0	-0.00330453	0	0	-0.000826132	0.000826132
	Igkv10-95	0.0275103	0.0198272	0.0117849	0.0127992	0.0179804	0.00364531
	Igkv2-95-1	0	0	0	0	0	0
	Igkv2-95-2	0	0	0	0	0	0
	Igkv10-96	-1.29137	-1.31025	-1.33338	-1.25752	-1.29813	0.0160317
	Igkv15-97	0	0	0	0	0	0
Distal	Igkv12-98	0.181244	0.155313	0.141419	0.190388	0.167091	0.0113315
	Igkv1-99	0.0388381	0.0264362	0.0303041	0.0303981	0.0314941	0.0026162
	Igkv14-100	0.168298	0.155313	0.195293	0.183988	0.175723	0.00877016
	Igkv15-101	0	0	0	0	0	0
	Igkv15-101-1	0	0	0	0	0	0
	Igkv20-101-2	0.292904	0.315583	0.242432	0.291181	0.285525	0.0154026
	Igkv15-102	-0.00647302	-0.0198272	-0.0101014	-0.00479969	-0.0103003	0.00336286
	Igkv15-103	0.754106	0.786478	0.727297	0.819148	0.771757	0.0198972
	Igkv16-104	2.82062	3.0253	2.96811	3.0782	2.97306	0.0555631
	Igkv2-105	0.00485476	0.00826132	0.0117849	0.0143991	0.00982502	0.0020799
	Igkv11-106	0.851202	0.837698	0.769386	0.761551	0.804959	0.0230215
	Igkv2-107	0	0	0	0	0	0
	Igkv1-108	0.0420746	0.0396543	0.0336712	0.0255984	0.0352496	0.00366993
	Igkv2-109	2.33029	2.24047	2.31994	2.21906	2.27744	0.02795
	Igkv1-110	2.75912	2.74772	2.76272	2.68783	2.73935	0.0174681
	Igkv14-111	4.65086	4.45616	4.66514	4.7389	4.62776	0.0603668
	Igkv2-112	2.79796	2.75763	2.63814	2.52784	2.68039	0.0611326
	Igkv2-113	0.00809127	0.00330453	0.00168356	0.00479969	0.00446976	0.00136458
	Igkv11-114	0.223319	0.267667	0.313142	0.283182	0.271827	0.018722
	Igkv1-115	0.00161825	0.00165226	0.00336712	0.0015999	0.00205938	0.000436046
	Igkv2-116	1.65062	1.83897	1.68861	1.64629	1.70612	0.045291
	Igkv1-117	3.4307	3.57715	3.58766	3.54857	3.53602	0.036066
	Igkv11-118	0.00323651	0.00330453	0.00336712	0.0015999	0.00287701	0.00042654
	Igkv14-118-1	0.0178008	0.0264362	0.0218863	0.0175989	0.0209305	0.00208409
	Igkv14-118-2	0	0	0	0	0	0
	Igkv9-119	0.189336	0.19001	0.176774	0.145591	0.175428	0.0104009
	Igkv9-120	0.767052	0.75178	0.835045	0.814348	0.792056	0.0195625
	Igkv17-121	2.5002	2.50649	2.7139	2.73582	2.6141	0.0641157
	Igkv1-122	0.326887	0.35028	0.289572	0.380776	0.336879	0.0192447
	Igkv9-123	-0.169917	-0.16027	-0.161622	-0.187188	-0.169749	0.0061918
	Igkv9-124	-0.0388381	-0.0462634	-0.087545	-0.0687956	-0.0603605	0.0110758
	Igkv11-125	3.19929	3.32601	3.13647	3.32939	3.24779	0.0478896
	Igkv14-126	1.93543	1.98107	1.95966	1.84308	1.92981	0.0303748
	Igkv14-126-1	0	0	0	0	0	0
	Igkv17-127	2.11668	2.0802	2.24755	2.20786	2.16307	0.0389044
	Igkv9-128	0.119751	0.12392	0.112798	0.142391	0.124715	0.0063227
	Igkv9-129	0.375435	0.403153	0.346813	0.361577	0.371744	0.0119897
	Igkv14-130	1.63929	1.644	1.53372	1.71829	1.63383	0.0379567
	Igkv1-131	-0.00161825	0	-0.00168356	0	-0.000825453	0.000476762
	Igkv1-132	2.819	2.75598	2.76104	2.71983	2.76396	0.0205128
	Igkv1-133	2.94522	3.04678	2.70716	2.84142	2.88514	0.0726428
	Igkv17-134	-0.00161825	0	-0.00841779	-0.0031998	-0.00330896	0.00182391
	Igkv14-134-1	0	0	0	0	0	0
	Igkv1-135	8.34857	8.05479	7.82181	7.39153	7.90418	0.202024
	Igkv1-136	0	0	0	0	0	0
	Igkv2-137	9.77102	9.30886	9.11142	8.88583	9.26928	0.188251

## Sheet: Fig.1f
Relative Vk-to-Jk joining level in BM pre-B cells from Vk inversion mice; Jk5 bait (Percentage of total Vk-to-Jk junctions; n=7)
Vks domain	Vks	Repeat 1	Repeat 2	Repeat 3	Repeat 4	Repeat 5	Repeat 6	Repeat 7	Average	SEM
Proximal	Igkv3-1	0	0.00334141	0	0	0	0	0	0.000477344	0.000477344
	Igkv3-2	0.0619749	0.0233899	0.0733356	0.0283643	0.0117568	0	0.00860659	0.0296326	0.0105066
	Igkv3-3	0	0	0	0.0126064	0	0	0	0.00180091	0.00180091
	Igkv3-4	0.0068861	0.0217192	0	0.0126064	0.0323311	0.0160974	0.0215165	0.0158795	0.00402472
	Igkv3-5	0.0068861	0	0	0.0189095	0.0293919	0.00965841	0.0215165	0.0123375	0.00425279
	Igkv3-6	0	0	0	0	0	0	0	0	0
	Igkv3-7	0.0585319	0.0935594	0.227935	0.0630318	0.0293919	0.0837063	0.0043033	0.0800656	0.0272214
	Igkv3-8	0	0	0	0	0	0	0	0	0
	Igkv3-9	0	0	0	0.0283643	0	0.00643894	0	0.0049719	0.00400285
	Igkv3-10	0.0516458	0.00501211	0.0614433	0.0945477	0.0558446	0.0676089	0.0473363	0.054777	0.0101579
	Igkv3-11	0	0	0	0	0.00293919	0	0	0.000419884	0.000419884
	Igkv3-12	0.189368	0.105254	0.192258	0.151276	0.126385	0.00965841	0.043033	0.116748	0.0264101
	Igkv3-12-1	0	0	0	0	0	0	0	0	0
	Igkv6-13	0	-0.0150363	-0.0733356	-0.0535771	-0.00881756	-0.0354142	-0.0043033	-0.027212	0.0105127
	Igkv6-14	-0.251343	-0.245594	-0.0198204	-0.148125	-0.0382094	-0.0418531	-0.133402	-0.125478	0.0367157
	Igkv6-15	-0.241014	-0.536296	-0.28145	-0.330917	-0.311554	-0.447507	-0.335657	-0.354913	0.0386282
	Igkv8-16	0	0	0	0	0	-0.00321947	0	-0.000459924	0.000459924
	Igkv6-17	0.179039	0.18879	0.364696	0.11976	0.138142	0.128779	0.133402	0.178944	0.0324986
	Igkv8-18	0	0	0	0.00315159	0	0.00321947	0.0129099	0.00275442	0.00178522
	Igkv8-19	-0.254786	-0.257288	-0.180366	-0.271037	-0.117568	-0.151315	-0.301231	-0.219084	0.0260853
	Igkv6-20	-0.230684	-0.0918887	-0.0872099	-0.0882446	-0.102872	-0.186729	-0.240985	-0.146945	0.0264693
	Igkv8-21	-0.595648	-0.400969	-0.188294	-0.491648	-0.358581	-0.347703	-0.382993	-0.39512	0.0478268
	Igkv8-22	0	0	0	0	0	0	0	0	0
	Igkv6-23	-0.685167	-0.793584	-0.55299	-0.507406	-0.561385	-0.602041	-0.589552	-0.613161	0.0364835
	Igkv8-23-1	0	0	0	-0.00315159	-0.00293919	0	0	-0.000870111	0.000562132
	Igkv8-24	-0.943396	-0.85373	-0.947416	-0.951781	-0.817094	-0.830624	-0.71865	-0.866099	0.0329078
	Igkv6-25	0.130836	0.267313	0.19424	0.122912	0.123446	0.170632	0.133402	0.163254	0.0201169
	Igkv8-26	0.0172153	0	0	0	0	0.00321947	0	0.00291925	0.00242544
Middle	Igkv8-27	-1.19818	-1.11436	-0.29136	-0.835172	-0.917027	-0.895013	-0.645494	-0.842373	0.114575
	Igkv8-28	-0.285773	-0.192131	-0.352804	-0.185944	-0.25277	-0.212485	-0.219468	-0.243054	0.022525
	Igkv6-29	-0.0275444	-0.0852059	0	-0.0283643	-0.0499662	-0.0354142	-0.0903692	-0.0452663	0.0123417
	Igkv8-30	-0.69894	-0.446078	-0.424157	-0.63347	-0.667196	-0.653553	-0.615371	-0.591252	0.0415777
	Igkv8-31	0	0	-0.0654074	0	-0.00293919	0	0	-0.0097638	0.00928317
	Igkv6-32	-0.846991	-0.698354	-0.673895	-0.951781	-0.784763	-0.936866	-0.623978	-0.78809	0.0489011
	Igkv7-33	-0.103292	-0.228886	-0.0535152	-0.211157	-0.126385	-0.144876	-0.0860659	-0.136311	0.0243066
	Igkv8-34	-0.241014	-0.090218	-0.225953	-0.255279	-0.264527	-0.141657	-0.249591	-0.209748	0.0252724
	Igkv1-35	0	0	-0.0654074	-0.00945477	-0.0205743	-0.00965841	-0.0043033	-0.0156283	0.00871905
	Igkv18-36	-0.15838	-0.287361	-0.105048	-0.211157	-0.170473	-0.225363	-0.245288	-0.200439	0.0229229
	Igkv5-37	-0.0860763	-0.0634868	-0.0634254	-0.122912	-0.0587838	-0.109462	-0.116189	-0.0886193	0.0103894
	Igkv12-38	-0.0895193	-0.370896	-0.0495511	-0.220611	-0.232196	-0.186729	-0.154919	-0.186346	0.0397646
	Igkv5-39	-0.995042	-1.21961	-0.842368	-1.22912	-1.00814	-1.2073	-1.11886	-1.08864	0.0551563
	Igkv12-40	-0.647294	-0.390945	-0.491547	-0.589348	-0.631925	-0.437848	-0.426026	-0.516419	0.0397897
	Igkv5-40-1	0	0	0	0	0	0	0	0	0
	Igkv12-41	-0.568104	-0.651575	-0.461816	-0.624015	-0.634865	-0.634236	-0.679921	-0.60779	0.0274725
	Igkv12-42	0	0	0	0	0	0	0	0	0
	Igkv5-43	0	0	0	0	0	0	0	0	0
	Igkv12-44	-1.5356	-1.02414	-0.885973	-1.04948	-0.969932	-1.10428	-0.903692	-1.06759	0.0833782
	Igkv5-45	0	0	0	0	0	0	0	0	0
	Igkv12-46	-0.623192	-0.477821	-0.451906	-0.639773	-0.479088	-0.434629	-0.740167	-0.549511	0.0443872
	Igkv12-47	0	0	0	0	0	0	0	0	0
	Igkv5-48	-1.54249	-1.56211	-1.41716	-1.40561	-1.3197	-1.54535	-1.38136	-1.4534	0.0361453
	Igkv12-49	0	0	0	0	0	0	0	0	0
	Igkv4-50	-1.18441	-1.6139	-1.59951	-1.185	-1.66946	-1.69988	-1.37275	-1.47499	0.0848219
	Igkv4-51	-0.647294	-0.40431	-0.398391	-0.189095	-0.261588	-0.283313	-0.41742	-0.37163	0.0562941
	Igkv4-53	-0.261672	-0.634868	-0.350822	-0.463284	-0.335067	-0.431409	-0.555125	-0.433178	0.0493486
	Igkv4-54	-0.581876	-0.596441	-0.642182	-0.526316	-0.402669	-0.415312	-0.41742	-0.511745	0.0376108
	Igkv13-54-1	0	0	0	0	0	0	0	0	0
	Igkv4-55	-1.57692	-0.870437	-0.586685	-0.863536	-0.773006	-0.779112	-0.989758	-0.919922	0.118985
	Igkv13-55-1	0	0	0	0	0	0	0	0	0
	Igkv4-56	-0.237571	-0.417676	-0.327037	-0.387646	-0.314493	-0.544091	-0.288321	-0.359548	0.0381922
	Igkv13-56-1	0	0	0	0	0	0	0	0	0
	Igkv4-57	-1.48396	-1.71414	-1.23878	-1.5884	-1.51956	-1.60652	-1.59652	-1.53541	0.0565758
	Igkv13-57-1	0	0	0	0	0	0	0	0	0
	Igkv4-57-1	-0.45104	-0.252276	-0.212079	-0.220611	-0.255709	-0.296191	-0.284018	-0.281703	0.030477
	Igkv13-57-2	0	0	0	0	0	0	0	0	0
	Igkv4-58	-0.275444	-0.314092	-0.491547	-0.422313	-0.464392	-0.370239	-0.327051	-0.380725	0.0306773
	Igkv4-60	0	0	0	0	0	0	0	0	0
	Igkv4-59	-0.182482	-0.162058	-0.146671	-0.126064	-0.114628	-0.18351	-0.107582	-0.146142	0.0118056
	Igkv4-61	-0.351191	-0.367555	-0.598577	-0.507406	-0.605473	-0.653553	-0.623978	-0.529676	0.0471489
	Igkv13-61-1	0	0	0	0	0	0	0	0	0
	Igkv4-62	0	-0.00668282	-0.00594613	-0.00630318	-0.00881756	0	0	-0.00396424	0.00144329
	Igkv13-62-1	0	0	0	0	0	0	0	0	0
	Igkv4-63	-0.347748	-0.294044	-0.0336947	-0.167034	-0.164595	-0.138437	-0.0645494	-0.172872	0.0429997
	Igkv13-64	0	0	0	0	0	0.00321947	0	0.000459924	0.000459924
	Igkv4-65	0	-0.0016707	0	0	-0.00587838	0	0	-0.00107844	0.000833885
	Igkv12-66	-0.0826332	-0.0918887	-0.0218025	-0.0126064	-0.0352703	-0.0257558	0	-0.0385653	0.0132759
	Igkv12-67	0	0	-0.0396409	-0.015758	-0.00587838	-0.00321947	-0.0215165	-0.0122876	0.00550042
	Igkv4-68	-0.175596	-0.135327	-0.130815	-0.132367	-0.149899	-0.151315	-0.150615	-0.146562	0.00591368
	Igkv4-69	-0.636965	-0.514577	-0.693715	-0.699653	-0.699527	-0.666431	-0.481969	-0.627548	0.0346116
	Igkv4-70	-0.426938	-0.626514	-0.497493	-0.469587	-0.490844	-0.524774	-0.473363	-0.501359	0.0237393
	Igkv4-71	-0.134279	-0.120291	-0.0772997	-0.0882446	-0.117568	-0.0933647	-0.0688527	-0.0999856	0.00921057
	Igkv13-71-1	0	0	0	0	0	0	0	0	0
	Igkv4-72	-0.602534	-0.604795	-0.721464	-0.838323	-0.664257	-0.85316	-0.576642	-0.694453	0.0430656
	Igkv4-73	-0.285773	-0.242252	-0.259648	-0.245824	-0.241013	-0.296191	-0.167829	-0.248362	0.0157344
	Igkv13-73-1	0	0	0	0	0	0	0	0	0
	Igkv4-74	-0.933067	-1.10266	-1.08418	-0.784746	-1.00814	-0.933647	-1.09304	-0.991354	0.0439268
	Igkv13-74-1	0	0	0	0	0	0	0	0	0
	Igkv4-75	-0.68861	-0.551332	-0.689751	-0.548377	-0.534932	-0.296191	-0.327051	-0.519464	0.0590747
	Igkv13-76	0	0	0	0	0	0	0	0	0
	Igkv4-77	-2.06927	-2.35736	-2.6044	-2.72928	-2.60118	-2.46933	-2.33669	-2.4525	0.0832946
	Igkv4-78	-0.309875	-0.319105	-0.150635	-0.27734	-0.226317	-0.209266	-0.172132	-0.23781	0.0249879
	Igkv13-78-1	0	0	0	0	0	0	0	0	0
	Igkv4-79	-1.62856	-1.1461	-0.818584	-0.992751	-1.26679	-0.859599	-1.09304	-1.11506	0.104229
	Igkv4-80	-0.495799	-0.519589	-0.430103	-0.819414	-0.767128	-0.650333	-0.813323	-0.642241	0.061298
	Igkv13-80-1	0	0	0	0	0	0	0	0	0
	Igkv4-81	-0.368407	-0.385933	-0.459834	-0.69335	-0.482027	-0.556969	-0.331354	-0.468267	0.0473807
	Igkv13-82	0.0860763	0.00334141	0	0.00945477	0.0205743	0	0.00860659	0.0182933	0.0116134
	Igkv4-83	-0.199697	-0.0684989	-0.110994	-0.100851	-0.102872	-0.0837063	-0.0602461	-0.103838	0.0174604
	Igkv13-84	0	0	0	0	0	0	0	0	0
	Igkv13-85	0	0	-0.00198204	0	0	0	0	-0.000283149	0.000283149
	Igkv4-86	-2.09338	-1.31986	-2.14853	-1.73653	-1.70179	-1.7031	-1.67829	-1.76878	0.105688
	Igkv13-87	0	0	0	0	0	0	0	0	0
	Igkv1-88	-1.49084	-2.18194	-2.00583	-1.65459	-1.82524	-1.89627	-1.68259	-1.81961	0.0880969
	Igkv12-89	-0.630079	-0.935594	-0.414247	-0.362433	-0.39973	-0.447507	-0.602461	-0.541721	0.0762303
	Igkv13-89-1	0	0	0	0	0	0	0	0	0
	Igkv4-90	-0.447597	-0.0501211	-0.321091	-0.223763	-0.232196	-0.167413	-0.271108	-0.244755	0.0468353
	Igkv4-91	-0.296102	-0.634868	-0.471726	-0.381343	-0.355642	-0.492579	-0.546519	-0.454111	0.0444437
	Igkv4-92	-0.636965	-1.25303	-1.02075	-1.15348	-1.06693	-1.20408	-1.33833	-1.09622	0.0866831
	Igkv19-93	-3.89065	-3.71063	-2.88982	-2.8774	-3.13024	-3.06494	-3.24469	-3.25834	0.149548
	Igkv2-93-1	0	0	0	0	0	0	0	0	0
	Igkv10-94	0	0	0	0	0	0	0	0	0
	Igkv10-95	0	0	0.00198204	0.00315159	0	0	0	0.000733376	0.00049029
	Igkv2-95-1	0	0	0	0	0	0	0	0	0
	Igkv2-95-2	0	0	0	0	0	0	0	0	0
	Igkv10-96	-1.38066	-1.74254	-1.0485	-1.44343	-1.35203	-1.20086	-1.41148	-1.3685	0.0814003
	Igkv15-97	0	0	0	0	0	0	0	0	0
Distal	Igkv12-98	0.130836	0.400969	0.146671	0.349827	0.36152	0.296191	0.335657	0.28881	0.0405315
	Igkv1-99	0.148051	0.0233899	0.124869	0.100851	0.120507	0.199607	0.124796	0.120296	0.0200421
	Igkv14-100	0.537116	0.300727	0.225953	0.428616	0.352703	0.556969	0.451846	0.407704	0.0460114
	Igkv15-101	0	0	0	0	0	0	0	0	0
	Igkv15-101-1	0	0	0	0	0	0	0	0	0
	Igkv20-101-2	0.344305	0.28569	0.285414	0.308856	0.299797	0.341264	0.262501	0.303975	0.0113988
	Igkv15-102	0	0	0	0	0	0	-0.0043033	-0.000614757	0.000614757
	Igkv15-103	0.554331	1.30816	0.75714	0.819414	0.846486	0.685747	0.73156	0.814692	0.0898653
	Igkv16-104	1.77317	2.2354	1.27644	2.08635	2.03686	2.08944	1.9537	1.92162	0.120155
	Igkv2-105	0	0	0	0.00315159	0.0323311	0.00321947	0	0.00552888	0.00450295
	Igkv11-106	0.602534	0.551332	0.364696	0.412858	0.376216	0.402434	0.258198	0.424038	0.0441771
	Igkv2-107	0	0	0	0	0	0	0	0	0
	Igkv1-108	0	0.00668282	0	0.0126064	0.00881756	0.0160974	0.0129099	0.00815914	0.00239602
	Igkv2-109	0.93651	1.32988	1.11787	1.27955	1.61361	1.46164	2.23771	1.42525	0.158908
	Igkv1-110	2.27586	2.80177	2.88982	2.50867	2.46304	2.5466	2.30226	2.54115	0.0878481
	Igkv14-111	3.61865	2.6915	2.97901	3.78506	3.73865	3.49635	3.88588	3.45644	0.169945
	Igkv2-112	2.55819	1.8077	2.45971	2.09896	1.92517	1.86729	1.88915	2.0866	0.114714
	Igkv2-113	0	0	0	0	0	0.00965841	0	0.00137977	0.00137977
	Igkv11-114	0.192811	0.227216	0.142707	0.239521	0.235135	0.24146	0.228075	0.215275	0.0135797
	Igkv1-115	0	0	0	0	0	0	0	0	0
	Igkv2-116	0.915852	0.581405	0.913722	0.841475	0.834729	0.515115	0.606765	0.744152	0.0643151
	Igkv1-117	2.86462	3.1994	4.05526	3.54239	3.38888	3.24845	3.35227	3.37875	0.137903
	Igkv11-118	0	0	0	0	0.00293919	0	0	0.000419884	0.000419884
	Igkv14-118-1	0	0.00334141	0.0336947	0.00315159	0.0235135	0.00965841	0.0043033	0.0110947	0.0047796
	Igkv14-118-2	0	0	0	0	0	0.00321947	0.0043033	0.00107468	0.000703711
	Igkv9-119	0.065418	0.0718403	0.196222	0.182792	0.146959	0.141657	0.228075	0.147566	0.023201
	Igkv9-120	1.8317	1.45184	1.6332	1.65459	1.55777	1.77715	1.62665	1.64756	0.0482461
	Igkv17-121	3.27779	3.54356	2.64603	3.46045	3.40358	3.48025	3.89018	3.38598	0.142514
	Igkv1-122	1.77317	3.02732	2.04745	2.69461	2.53064	2.4629	2.71108	2.46388	0.160857
	Igkv9-123	-0.154937	-0.105254	-0.249737	-0.248976	-0.164595	-0.24146	-0.180738	-0.192243	0.0211582
	Igkv9-124	-0.413166	-0.464456	-0.527223	-0.526316	-0.499662	-0.318728	-0.344264	-0.441974	0.0322864
	Igkv11-125	2.75444	3.47339	3.17325	2.96565	2.88628	2.99411	3.02522	3.03891	0.0870964
	Igkv14-126	2.479	3.15429	2.61233	2.65049	2.52182	2.78806	2.0828	2.61268	0.122711
	Igkv14-126-1	0	0	0	0	0	0	0	0	0
	Igkv17-127	2.95758	2.02991	2.428	2.81437	2.50419	2.70114	3.03382	2.63843	0.131447
	Igkv9-128	0.440711	0.242252	0.154599	0.299401	0.167534	0.24468	0.292624	0.263114	0.0363234
	Igkv9-129	0.884864	0.920558	0.723446	0.879294	0.922905	1.01413	1.03279	0.911142	0.0385967
	Igkv14-130	2.25864	1.58884	1.63717	1.7775	1.89872	1.86085	1.61804	1.80568	0.0884111
	Igkv1-131	0	-0.0016707	0	0	0	0	-0.0129099	-0.00208294	0.00181977
	Igkv1-132	2.76133	2.12347	2.82639	2.10211	2.51595	2.49831	2.06989	2.41392	0.120347
	Igkv1-133	2.7751	2.91538	3.1019	2.58115	3.60638	2.91362	2.50452	2.91401	0.139084
	Igkv17-134	0	-0.00501211	0	0	0	-0.00643894	0	-0.00163587	0.00106736
	Igkv14-134-1	0	0	0	0	0	0	0	0	0
	Igkv1-135	6.80347	6.79475	9.09361	8.07438	8.25618	8.29336	8.30967	7.94649	0.320467
	Igkv1-136	0	0	0	0	0	0	0	0	0
	Igkv2-137	9.79204	9.25737	13.0636	9.61551	9.9227	9.95782	10.9605	10.3671	0.490761
