# Supplementary material for: Molecular basis for differential Igk versus Igh V(D)J joining mechanisms
Source: Nature. 2024 May 29;630(8015):189–97. doi: 10.1038/s41586-024-07477-y (PMC11153149; doi:10.1038/s41586-024-07477-y)
Supplement: Supplementary file 5 — Source Data Fig. 2 [file 41586_2024_7477_MOESM5_ESM.xlsx]

## Sheet: Fig.2b
Relative Vk-to-Jk joining level in single Igk allele v-Abl cells; Jk5 bait (Percentage of total Vk-to-Jk junctions; n=4)
Vk domain	Vks	Repeat 1	Repeat 2	Repeat 3	Repeat 4	Average	SEM
Distal	Igkv2-137	-0.753821	-0.785925	-0.6571	-0.575515	-0.69309	0.0478065
	Igkv1-136	0	0	0	0	0	0
	Igkv1-135	-1.12659	-1.14796	-1.18114	-1.11022	-1.14148	0.0153119
	Igkv14-134-1	0	0	0	0	0	0
	Igkv17-134	0	0	0.00256881	0	0.000642201	0.000642201
	Igkv1-133	-0.316853	-0.311896	-0.490642	-0.470876	-0.397567	0.0482109
	Igkv1-132	-0.407974	-0.334686	-0.513761	-0.514825	-0.442811	0.0438982
	Igkv1-131	0	0	0	0	0	0
	Igkv14-130	-0.24368	-0.269572	-0.323156	-0.288281	-0.281172	0.0167167
	Igkv9-129	-0.0980243	-0.104833	-0.135119	-0.125567	-0.115886	0.00868349
	Igkv9-128	-0.0414187	-0.0293013	-0.0508623	-0.0544124	-0.0439987	0.00561416
	Igkv17-127	-0.448703	-0.48575	-0.465468	-0.53366	-0.483395	0.0183871
	Igkv14-126-1	0	0	0	0	0	0
	Igkv14-126	-0.628874	-0.545003	-0.595449	-0.599059	-0.592097	0.0173927
	Igkv11-125	-1.3613	-1.19614	-1.11486	-1.12801	-1.20008	0.0566143
	Igkv9-124	0.00759343	0.0130228	0.0313394	0.0261598	0.0195289	0.00553957
	Igkv9-123	0.0193287	0.0358127	0.0724403	0.0596443	0.0468065	0.0118947
	Igkv1-122	-0.149798	-0.0944152	-0.265614	-0.246425	-0.189063	0.0404666
	Igkv17-121	-0.601952	-0.746857	-0.995669	-0.937567	-0.820511	0.0901736
	Igkv9-120	-0.305118	-0.326221	-0.297468	-0.234392	-0.2908	0.019761
	Igkv9-119	-0.0448703	-0.0494866	-0.0667889	-0.0476108	-0.0521892	0.00495803
	Igkv14-118-2	0	0	0	0	0	0
	Igkv14-118-1	-0.00138062	-0.00716253	-0.00616513	-0.00732474	-0.00550826	0.00139956
	Igkv11-118	0	-0.00195342	-0.00154128	-0.00156959	-0.00126607	0.000432362
	Igkv1-117	-1.48417	-1.33223	-1.4673	-1.58528	-1.46725	0.0520004
	Igkv2-116	-0.610926	-0.770949	-0.632954	-0.757588	-0.693104	0.0414218
	Igkv1-115	0	-0.00130228	-0.00256881	-0.00104639	-0.00122937	0.000527907
	Igkv11-114	-0.106998	-0.117856	-0.10789	-0.123474	-0.114055	0.00398932
	Igkv2-113	-0.000690312	-0.00586025	-0.00102752	-0.00209278	-0.00241772	0.00118579
	Igkv2-112	-1.21771	-1.19158	-1.008	-1.01395	-1.10781	0.056175
	Igkv14-111	-2.10338	-1.90133	-1.99493	-1.9871	-1.99668	0.0414048
	Igkv1-110	-1.5822	-1.32246	-1.3476	-1.40373	-1.414	0.058583
	Igkv2-109	-1.4248	-1.31205	-1.00132	-1.12016	-1.21458	0.094907
	Igkv1-108	-0.0193287	-0.0306035	-0.0251743	-0.0329613	-0.027017	0.00303731
	Igkv2-107	0	0	0	0	0	0
	Igkv11-106	-0.392097	-0.384172	-0.280514	-0.305546	-0.340582	0.0279727
	Igkv2-105	-0.00759343	-0.00586025	-0.00719266	-0.00261598	-0.00581558	0.00112903
	Igkv16-104	-1.31435	-1.31791	-1.10767	-1.23265	-1.24314	0.0492645
	Igkv15-103	-0.478386	-0.441472	-0.566678	-0.582317	-0.517214	0.0340704
	Igkv15-102	0	0.00195342	0.00205504	0.00261598	0.00165611	0.000570934
	Igkv20-101-2	-0.249203	-0.210969	-0.204991	-0.219742	-0.221226	0.00980513
	Igkv15-101-1	0	0	0	0	0	0
	Igkv15-101	0	0	0	0	0	0
	Igkv14-100	-0.118734	-0.238317	-0.15567	-0.117196	-0.157479	0.0283754
	Igkv1-99	-0.0117353	-0.0175808	-0.0390458	-0.0319149	-0.0250692	0.00629868
	Igkv12-98	-0.124947	-0.0976709	-0.167486	-0.154866	-0.136242	0.0156481
Middle	Igkv15-97	0	0	0	0	0	0
	Igkv10-96	0.576411	0.64593	0.717724	0.702652	0.660679	0.0320606
	Igkv2-95-2	0	0	0	0	0	0
	Igkv2-95-1	0	0	0	0	0	0
	Igkv10-95	-0.0055225	-0.00455797	-0.00513761	-0.00575515	-0.00524331	0.000261532
	Igkv10-94	0	0.00195342	0.00102752	0.00156959	0.00113763	0.000424109
	Igkv2-93-1	0	0	0	0	0	0
	Igkv19-93	1.63052	1.62003	1.41952	1.29072	1.4902	0.0823265
	Igkv4-92	0.0262319	0.0149762	0.0159266	0.0172655	0.0186	0.00258691
	Igkv4-91	0.0959534	0.167994	0.092477	0.0899897	0.111603	0.0188365
	Igkv4-90	0.0276125	0.0351615	0.0693577	0.053366	0.0463744	0.00937574
	Igkv13-89-1	0	0	0	0	0	0
	Igkv12-89	0.193978	0.24027	0.302605	0.258982	0.248959	0.0225034
	Igkv1-88	0.403833	0.356173	0.486018	0.420126	0.416538	0.0268417
	Igkv13-87	0	0	-0.000513761	0	-0.00012844	0.00012844
	Igkv4-86	0.344466	0.404357	0.417688	0.389781	0.389073	0.0159236
	Igkv13-85	0.00138062	0	0	0	0.000345156	0.000345156
	Igkv13-84	0	0	0	0	0	0
	Igkv4-83	0.031064	0.0501377	0.0493211	0.05075	0.0453182	0.00476039
	Igkv13-82	0	-0.00195342	-0.0154128	-0.0183119	-0.00891953	0.00464097
	Igkv4-81	0.258177	0.3145	0.445945	0.436869	0.363873	0.0462543
	Igkv13-80-1	0	0	0	0	0	0
	Igkv4-80	1.03202	0.946105	0.97255	0.980469	0.982785	0.0179798
	Igkv4-79	0.624733	0.678487	0.823559	0.738753	0.716383	0.0426449
	Igkv13-78-1	0	0	0	0	0	0
	Igkv4-78	0.128398	0.159529	0.101211	0.100977	0.122529	0.0139117
	Igkv4-77	2.20141	2.45805	2.0535	2.07709	2.19751	0.0927074
	Igkv13-76	0	0	0	-0.000523196	-0.000130799	0.000130799
	Igkv4-75	0.144966	0.145204	0.192147	0.16533	0.161912	0.0111511
	Igkv13-74-1	0	0	0	0	0	0
	Igkv4-74	1.3827	1.40841	1.46833	1.342	1.40036	0.0264621
	Igkv13-73-1	0	0	0	0	0	0
	Igkv4-73	0.276815	0.313849	0.216293	0.205093	0.253013	0.0256779
	Igkv4-72	0.580553	0.620536	0.552293	0.479247	0.558157	0.0297962
	Igkv13-71-1	0	0	0	0	0	0
	Igkv4-71	0.129088	0.160831	0.126899	0.114057	0.132719	0.00993999
	Igkv4-70	0.496334	0.468169	0.389431	0.375131	0.432266	0.0295705
	Igkv4-69	0.539824	0.676534	0.511192	0.519534	0.561771	0.0387237
	Igkv4-68	0.192597	0.213574	0.169541	0.15068	0.181598	0.0136769
	Igkv12-67	0.00966437	0.00976709	0.0092477	0.00732474	0.00900097	0.000569916
	Igkv12-66	0.0172578	0.0377661	0.0282569	0.0319149	0.0287989	0.00431674
	Igkv4-65	0.00207094	0	0.00256881	0.00313918	0.00194473	0.000683988
	Igkv13-64	-0.000690312	0	0	-0.000523196	-0.000303377	0.000178446
	Igkv4-63	0.102857	0.0950663	0.10789	0.118242	0.106014	0.00485516
	Igkv13-62-1	0	0	0	0	0	0
	Igkv4-62	0.00690312	0.00651139	0.00822018	0.0104639	0.00802465	0.000891442
	Igkv13-61-1	0	0	0	0	0	0
	Igkv4-61	1.382	1.16554	1.52279	1.28026	1.33765	0.0759161
	Igkv4-59	0.1995	0.213574	0.179816	0.158528	0.187855	0.0119782
	Igkv4-60	0	0	0	0	0	0
	Igkv4-58	0.978863	1.20851	1.13438	1.12801	1.11244	0.0481293
	Igkv13-57-2	0	0	0	0	0	0
	Igkv4-57-1	0.737253	0.830202	1.00029	0.940706	0.877114	0.0584371
	Igkv13-57-1	0	0	0	0	0	0
	Igkv4-57	2.84409	3.2583	2.96337	2.5804	2.91154	0.140574
	Igkv13-56-1	0	0	0	0	0	0
	Igkv4-56	0.334111	0.375707	0.573871	0.503314	0.446751	0.0555982
	Igkv13-55-1	0	0	0	0	0	0
	Igkv4-55	0.586765	0.778762	0.88521	0.802582	0.76333	0.0631195
	Igkv13-54-1	0	0	0	0	0	0
	Igkv4-54	0.6627	0.727974	1.09534	0.983085	0.867274	0.102746
	Igkv4-53	0.788336	0.810668	1.17805	1.25044	1.00687	0.120721
	Igkv4-51	1.40202	1.3726	1.30444	1.25829	1.33434	0.0325619
	Igkv4-50	3.27553	3.47318	3.44374	3.27259	3.36626	0.0535724
	Igkv12-49	0	0	0	0	0	0
	Igkv5-48	2.95592	3.09486	2.69468	2.69498	2.86011	0.0995506
	Igkv12-47	0.000690312	0	0	0	0.000172578	0.000172578
	Igkv12-46	1.20252	1.01252	1.12668	1.02389	1.0914	0.0450665
	Igkv5-45	0	0	0	0	0	0
	Igkv12-44	3.24585	2.96073	2.84315	3.04971	3.02486	0.0849426
	Igkv5-43	0	0.000651139	0	0	0.000162785	0.000162785
	Igkv12-42	0	0	0	0	0	0
	Igkv12-41	1.14109	1.10433	1.23405	1.16987	1.16233	0.0274108
	Igkv5-40-1	0	0	0	0	0	0
	Igkv12-40	1.73337	1.58031	1.6127	1.44978	1.59404	0.0582827
	Igkv5-39	2.36984	2.46391	2.18759	2.20789	2.30731	0.0662387
	Igkv12-38	0.949179	1.1727	1.20271	1.29282	1.15435	0.0729978
	Igkv5-37	0.383123	0.438868	0.381211	0.399198	0.4006	0.0133784
	Igkv18-36	1.26603	1.28014	1.02341	1.16568	1.18382	0.0592284
	Igkv1-35	0.00690312	0.00846481	0.0148991	0.0120335	0.0105751	0.00179723
	Igkv8-34	2.21452	1.71575	1.3964	1.48902	1.70392	0.18294
	Igkv7-33	0.26508	0.223341	0.250202	0.286188	0.256203	0.0132094
	Igkv6-32	3.55649	3.51029	4.0058	4.16987	3.81061	0.163792
	Igkv8-31	0	0	0.00359633	0.00104639	0.00116068	0.000848518
	Igkv8-30	3.28727	3.10268	2.93152	2.73998	3.01536	0.117055
	Igkv6-29	0.639229	0.638768	0.729027	0.64824	0.663816	0.0218461
	Igkv8-28	1.72371	1.57576	1.18422	1.39903	1.47068	0.116282
	Igkv8-27	2.4444	2.46065	3.13703	3.04762	2.77242	0.185622
Proximal	Igkv8-26	-0.0248512	-0.0182319	-0.0241468	-0.0245902	-0.022955	0.00158108
	Igkv6-25	-1.23635	-1.27167	-1.45549	-1.44768	-1.3528	0.0575103
	Igkv8-24	5.57634	5.34846	4.32587	4.42624	4.91923	0.317694
	Igkv8-23-1	0.0103547	0.0123716	0.00976146	0.00784794	0.0100839	0.000931423
	Igkv6-23	3.14299	3.16519	2.88066	3.21242	3.10031	0.0746363
	Igkv8-22	0	0.000651139	0.00154128	0.000523196	0.000678905	0.000320107
	Igkv8-21	3.36527	3.13003	3.31992	3.39449	3.30243	0.0594799
	Igkv6-20	1.92597	1.55427	1.95948	2.1676	1.90183	0.127586
	Igkv8-19	2.71017	2.8572	1.83875	2.09488	2.37525	0.243393
	Igkv8-18	-0.160843	-0.117856	-0.169027	-0.17684	-0.156142	0.013173
	Igkv6-17	-1.917	-1.75417	-1.77299	-1.85891	-1.82577	0.0380059
	Igkv8-16	0.00207094	0.000651139	0.0092477	0.00889433	0.00521603	0.00224563
	Igkv6-15	3.00148	3.11114	3.07692	3.08319	3.06818	0.0234463
	Igkv6-14	1.72509	1.93323	2.09049	2.3188	2.01691	0.125405
	Igkv6-13	0.556392	0.754019	0.620623	0.763866	0.673725	0.0509571
	Igkv3-12-1	0.00276125	0.00130228	0.0118165	0.00994072	0.00645519	0.00259952
	Igkv3-12	-0.677196	-0.854946	-1.18525	-1.08406	-0.950363	0.114299
	Igkv3-11	-0.00345156	-0.00911595	-0.0164404	-0.00941753	-0.00960635	0.00265928
	Igkv3-10	-0.739324	-0.739694	-0.88932	-0.871644	-0.809996	0.0408552
	Igkv3-9	-0.102166	-0.0625094	-0.106349	-0.114057	-0.0962702	0.0115199
	Igkv3-8	-0.0124256	-0.0293013	-0.0251743	-0.0308686	-0.0244424	0.00418173
	Igkv3-7	-0.871864	-0.87448	-1.24073	-1.17667	-1.04094	0.0977389
	Igkv3-6	-0.00966437	0	-0.00205504	-0.00104639	-0.00319145	0.00219804
	Igkv3-5	-0.113211	-0.139995	-0.177761	-0.156959	-0.146982	0.013651
	Igkv3-4	-0.0835278	-0.110043	-0.139743	-0.119812	-0.113281	0.0116856
	Igkv3-3	-0.00828375	-0.0175808	-0.0118165	-0.0177887	-0.0138674	0.00231928
	Igkv3-2	-0.148417	-0.0944152	-0.181358	-0.171085	-0.148819	0.019396
	Igkv3-1	-0.0276125	-0.0332081	-0.058055	-0.0502268	-0.0422756	0.00712646

## Sheet: Fig.2c
Relative cryptic RSS joining level in single Igk allele v-Abl cells; Jk5 bait (Percentage of total cryptic RSS junctions in chr6:67,495,000-70,674,500; pooled from 4 repeats)
chr	start	end	inv_oft (%)		chr	start	end	del_oft (%)
chr6	67623031	67623032	0.0588235		chr6	67505849	67505850	0.470588
chr6	67632405	67632406	0.0588235		chr6	67516102	67516103	0.117647
chr6	67643832	67643833	0.0588235		chr6	67524678	67524679	1.64706
chr6	67649581	67649582	0.0588235		chr6	67560400	67560401	0.0588235
chr6	67720790	67720791	0.294118		chr6	67560489	67560490	0.117647
chr6	67863482	67863483	0.0588235		chr6	67590564	67590565	0.0588235
chr6	67893073	67893074	0.176471		chr6	67596681	67596682	0.117647
chr6	68114418	68114419	0.294118		chr6	67596683	67596684	0.117647
chr6	68252644	68252645	1.05882		chr6	67633782	67633783	0.0588235
chr6	68253129	68253130	0.0588235		chr6	67656173	67656174	0.0588235
chr6	68255404	68255405	0.0588235		chr6	67661649	67661650	0.117647
chr6	68289486	68289487	0.294118		chr6	67779930	67779931	0.294118
chr6	68379523	68379524	0.0588235		chr6	67811080	67811081	0.0588235
chr6	68387594	68387595	1.05882		chr6	67811596	67811597	0.0588235
chr6	68388789	68388790	0.117647		chr6	67813491	67813492	0.176471
chr6	68388791	68388792	0.0588235		chr6	67828491	67828492	0.0588235
chr6	68424081	68424082	0.117647		chr6	67846097	67846098	0.0588235
chr6	68430877	68430878	0.0588235		chr6	67849416	67849417	0.0588235
chr6	68536977	68536978	0.411765		chr6	67863977	67863978	0.176471
chr6	68603608	68603609	0.0588235		chr6	67877877	67877878	0.0588235
chr6	68616856	68616857	0.0588235		chr6	67892439	67892440	0.0588235
chr6	68629636	68629637	0.0588235		chr6	67967469	67967470	0.411765
chr6	68630889	68630890	0.117647		chr6	67986739	67986740	0.588235
chr6	68630891	68630892	0.588235		chr6	68016294	68016295	0.117647
chr6	68654536	68654537	0.176471		chr6	68019938	68019939	0.0588235
chr6	68654569	68654570	0.0588235		chr6	68054220	68054221	0.117647
chr6	68683993	68683994	0.235294		chr6	68102538	68102539	0.0588235
chr6	68684008	68684009	0.117647		chr6	68114372	68114373	0.0588235
chr6	68684010	68684011	0.117647		chr6	68114374	68114375	0.0588235
chr6	68691276	68691277	0.0588235		chr6	68114410	68114411	0.117647
chr6	68696175	68696176	0.0588235		chr6	68114527	68114528	0.0588235
chr6	68696177	68696178	0.0588235		chr6	68150486	68150487	0.235294
chr6	68700726	68700727	1.05882		chr6	68151746	68151747	0.0588235
chr6	68717736	68717737	0.0588235		chr6	68151950	68151951	0.411765
chr6	68812270	68812271	0.0588235		chr6	68152500	68152501	0.294118
chr6	68855851	68855852	0.176471		chr6	68161256	68161257	3
chr6	68876221	68876222	0.0588235		chr6	68206794	68206795	0.294118
chr6	68930277	68930278	0.0588235		chr6	68206946	68206947	0.0588235
chr6	68940788	68940789	0.470588		chr6	68220808	68220809	0.0588235
chr6	68965041	68965042	0.0588235		chr6	68221248	68221249	0.0588235
chr6	68992802	68992803	0.235294		chr6	68253077	68253078	0.352941
chr6	68993035	68993036	0.117647		chr6	68253079	68253080	0.0588235
chr6	69002674	69002675	0.0588235		chr6	68262278	68262279	0.117647
chr6	69009516	69009517	0.117647		chr6	68262280	68262281	0.117647
chr6	69009720	69009721	0.0588235		chr6	68262340	68262341	0.176471
chr6	69009753	69009754	0.0588235		chr6	68281545	68281546	0.0588235
chr6	69060527	69060528	0.0588235		chr6	68289440	68289441	0.0588235
chr6	69060934	69060935	0.235294		chr6	68289893	68289894	0.0588235
chr6	69134843	69134844	0.0588235		chr6	68289920	68289921	0.0588235
chr6	69134856	69134857	0.117647		chr6	68325216	68325217	0.117647
chr6	69134889	69134890	0.117647		chr6	68325322	68325323	0.117647
chr6	69147613	69147614	0.0588235		chr6	68372158	68372159	0.235294
chr6	69150305	69150306	0.0588235		chr6	68387844	68387845	0.176471
chr6	69176477	69176478	0.0588235		chr6	68397322	68397323	0.0588235
chr6	69176884	69176885	0.176471		chr6	68468932	68468933	0.0588235
chr6	69176917	69176918	0.0588235		chr6	68475469	68475470	0.117647
chr6	69193190	69193191	0.352941		chr6	68548091	68548092	0.0588235
chr6	69210197	69210198	0.0588235		chr6	68559775	68559776	0.117647
chr6	69219739	69219740	0.0588235		chr6	68582047	68582048	0.352941
chr6	69227604	69227605	0.0588235		chr6	68582053	68582054	0.0588235
chr6	69233820	69233821	0.176471		chr6	68617478	68617479	0.117647
chr6	69254864	69254865	0.0588235		chr6	68622348	68622349	0.0588235
chr6	69254897	69254898	0.0588235		chr6	68623935	68623936	0.117647
chr6	69262099	69262100	0.0588235		chr6	68631374	68631375	0.117647
chr6	69343678	69343679	0.176471		chr6	68631379	68631380	0.0588235
chr6	69366723	69366724	0.117647		chr6	68653875	68653876	0.0588235
chr6	69377013	69377014	0.0588235		chr6	68654592	68654593	0.117647
chr6	69382032	69382033	0.0588235		chr6	68686381	68686382	0.0588235
chr6	69386664	69386665	0.117647		chr6	68700567	68700568	0.0588235
chr6	69388281	69388282	0.117647		chr6	68838634	68838635	0.176471
chr6	69394431	69394432	0.0588235		chr6	68876647	68876648	0.764706
chr6	69413192	69413193	0.294118		chr6	68876649	68876650	0.176471
chr6	69413224	69413225	0.176471		chr6	68895945	68895946	0.0588235
chr6	69450317	69450318	0.0588235		chr6	68920253	68920254	0.117647
chr6	69450436	69450437	0.0588235		chr6	68927356	68927357	0.117647
chr6	69450783	69450784	0.0588235		chr6	68948262	68948263	0.0588235
chr6	69451654	69451655	0.0588235		chr6	68966748	68966749	0.117647
chr6	69494389	69494390	0.235294		chr6	68966760	68966761	0.0588235
chr6	69494422	69494423	0.0588235		chr6	68999067	68999068	0.117647
chr6	69526005	69526006	0.176471		chr6	69060822	69060823	0.0588235
chr6	69526038	69526039	0.117647		chr6	69063017	69063018	0.117647
chr6	69526107	69526108	0.0588235		chr6	69063019	69063020	0.176471
chr6	69526157	69526158	0.0588235		chr6	69063118	69063119	0.0588235
chr6	69537328	69537329	0.117647		chr6	69086040	69086041	0.0588235
chr6	69557305	69557306	0.176471		chr6	69095705	69095706	0.0588235
chr6	69598887	69598888	0.176471		chr6	69148867	69148868	0.0588235
chr6	69629769	69629770	0.529412		chr6	69149814	69149815	0.647059
chr6	69631469	69631470	0.352941		chr6	69176765	69176766	0.0588235
chr6	69632807	69632808	0.0588235		chr6	69176772	69176773	0.0588235
chr6	69633577	69633578	0.0588235		chr6	69223954	69223955	0.0588235
chr6	69650797	69650798	0.882353		chr6	69239862	69239863	0.117647
chr6	69650830	69650831	0.117647		chr6	69342204	69342205	0.176471
chr6	69699425	69699426	0.0588235		chr6	69347884	69347885	0.117647
chr6	69714155	69714156	0.0588235		chr6	69388129	69388130	0.117647
chr6	69714599	69714600	0.0588235		chr6	69413180	69413181	0.117647
chr6	69715005	69715006	0.0588235		chr6	69420609	69420610	0.0588235
chr6	69729040	69729041	0.0588235		chr6	69449504	69449505	0.0588235
chr6	69764265	69764266	0.0588235		chr6	69449516	69449517	0.117647
chr6	69764273	69764274	0.0588235		chr6	69450302	69450303	0.0588235
chr6	69764275	69764276	0.117647		chr6	69460947	69460948	0.0588235
chr6	69764277	69764278	0.0588235		chr6	69467735	69467736	0.0588235
chr6	69764707	69764708	0.294118		chr6	69494270	69494271	0.0588235
chr6	69829404	69829405	0.235294		chr6	69581566	69581567	0.0588235
chr6	69829426	69829427	0.235294		chr6	69600052	69600053	1.88235
chr6	69850430	69850431	0.411765		chr6	69611410	69611411	0.0588235
chr6	69850491	69850492	0.176471		chr6	69624951	69624952	0.235294
chr6	69852571	69852572	0.117647		chr6	69630614	69630615	0.0588235
chr6	69918760	69918761	0.117647		chr6	69631392	69631393	0.117647
chr6	69941959	69941960	0.470588		chr6	69650650	69650651	0.176471
chr6	69942419	69942420	0.470588		chr6	69685645	69685646	0.0588235
chr6	69942526	69942527	0.235294		chr6	69707407	69707408	0.235294
chr6	69942553	69942554	0.117647		chr6	69714607	69714608	0.176471
chr6	69943434	69943435	0.176471		chr6	69715594	69715595	0.117647
chr6	69944462	69944463	0.0588235		chr6	69756212	69756213	0.0588235
chr6	69944466	69944467	0.0588235		chr6	69764715	69764716	0.176471
chr6	69944468	69944469	0.0588235		chr6	69765684	69765685	0.0588235
chr6	69944470	69944471	0.117647		chr6	69765708	69765709	0.0588235
chr6	69944476	69944477	0.0588235		chr6	69829235	69829236	0.0588235
chr6	69944488	69944489	0.0588235		chr6	69829296	69829297	0.235294
chr6	69952743	69952744	0.117647		chr6	69831728	69831729	0.117647
chr6	69992745	69992746	0.0588235		chr6	69860346	69860347	0.0588235
chr6	69992849	69992850	0.117647		chr6	69891571	69891572	0.294118
chr6	69992930	69992931	0.0588235		chr6	69919651	69919652	0.117647
chr6	69992946	69992947	0.0588235		chr6	69919653	69919654	0.0588235
chr6	69992948	69992949	0.235294		chr6	69919655	69919656	0.0588235
chr6	69992980	69992981	0.588235		chr6	69919669	69919670	0.0588235
chr6	69992982	69992983	2.88235		chr6	69942413	69942414	0.470588
chr6	69993536	69993537	0.470588		chr6	69946430	69946431	0.0588235
chr6	69994179	69994180	0.235294		chr6	69962027	69962028	0.294118
chr6	70007400	70007401	0.117647		chr6	69974263	69974264	0.117647
chr6	70008646	70008647	0.0588235		chr6	69989865	69989866	0.117647
chr6	70008663	70008664	0.294118		chr6	69990641	69990642	1.64706
chr6	70022212	70022213	0.0588235		chr6	69990643	69990644	0.235294
chr6	70023193	70023194	0.0588235		chr6	69990654	69990655	0.0588235
chr6	70023195	70023196	0.235294		chr6	69992468	69992469	0.117647
chr6	70023197	70023198	0.294118		chr6	69992476	69992477	0.529412
chr6	70023199	70023200	0.352941		chr6	69993541	69993542	1.11765
chr6	70023201	70023202	0.470588		chr6	69993543	69993544	0.823529
chr6	70023203	70023204	0.176471		chr6	69993579	69993580	0.235294
chr6	70024076	70024077	0.647059		chr6	69994098	69994099	0.176471
chr6	70024085	70024086	0.294118		chr6	69994158	69994159	0.117647
chr6	70024091	70024092	0.0588235		chr6	70022001	70022002	0.0588235
chr6	70024118	70024119	0.0588235		chr6	70022661	70022662	0.117647
chr6	70024139	70024140	0.0588235		chr6	70022663	70022664	0.176471
chr6	70054569	70054570	0.0588235		chr6	70024535	70024536	0.176471
chr6	70066068	70066069	0.294118		chr6	70025347	70025348	0.0588235
chr6	70067122	70067123	0.117647		chr6	70025532	70025533	1.88235
chr6	70067155	70067156	0.117647		chr6	70049840	70049841	0.235294
chr6	70067185	70067186	0.0588235		chr6	70063373	70063374	0.117647
chr6	70088483	70088484	0.176471		chr6	70094188	70094189	0.0588235
chr6	70088556	70088557	0.0588235		chr6	70095366	70095367	0.117647
chr6	70093660	70093661	0.411765		chr6	70096709	70096710	0.0588235
chr6	70094017	70094018	0.0588235		chr6	70105737	70105738	0.117647
chr6	70094290	70094291	0.0588235		chr6	70106034	70106035	0.0588235
chr6	70109652	70109653	0.0588235		chr6	70107348	70107349	0.235294
chr6	70121152	70121153	0.0588235		chr6	70122297	70122298	2.17647
chr6	70150383	70150384	0.117647		chr6	70126078	70126079	0.117647
chr6	70151807	70151808	0.0588235		chr6	70126092	70126093	0.0588235
chr6	70157618	70157619	0.0588235		chr6	70150740	70150741	0.0588235
chr6	70164011	70164012	0.117647		chr6	70150950	70150951	0.117647
chr6	70166002	70166003	0.117647		chr6	70154664	70154665	0.176471
chr6	70166796	70166797	0.176471		chr6	70165819	70165820	0.294118
chr6	70166859	70166860	0.588235		chr6	70165826	70165827	0.176471
chr6	70166925	70166926	0.352941		chr6	70165849	70165850	0.176471
chr6	70167453	70167454	0.0588235		chr6	70165882	70165883	0.411765
chr6	70184789	70184790	0.0588235		chr6	70165914	70165915	0.823529
chr6	70209538	70209539	0.0588235		chr6	70165942	70165943	0.411765
chr6	70209540	70209541	0.0588235		chr6	70166005	70166006	0.0588235
chr6	70210061	70210062	0.0588235		chr6	70166490	70166491	0.117647
chr6	70210470	70210471	0.411765		chr6	70166692	70166693	0.0588235
chr6	70210476	70210477	0.0588235		chr6	70166799	70166800	0.352941
chr6	70210503	70210504	0.0588235		chr6	70166904	70166905	0.235294
chr6	70213905	70213906	0.0588235		chr6	70166906	70166907	0.0588235
chr6	70253657	70253658	0.176471		chr6	70168086	70168087	0.117647
chr6	70253786	70253787	0.0588235		chr6	70210301	70210302	0.294118
chr6	70264826	70264827	0.529412		chr6	70237429	70237430	0.0588235
chr6	70264953	70264954	0.176471		chr6	70246830	70246831	0.0588235
chr6	70264959	70264960	0.176471		chr6	70266658	70266659	0.0588235
chr6	70264986	70264987	0.176471		chr6	70285856	70285857	0.117647
chr6	70265016	70265017	0.117647		chr6	70288009	70288010	0.0588235
chr6	70285862	70285863	1.11765		chr6	70291077	70291078	0.0588235
chr6	70285908	70285909	0.117647		chr6	70291475	70291476	0.176471
chr6	70285935	70285936	0.0588235		chr6	70295261	70295262	0.0588235
chr6	70290970	70290971	0.0588235		chr6	70306332	70306333	0.0588235
chr6	70291579	70291580	0.0588235		chr6	70306414	70306415	0.176471
chr6	70308352	70308353	0.0588235		chr6	70307715	70307716	0.529412
chr6	70310068	70310069	0.176471		chr6	70307727	70307728	0.0588235
chr6	70316528	70316529	0.941176		chr6	70307977	70307978	0.0588235
chr6	70316738	70316739	0.176471		chr6	70310060	70310061	0.0588235
chr6	70322038	70322039	0.294118		chr6	70321762	70321763	0.0588235
chr6	70336913	70336914	0.0588235		chr6	70321864	70321865	0.0588235
chr6	70356563	70356564	0.0588235		chr6	70321885	70321886	0.0588235
chr6	70367272	70367273	0.235294		chr6	70321912	70321913	0.176471
chr6	70383932	70383933	0.0588235		chr6	70321918	70321919	0.235294
chr6	70384420	70384421	0.117647		chr6	70322044	70322045	0.117647
chr6	70384590	70384591	0.176471		chr6	70443370	70443371	0.0588235
chr6	70384592	70384593	0.0588235		chr6	70444017	70444018	0.176471
chr6	70384618	70384619	0.117647		chr6	70444257	70444258	0.0588235
chr6	70384620	70384621	0.0588235		chr6	70444472	70444473	0.176471
chr6	70384628	70384629	0.235294		chr6	70444478	70444479	0.176471
chr6	70384630	70384631	0.0588235		chr6	70448354	70448355	0.176471
chr6	70385013	70385014	0.0588235		chr6	70448356	70448357	0.705882
chr6	70385019	70385020	0.0588235		chr6	70452230	70452231	0.0588235
chr6	70406308	70406309	0.705882		chr6	70460652	70460653	0.117647
chr6	70406990	70406991	0.0588235		chr6	70468823	70468824	0.294118
chr6	70407159	70407160	0.117647		chr6	70556598	70556599	0.117647
chr6	70407161	70407162	0.0588235		chr6	70558010	70558011	0.470588
chr6	70407165	70407166	0.176471		chr6	70664285	70664286	1.70588
chr6	70407167	70407168	0.176471		chr6	70664300	70664301	1.11765
chr6	70407169	70407170	0.117647		chr6	70664548	70664549	1.35294
chr6	70407171	70407172	0.0588235		chr6	70664556	70664557	0.117647
chr6	70407179	70407180	0.117647		chr6	70664844	70664845	0.0588235
chr6	70407183	70407184	0.117647		chr6	70664850	70664851	0.294118
chr6	70407568	70407569	0.176471		chr6	70664852	70664853	0.0588235
chr6	70416595	70416596	0.117647		chr6	70664854	70664855	0.647059
chr6	70417919	70417920	0.0588235		chr6	70664856	70664857	0.117647
chr6	70442721	70442722	0.176471		chr6	70664858	70664859	0.117647
chr6	70442896	70442897	0.0588235		chr6	70664860	70664861	0.117647
chr6	70443376	70443377	0.176471		chr6	70664862	70664863	0.0588235
chr6	70443385	70443386	0.294118		chr6	70665623	70665624	0.235294
chr6	70468097	70468098	1.88235		chr6	70666039	70666040	1.23529
chr6	70468101	70468102	1.29412		chr6	70667108	70667109	0.941176
chr6	70468789	70468790	0.0588235		chr6	70667461	70667462	0.529412
chr6	70551376	70551377	0.0588235		chr6	70667463	70667464	0.411765
chr6	70557284	70557285	0.529412		chr6	70668041	70668042	0.0588235
chr6	70557288	70557289	0.764706		chr6	70668837	70668838	0.0588235
chr6	70557739	70557740	0.0588235		chr6	70669801	70669802	0.294118
chr6	70558518	70558519	0.176471		chr6	70670445	70670446	0.0588235
chr6	70558520	70558521	0.0588235		chr6	70672488	70672489	0.0588235
chr6	70638927	70638928	0.0588235		chr6	70673085	70673086	0.0588235
chr6	70642178	70642179	0.0588235		chr6	70673954	70673955	0.235294
chr6	70653430	70653431	0.235294		chr6	70674124	70674125	0.823529
chr6	70659153	70659154	0.176471
chr6	70659256	70659257	0.0588235
chr6	70660095	70660096	0.0588235
chr6	70669235	70669236	0.0588235
chr6	70671601	70671602	0.0588235
chr6	70672637	70672638	0.0588235
chr6	70673282	70673283	0.0588235
chr6	70673301	70673302	0.0588235
chr6	70673323	70673324	0.294118
chr6	70674441	70674442	0.0588235

## Sheet: Fig.2d
Percentage of cryptic RSS junctions within indicated regions in single Igk allele v-Abl cells; Jk5 bait (Percentage of total cryptic RSS junctions in chr6:67,495,000-70,674,500; n=4)
	Vk locus		Cer-Jk
	Del	Inv	Del	Inv
Repeat 1	41.3146	43.1925	15.0235	0.469484
Repeat 2	38.7283	45.9538	13.5838	1.7341
Repeat 3	44.1392	43.956	10.989	0.915751
Repeat 4	45.2101	46.7227	7.39496	0.672269
Average	42.348	44.9562	11.7478	0.947902
SEM	1.45974	0.827979	1.67392	0.27749

## Sheet: Fig.2f
Relative Vk-to-Jk joining level in single Jk5 allele v-Abl cells; Jk5 bait (Percentage of total Vk-to-Jk junctions; n=7)
Vk domain	Vks	Repeat 1	Repeat 2	Repeat 3	Repeat 4	Repeat 5	Repeat 6	Repeat 7	Average	SEM
Distal	Igkv2-137	-0.0107728	-0.0178987	-0.0180766	-0.0160881	-0.0137471	-0.00397812	-0.0142539	-0.013545	0.00186261
	Igkv1-136	0	0	0	0	0	0	0	0	0
	Igkv1-135	-1.37532	-1.40206	-1.37104	-1.42318	-1.7751	-1.75435	-1.12773	-1.46126	0.0867558
	Igkv14-134-1	0	0	0	0	0	0	0	0	0
	Igkv17-134	0	0	0	0	0	0	0	0	0
	Igkv1-133	-0.298047	-0.292345	-0.258635	-0.280923	-0.201052	-0.244654	-0.193685	-0.252763	0.0159425
	Igkv1-132	-0.377945	-0.359167	-0.21692	-0.27226	-0.283534	-0.236698	-0.248185	-0.284958	0.0232109
	Igkv1-131	0	0	0	0	0	0	0	0	0
	Igkv14-130	-0.178648	-0.242229	-0.204405	-0.215333	-0.218236	-0.214818	-0.237285	-0.215851	0.00798401
	Igkv9-129	-0.128375	-0.112165	-0.0695256	-0.0841532	-0.0824827	-0.0855296	-0.104808	-0.0952913	0.00774156
	Igkv9-128	-0.0197501	-0.0190919	-0.0139051	-0.0111379	-0.0378046	-0.0179015	-0.0234769	-0.0204383	0.00326862
	Igkv17-127	-0.0448865	-0.0536961	-0.0431058	-0.038364	-0.0515517	-0.0457484	-0.0335385	-0.044413	0.00265338
	Igkv14-126-1	0	0	0	0	0	0	0	0	0
	Igkv14-126	-0.237899	-0.263707	-0.219701	-0.241322	-0.257759	-0.234709	-0.314423	-0.252788	0.0116676
	Igkv11-125	-1.49382	-1.58224	-1.4656	-1.54817	-1.84211	-1.74043	-1.88402	-1.65091	0.0642171
	Igkv9-124	0.0170569	0.0107392	0.0166861	0.0148506	0.00687356	0.0139234	0.0159308	0.0137229	0.00139641
	Igkv9-123	0.0179546	0.0322176	0.0111241	0.0284636	0.0137471	0.00795624	0.0259923	0.0196365	0.0035288
	Igkv1-122	-0.317797	-0.325756	-0.232215	-0.228946	-0.0996666	-0.0517156	-0.101454	-0.193936	0.041712
	Igkv17-121	-0.0834889	-0.0715948	-0.068135	-0.06559	-0.0532701	-0.0576827	-0.0771385	-0.0681286	0.00398051
	Igkv9-120	-0.318694	-0.324563	-0.248901	-0.277211	-0.378046	-0.342118	-0.384016	-0.324793	0.018711
	Igkv9-119	-0.0269319	-0.0298312	-0.0236387	-0.0173257	-0.061862	-0.0437593	-0.0419231	-0.0350388	0.00573105
	Igkv14-118-2	0	0	0	0	0	0	0	0	0
	Igkv14-118-1	-0.00179546	-0.00119325	-0.00695256	-0.00247509	-0.00515517	0	-0.000838462	-0.00263	0.000950842
	Igkv11-118	0	0	0	0	0	0	0	0	0
	Igkv1-117	-2.15366	-1.97005	-1.84243	-1.88973	-2.34732	-2.2178	-2.02824	-2.06418	0.0692704
	Igkv2-116	-0.381535	-0.443888	-0.414372	-0.443042	-0.457092	-0.495276	-0.485469	-0.445811	0.0148628
	Igkv1-115	0	0	0	0	0	0	0	0	0
	Igkv11-114	-0.188523	-0.168248	-0.172423	-0.128705	-0.292126	-0.19095	-0.203746	-0.192103	0.01898
	Igkv2-113	0	0.00477298	0.00278102	0.00123755	0.00343678	0.00198906	0.00419231	0.00262996	0.000635713
	Igkv2-112	-0.983913	-1.01068	-0.956672	-1.00613	-0.962299	-0.932869	-0.980162	-0.976103	0.0104786
	Igkv14-111	-1.11319	-1.01545	-1.05957	-1.15092	-1.18225	-1.02039	-0.94327	-1.06929	0.0318539
	Igkv1-110	-2.0971	-1.94857	-1.72145	-1.88231	-2.15314	-1.84386	-1.62159	-1.89543	0.0720451
	Igkv2-109	-1.4238	-1.45576	-1.43918	-1.33903	-1.8129	-1.55545	-1.22332	-1.4642	0.0700241
	Igkv1-108	-0.0116705	-0.0107392	-0.0111241	-0.013613	-0.0206207	-0.0218797	-0.0192846	-0.0155617	0.00183392
	Igkv2-107	0	0	0	0	0	0	0	0	0
	Igkv11-106	-0.737935	-0.814987	-0.849602	-0.856383	-1.30254	-1.09995	-1.04305	-0.957778	0.0751265
	Igkv2-105	0	0	0.00139051	0.00247509	0	0	0.000838462	0.00067201	0.000365196
	Igkv16-104	-3.19502	-3.08573	-3.10084	-3.25351	-3.74953	-3.85281	-3.27252	-3.35857	0.117835
	Igkv15-103	-1.33313	-1.31734	-1.24451	-1.27344	-1.57748	-1.43809	-1.47066	-1.37924	0.0453626
	Igkv15-102	0.00448865	0.00357974	0.00556204	0.00495019	0.00859195	0.0119344	0.00838462	0.00678451	0.00112068
	Igkv20-101-2	-0.557491	-0.627648	-0.520051	-0.608873	-0.431316	-0.513178	-0.679993	-0.56265	0.0314975
	Igkv15-101-1	0	0	0	0	0	0	0	0	0
	Igkv15-101	0	0	0	0	0	0	0	0	0
	Igkv14-100	-0.15441	-0.137223	-0.152956	-0.143555	-0.156374	-0.236698	-0.218839	-0.171436	0.0148903
	Igkv1-99	-0.00718184	-0.0107392	-0.0111241	-0.0185632	-0.00515517	-0.00596718	-0.0150923	-0.0105461	0.00186867
	Igkv12-98	-0.334853	-0.353201	-0.297569	-0.295774	-0.40554	-0.373943	-0.342092	-0.343282	0.0149074
Middle	Igkv15-97	0	0	0	0	0	0	0	0	0
	Igkv10-96	2.0971	1.73737	2.00095	1.84271	2.67382	2.67131	2.22528	2.17836	0.141075
	Igkv2-95-2	0	0	0	0	0	0	0	0	0
	Igkv2-95-1	0	0	0	0	0	0	0	0	0
	Igkv10-95	-0.00269319	-0.00357974	-0.00556204	-0.00371264	-0.00343678	-0.00198906	-0.00922308	-0.00431379	0.000917545
	Igkv10-94	0.00448865	0.00119325	0.00556204	0.00371264	0.00515517	0.0099453	0.00586923	0.00513233	0.000998083
	Igkv2-93-1	0	0	0	0	0	0	0	0	0
	Igkv19-93	3.58105	3.64656	3.7363	3.58394	4.1207	3.77723	2.8776	3.61762	0.141723
	Igkv4-92	0	0	0	0	0	0	0	0	0
	Igkv4-91	0	0	0.00417153	0	0.00171839	0.00397812	0.000838462	0.0015295	0.000698764
	Igkv4-90	0.0260342	0.0334109	0.0236387	0.0334138	0.0343678	0.0298359	0.0368923	0.0310848	0.00181169
	Igkv13-89-1	0	0	0	0	0	0	0	0	0
	Igkv12-89	0.515297	0.494004	0.436621	0.486356	0.412414	0.371954	0.560093	0.468105	0.0244124
	Igkv1-88	0.90581	0.91522	0.558985	0.644762	0.364299	0.425659	0.563446	0.625455	0.0815504
	Igkv13-87	0	0	0.00139051	0	0	0	0	0.000198644	0.000198644
	Igkv4-86	0.114012	0.119325	0.0848212	0.0990038	0.152937	0.117355	0.162662	0.121445	0.0104789
	Igkv13-85	0	0	0	0	0	0	0	0	0
	Igkv13-84	0	0	0	0	0	0	0	0	0
	Igkv4-83	0.123887	0.114552	0.13488	0.112617	0.163247	0.113376	0.1526	0.130737	0.00770078
	Igkv13-82	-0.0197501	-0.0298312	-0.0250292	-0.0334138	-0.0223391	-0.0159125	-0.0218	-0.0240108	0.00226121
	Igkv4-81	1.28196	1.19802	1.23199	1.22765	1.31801	1.27101	1.1445	1.23902	0.0217669
	Igkv13-80-1	0	0	0	0	0	0	0	0	0
	Igkv4-80	2.22996	2.29103	2.27488	2.15704	2.28202	2.30333	1.91672	2.20786	0.0520656
	Igkv4-79	0.745116	0.813794	0.549252	0.584122	0.654707	0.684237	0.586923	0.659736	0.0361462
	Igkv13-78-1	0	0	0	0	0	0	0	0	0
	Igkv4-78	0.0807957	0.126484	0.0709161	0.0866283	0.0859195	0.0735952	0.139185	0.0947891	0.0101603
	Igkv4-77	1.63297	1.71947	1.64915	1.57664	1.87133	1.91546	1.55451	1.70279	0.053356
	Igkv13-76	0	0	0	0	0	0.00198906	0	0.000284151	0.000284151
	Igkv4-75	0.152614	0.167054	0.175204	0.167069	0.178713	0.188961	0.2725	0.186016	0.0150338
	Igkv13-74-1	0	0	0	0	0	0	0	0	0
	Igkv4-74	2.15276	2.06432	1.97314	2.06547	1.75104	1.818	1.88905	1.95911	0.055246
	Igkv13-73-1	0	0	0	0	0	0	0	0	0
	Igkv4-73	0.155307	0.177794	0.147394	0.149743	0.197615	0.179015	0.155954	0.166118	0.00712743
	Igkv4-72	0.729855	0.677764	0.593748	0.642287	0.671891	0.743909	0.788993	0.692635	0.0250067
	Igkv13-71-1	0	0	0	0	0	0	0	0	0
	Igkv4-71	0.0897731	0.0668218	0.0723066	0.0631149	0.0687356	0.0477374	0.0922308	0.0715315	0.00583261
	Igkv4-70	0.451558	0.332916	0.204405	0.428191	0.324776	0.316261	0.321131	0.339891	0.0307875
	Igkv4-69	0.500934	0.513096	0.411591	0.425716	0.321339	0.358031	0.451093	0.425971	0.0265526
	Igkv4-68	0.0691253	0.0644353	0.0486679	0.0470268	0.0859195	0.0576827	0.0662385	0.062728	0.00503246
	Igkv12-67	0	0	0.00139051	0	0	0	0.00335385	0.000677766	0.000487126
	Igkv12-66	0.00448865	0.00477298	0.00556204	0.00866283	0.0137471	0.0099453	0.00586923	0.00757831	0.00128392
	Igkv4-65	0.000897731	0.00119325	0.00139051	0	0	0	0.00503077	0.00121604	0.000674726
	Igkv13-64	0.000897731	0	0	0	0	0	0	0.000128247	0.000128247
	Igkv4-63	0.00179546	0	0	0.00123755	0.00171839	0	0.00419231	0.00127767	0.000574382
	Igkv13-62-1	0	0	0	0	0	0	0	0	0
	Igkv4-62	0.000897731	0.00119325	0.00139051	0.00123755	0.00343678	0.00198906	0.00167692	0.00168883	0.000320331
	Igkv13-61-1	0	0	0	0	0	0	0	0	0
	Igkv4-61	1.32505	1.19921	1.10128	0.930635	1.12555	1.11785	1.25015	1.14996	0.0476143
	Igkv4-59	0.0718184	0.0704015	0.0736971	0.0482643	0.0601437	0.0636499	0.0679154	0.0651272	0.00332803
	Igkv4-60	0	0	0	0	0	0	0	0	0
	Igkv4-58	1.16705	1.26245	1.27232	1.18557	1.36268	1.50174	1.26943	1.28875	0.0429903
	Igkv13-57-2	0.00359092	0	0	0	0.00171839	0	0.000838462	0.000878253	0.000515274
	Igkv4-57-1	0.772946	0.754132	0.778686	0.671988	0.750937	0.765788	0.884577	0.768436	0.0236212
	Igkv13-57-1	0	0	0	0	0	0	0	0	0
	Igkv4-57	0.715491	0.656285	0.59931	0.591548	0.589408	0.552959	0.665739	0.624391	0.021303
	Igkv13-56-1	0	0	0	0	0	0	0	0	0
	Igkv4-56	0.440786	0.422409	0.315646	0.341563	0.281816	0.290403	0.395754	0.355482	0.0243097
	Igkv13-55-1	0	0	0	0	0	0	0	0	0
	Igkv4-55	0.438093	0.449854	0.369876	0.277211	0.367736	0.340129	0.498046	0.391563	0.0283101
	Igkv13-54-1	0	0	0	0	0	0	0	0	0
	Igkv4-54	0.469513	0.477298	0.508927	0.53462	0.567069	0.55097	0.641423	0.535689	0.0223095
	Igkv4-53	0.815139	0.729073	0.803715	0.710352	0.769839	0.702138	0.907216	0.776782	0.0273942
	Igkv4-51	1.57911	1.59776	1.66305	1.58159	2.12565	1.79811	1.41113	1.67948	0.0861556
	Igkv4-50	3.64927	3.97948	3.97269	3.78194	3.56394	3.66584	4.23339	3.83522	0.0897015
	Igkv12-49	0	0	0	0	0	0	0	0	0
	Igkv5-48	0.649957	0.657479	0.668836	0.725203	0.439908	0.411735	0.650646	0.600538	0.0462523
	Igkv12-47	0	0	0	0	0	0	0	0	0
	Igkv12-46	3.24978	3.04516	2.77407	2.96516	2.83191	3.091	2.91366	2.98153	0.0613916
	Igkv5-45	0	0	0	0	0.00171839	0	0	0.000245484	0.000245484
	Igkv12-44	8.21872	8.16419	8.13588	8.36953	8.95281	8.42765	7.49585	8.25209	0.164017
	Igkv5-43	0	0	0	0.00123755	0.00171839	0	0	0.000422277	0.000277582
	Igkv12-42	0	0	0	0	0	0	0	0	0
	Igkv12-41	2.33141	2.11563	2.30547	2.19912	2.64117	2.62755	2.75435	2.42495	0.0933509
	Igkv5-40-1	0	0	0	0	0	0	0	0	0
	Igkv12-40	1.48215	1.53451	1.28761	1.41204	1.91772	2.21183	2.23702	1.72613	0.148068
	Igkv5-39	1.33223	1.53809	1.67557	1.64223	1.68574	2.04475	1.9184	1.691	0.0888541
	Igkv12-38	1.86189	1.68248	1.96757	1.88973	2.22016	2.25758	2.46005	2.0485	0.102714
	Igkv5-37	0.247774	0.301891	0.358752	0.355176	0.357425	0.403779	0.533262	0.365437	0.0337117
	Igkv18-36	0.222637	0.256548	0.343456	0.287111	0.366017	0.393834	0.329516	0.31416	0.0231755
	Igkv1-35	0	0	0	0	0.00171839	0	0.0067077	0.00120373	0.000948725
	Igkv8-34	1.03778	1.00591	1.14995	1.23136	0.749218	0.992541	1.19984	1.05237	0.0619445
	Igkv7-33	0.0197501	0.00715948	0.0222482	0.0148506	0.00687356	0.0119344	0.0226385	0.015065	0.0025371
	Igkv6-32	5.65032	5.37557	5.41465	5.50956	5.02114	5.08205	4.64759	5.24298	0.130351
	Igkv8-31	0	0.00119325	0	0.00247509	0	0.00198906	0	0.0008082	0.000406318
	Igkv8-30	2.26677	2.48553	2.61555	2.45406	2.37482	2.38091	2.27391	2.40736	0.0465395
	Igkv6-29	0.187626	0.205238	0.211358	0.190582	0.204488	0.250622	0.295139	0.220722	0.0146601
	Igkv8-28	0.487468	0.578724	0.565938	0.582885	0.520672	0.590751	0.617946	0.563483	0.0168577
	Igkv8-27	0.96506	0.898514	0.97892	0.856383	0.881534	1.02238	1.29459	0.985339	0.0561463
Proximal	Igkv8-26	-0.00448865	-0.00238649	-0.00278102	-0.00123755	0	0	-0.000838462	-0.00167603	0.000620072
	Igkv6-25	-1.73801	-1.8018	-1.98009	-1.86251	-1.46579	-1.37444	-1.41532	-1.66257	0.0911229
	Igkv8-24	3.00022	2.90197	3.18149	3.00229	2.99172	2.87419	2.43489	2.9124	0.0878409
	Igkv8-23-1	0.0251365	0.0167054	0.0166861	0.0259885	0.00859195	0.0139234	0.0150923	0.0174463	0.00233802
	Igkv6-23	0.546718	0.542927	0.635464	0.620011	0.513799	0.55097	0.591954	0.571692	0.0169343
	Igkv8-22	0	0	0	0	0	0	0.00167692	0.000239561	0.000239561
	Igkv8-21	4.16996	4.25631	4.82646	4.6903	4.36815	4.32024	4.86895	4.50005	0.108773
	Igkv6-20	0.808855	0.743392	0.850993	0.855145	0.663299	0.648434	1.00112	0.795892	0.046526
	Igkv8-19	1.98937	1.99511	2.23872	2.13601	1.45891	1.58727	1.92762	1.90472	0.106952
	Igkv8-18	-0.00807957	-0.0167054	-0.0166861	-0.027226	-0.0154655	-0.0099453	-0.00922308	-0.0147616	0.00249696
	Igkv6-17	-2.99662	-2.8626	-3.08276	-2.97878	-2.40403	-2.39284	-2.80046	-2.7883	0.106471
	Igkv8-16	0.00718184	0.0202852	0.0180766	0.013613	0.00859195	0.0139234	0.00503077	0.0123861	0.00215046
	Igkv6-15	0.302535	0.306664	0.382391	0.331663	0.338523	0.346096	0.385692	0.341938	0.0124233
	Igkv6-14	0.475797	0.417636	0.476945	0.605161	0.493178	0.638488	0.593631	0.528691	0.0313163
	Igkv6-13	0.0107728	0.0107392	0.0125146	0.0111379	0.0154655	0.00795624	0.0192846	0.012553	0.00140907
	Igkv3-12-1	0.000897731	0	0.00139051	0	0	0.00198906	0.00251539	0.000970384	0.000391318
	Igkv3-12	-0.414752	-0.539347	-0.511708	-0.553184	-0.283534	-0.3819	-0.4687	-0.450446	0.0366375
	Igkv3-11	0	-0.00357974	0	-0.00742528	-0.00343678	-0.00198906	-0.000838462	-0.00246705	0.000997807
	Igkv3-10	-1.10241	-1.0954	-1.04566	-1.11379	-0.314465	-0.431626	-0.815823	-0.845598	0.128607
	Igkv3-9	-0.046682	-0.0477298	-0.057011	-0.0754904	-0.0378046	-0.0397812	-0.0796539	-0.054879	0.00632634
	Igkv3-8	-0.0179546	-0.0274447	-0.0305912	-0.0222758	-0.0154655	-0.00795624	-0.0201231	-0.0202587	0.00285407
	Igkv3-7	-1.92114	-2.58815	-2.32633	-2.51717	-0.967454	-1.3267	-1.81527	-1.92317	0.230857
	Igkv3-6	-0.000897731	-0.00119325	-0.00278102	-0.00123755	0	0	0	-0.000872792	0.000383064
	Igkv3-5	-0.310615	-0.313824	-0.360142	-0.353938	-0.0996666	-0.163103	-0.258246	-0.265648	0.0375396
	Igkv3-4	-0.280092	-0.384225	-0.358752	-0.356414	-0.218236	-0.29637	-0.332031	-0.318017	0.0215897
	Igkv3-3	-0.0861821	-0.0751745	-0.0862117	-0.0767279	-0.0927931	-0.0716062	-0.0545	-0.0775994	0.004768
	Igkv3-2	-0.532354	-0.509516	-0.564548	-0.608873	-0.304155	-0.365987	-0.581054	-0.495212	0.0436111
	Igkv3-1	-0.244183	-0.232683	-0.275321	-0.254935	-0.13919	-0.161114	-0.218839	-0.218038	0.0188975

## Sheet: Fig.2g
Relative cryptic RSS joining level in single Jk5 allele v-Abl cells; Jk5 bait (Percentage of total cryptic RSS junctions in chr6:67,495,000-70,674,500; pooled from 7 repeats)
chr	start	end	inv_oft (%)		chr	start	end	del_oft (%)
chr6	67559315	67559316	0.116178		chr6	67560489	67560490	0.0290444
chr6	67559895	67559896	0.0290444		chr6	67710334	67710335	0.0580889
chr6	67591535	67591536	0.0580889		chr6	68055490	68055491	0.0290444
chr6	67662645	67662646	0.0290444		chr6	68100679	68100680	0.0290444
chr6	67675601	67675602	0.0290444		chr6	68150486	68150487	0.0290444
chr6	67698562	67698563	0.0290444		chr6	68151950	68151951	0.0290444
chr6	67762478	67762479	0.0290444		chr6	68203652	68203653	0.0290444
chr6	67863482	67863483	0.0290444		chr6	68203654	68203655	0.0290444
chr6	67893073	67893074	0.0580889		chr6	68206946	68206947	0.0290444
chr6	67987394	67987395	0.0290444		chr6	68214797	68214798	0.0290444
chr6	68000070	68000071	0.0290444		chr6	68289442	68289443	0.0290444
chr6	68102090	68102091	0.0580889		chr6	68320559	68320560	0.0290444
chr6	68114418	68114419	0.609933		chr6	68324988	68324989	0.0290444
chr6	68114541	68114542	0.0290444		chr6	68399701	68399702	0.116178
chr6	68215525	68215526	0.0290444		chr6	68425061	68425062	0.0290444
chr6	68243558	68243559	0.0290444		chr6	68454862	68454863	0.0290444
chr6	68252644	68252645	0.406622		chr6	68617478	68617479	0.0290444
chr6	68252695	68252696	0.0580889		chr6	68619983	68619984	0.0290444
chr6	68284774	68284775	0.0290444		chr6	68622348	68622349	0.0290444
chr6	68289486	68289487	0.232356		chr6	68629374	68629375	0.0580889
chr6	68290489	68290490	0.116178		chr6	68630773	68630774	0.0871333
chr6	68377149	68377150	0.0290444		chr6	68631379	68631380	0.0290444
chr6	68387594	68387595	0.319489		chr6	68634332	68634333	0.0290444
chr6	68387827	68387828	0.0290444		chr6	68653044	68653045	0.0290444
chr6	68388789	68388790	0.0580889		chr6	68654592	68654593	0.0290444
chr6	68389089	68389090	0.0290444		chr6	68685736	68685737	0.0290444
chr6	68390692	68390693	0.0290444		chr6	68685742	68685743	0.0290444
chr6	68430877	68430878	0.0580889		chr6	68686243	68686244	0.0290444
chr6	68536977	68536978	0.0871333		chr6	68686387	68686388	0.0290444
chr6	68537495	68537496	0.0290444		chr6	68767069	68767070	0.0290444
chr6	68653963	68653964	0.0580889		chr6	68780784	68780785	0.0290444
chr6	68654536	68654537	0.0290444		chr6	68783314	68783315	0.0871333
chr6	68667866	68667867	0.0580889		chr6	68876647	68876648	0.464711
chr6	68686874	68686875	0.0871333		chr6	68876649	68876650	0.0290444
chr6	68812270	68812271	0.0290444		chr6	68900518	68900519	0.0290444
chr6	68911408	68911409	0.0290444		chr6	68912770	68912771	0.145222
chr6	69060967	69060968	0.0290444		chr6	68926656	68926657	0.0290444
chr6	69150307	69150308	0.0290444		chr6	68927356	68927357	0.145222
chr6	69176745	69176746	0.0290444		chr6	68940844	68940845	0.0290444
chr6	69176884	69176885	0.0290444		chr6	68966476	68966477	0.0290444
chr6	69382038	69382039	0.0580889		chr6	68997241	68997242	0.0290444
chr6	69388248	69388249	0.0290444		chr6	69004003	69004004	0.0290444
chr6	69413192	69413193	0.116178		chr6	69060822	69060823	0.0580889
chr6	69467621	69467622	0.116178		chr6	69060990	69060991	0.116178
chr6	69557305	69557306	0.0290444		chr6	69061110	69061111	0.0871333
chr6	69625600	69625601	0.0290444		chr6	69063015	69063016	0.0290444
chr6	69650797	69650798	0.0580889		chr6	69063118	69063119	0.2614
chr6	69714599	69714600	0.0290444		chr6	69065207	69065208	0.0290444
chr6	69764275	69764276	0.0290444		chr6	69086033	69086034	0.0871333
chr6	69764281	69764282	0.0290444		chr6	69086035	69086036	0.0580889
chr6	69829404	69829405	0.0871333		chr6	69086040	69086041	0.174267
chr6	69941959	69941960	0.0290444		chr6	69086042	69086043	0.0871333
chr6	69992849	69992850	0.0290444		chr6	69095705	69095706	0.0580889
chr6	69992982	69992983	0.0871333		chr6	69134912	69134913	0.0290444
chr6	69994179	69994180	0.0290444		chr6	69147795	69147796	0.116178
chr6	69994286	69994287	0.0290444		chr6	69148865	69148866	0.0290444
chr6	70023195	70023196	0.0290444		chr6	69149814	69149815	0.232356
chr6	70023205	70023206	0.0290444		chr6	69151512	69151513	0.0290444
chr6	70023218	70023219	0.0290444		chr6	69176772	69176773	0.0290444
chr6	70067155	70067156	0.0290444		chr6	69176940	69176941	0.0290444
chr6	70100700	70100701	0.0290444		chr6	69178319	69178320	0.0290444
chr6	70166002	70166003	0.0871333		chr6	69223954	69223955	0.0580889
chr6	70166630	70166631	0.0871333		chr6	69262548	69262549	0.0290444
chr6	70166796	70166797	0.174267		chr6	69294214	69294215	0.116178
chr6	70166859	70166860	0.0290444		chr6	69334129	69334130	0.0290444
chr6	70256650	70256651	0.0290444		chr6	69342204	69342205	0.0580889
chr6	70266545	70266546	0.0290444		chr6	69357119	69357120	0.0290444
chr6	70285862	70285863	0.0290444		chr6	69366979	69366980	0.0290444
chr6	70306380	70306381	0.0290444		chr6	69380178	69380179	0.0290444
chr6	70314408	70314409	0.0290444		chr6	69388136	69388137	0.0290444
chr6	70443376	70443377	0.0871333		chr6	69413180	69413181	0.0580889
chr6	70543247	70543248	0.0290444		chr6	69450340	69450341	0.0290444
chr6	70557160	70557161	0.0290444		chr6	69450530	69450531	0.0290444
chr6	70558194	70558195	0.0290444		chr6	69463682	69463683	0.0290444
chr6	70558579	70558580	0.0580889		chr6	69467812	69467813	0.0290444
chr6	70558581	70558582	0.0871333		chr6	69491719	69491720	0.0290444
chr6	70653987	70653988	0.0290444		chr6	69586904	69586905	0.0580889
chr6	70659264	70659265	0.0871333		chr6	69600052	69600053	1.91693
chr6	70659686	70659687	0.0290444		chr6	69612905	69612906	0.0580889
chr6	70664672	70664673	0.0290444		chr6	69613176	69613177	0.0290444
chr6	70664690	70664691	0.0290444		chr6	69630614	69630615	0.116178
chr6	70664706	70664707	0.116178		chr6	69633154	69633155	0.0290444
chr6	70668851	70668852	0.0290444		chr6	69635261	69635262	0.0290444
chr6	70669086	70669087	0.0290444		chr6	69635263	69635264	0.0580889
chr6	70670256	70670257	0.0871333		chr6	69636155	69636156	0.0290444
chr6	70671751	70671752	0.203311		chr6	69650650	69650651	0.145222
chr6	70671764	70671765	0.319489		chr6	69650652	69650653	0.0290444
chr6	70674197	70674198	0.174267		chr6	69650685	69650686	0.0290444
					chr6	69650853	69650854	0.0290444
					chr6	69668664	69668665	0.0290444
					chr6	69698415	69698416	0.0290444
					chr6	69713249	69713250	0.0871333
					chr6	69714509	69714510	0.0290444
					chr6	69714607	69714608	0.0580889
					chr6	69715582	69715583	0.0871333
					chr6	69715592	69715593	0.0290444
					chr6	69715600	69715601	0.0871333
					chr6	69715606	69715607	0.0290444
					chr6	69715931	69715932	0.0580889
					chr6	69728187	69728188	0.0290444
					chr6	69740795	69740796	0.0290444
					chr6	69755846	69755847	0.0290444
					chr6	69755850	69755851	0.0871333
					chr6	69755852	69755853	0.0290444
					chr6	69759707	69759708	0.0290444
					chr6	69767758	69767759	0.116178
					chr6	69877542	69877543	0.0580889
					chr6	69891571	69891572	0.348533
					chr6	69919649	69919650	0.0290444
					chr6	69919653	69919654	0.0290444
					chr6	69919667	69919668	0.0290444
					chr6	69941953	69941954	0.0290444
					chr6	69942413	69942414	0.0290444
					chr6	69943745	69943746	0.0290444
					chr6	69946430	69946431	0.0580889
					chr6	69960851	69960852	0.0290444
					chr6	69961840	69961841	0.0290444
					chr6	69961842	69961843	0.0871333
					chr6	69990422	69990423	0.0580889
					chr6	69990641	69990642	0.203311
					chr6	69990654	69990655	0.0580889
					chr6	69992476	69992477	0.0871333
					chr6	69992478	69992479	0.0580889
					chr6	69992798	69992799	0.0871333
					chr6	69993541	69993542	0.348533
					chr6	69993543	69993544	0.203311
					chr6	69993579	69993580	0.726111
					chr6	69993581	69993582	0.0290444
					chr6	69993593	69993594	0.145222
					chr6	69994158	69994159	0.174267
					chr6	69994371	69994372	0.0871333
					chr6	69995131	69995132	0.0290444
					chr6	70005197	70005198	0.0580889
					chr6	70022661	70022662	0.0580889
					chr6	70022663	70022664	0.0871333
					chr6	70024217	70024218	0.0290444
					chr6	70024219	70024220	0.0580889
					chr6	70024526	70024527	0.0290444
					chr6	70024535	70024536	0.145222
					chr6	70025532	70025533	1.0456
					chr6	70029255	70029256	0.0580889
					chr6	70029304	70029305	0.0290444
					chr6	70030625	70030626	0.0580889
					chr6	70063373	70063374	0.0290444
					chr6	70094188	70094189	0.0290444
					chr6	70095366	70095367	0.116178
					chr6	70099977	70099978	0.0290444
					chr6	70106034	70106035	0.0580889
					chr6	70107348	70107349	0.0290444
					chr6	70110548	70110549	0.0290444
					chr6	70122297	70122298	0.0871333
					chr6	70127345	70127346	0.0871333
					chr6	70146299	70146300	0.0290444
					chr6	70150740	70150741	0.0871333
					chr6	70165914	70165915	0.0290444
					chr6	70165942	70165943	0.0580889
					chr6	70166005	70166006	0.0580889
					chr6	70166490	70166491	0.0580889
					chr6	70166799	70166800	1.80076
					chr6	70166904	70166905	0.0871333
					chr6	70166906	70166907	0.0580889
					chr6	70167447	70167448	0.0290444
					chr6	70169454	70169455	0.0580889
					chr6	70238726	70238727	0.0290444
					chr6	70248407	70248408	0.0290444
					chr6	70264938	70264939	0.0290444
					chr6	70265322	70265323	0.0580889
					chr6	70266668	70266669	0.0290444
					chr6	70266672	70266673	0.0290444
					chr6	70290521	70290522	0.0290444
					chr6	70291475	70291476	0.0290444
					chr6	70295261	70295262	0.0580889
					chr6	70296854	70296855	0.0290444
					chr6	70319579	70319580	0.0290444
					chr6	70321912	70321913	0.0580889
					chr6	70322041	70322042	0.0290444
					chr6	70322044	70322045	0.0290444
					chr6	70322046	70322047	0.116178
					chr6	70322064	70322065	0.0290444
					chr6	70322209	70322210	0.0290444
					chr6	70426308	70426309	0.0290444
					chr6	70426310	70426311	0.0290444
					chr6	70443370	70443371	0.116178
					chr6	70444472	70444473	0.0290444
					chr6	70448354	70448355	0.0290444
					chr6	70461223	70461224	0.0580889
					chr6	70558010	70558011	0.116178
					chr6	70629949	70629950	0.0290444
					chr6	70660415	70660416	0.116178
					chr6	70660434	70660435	0.0290444
					chr6	70660649	70660650	0.203311
					chr6	70661002	70661003	0.0290444
					chr6	70662512	70662513	0.0580889
					chr6	70662909	70662910	0.0290444
					chr6	70663090	70663091	0.0871333
					chr6	70663361	70663362	0.116178
					chr6	70664270	70664271	0.116178
					chr6	70664285	70664286	7.95818
					chr6	70664300	70664301	5.86698
					chr6	70664548	70664549	3.07871
					chr6	70664556	70664557	0.0290444
					chr6	70664594	70664595	0.493755
					chr6	70664836	70664837	0.145222
					chr6	70664844	70664845	0.668022
					chr6	70664846	70664847	0.697067
					chr6	70664850	70664851	2.46878
					chr6	70664852	70664853	0.377578
					chr6	70664854	70664855	1.21987
					chr6	70664856	70664857	1.01656
					chr6	70664858	70664859	0.638978
					chr6	70664860	70664861	1.27796
					chr6	70664862	70664863	0.174267
					chr6	70664864	70664865	0.116178
					chr6	70665384	70665385	0.0290444
					chr6	70665613	70665614	0.609933
					chr6	70665618	70665619	0.290444
					chr6	70665623	70665624	0.0580889
					chr6	70665643	70665644	0.348533
					chr6	70665653	70665654	0.0290444
					chr6	70665689	70665690	0.377578
					chr6	70666039	70666040	19.1112
					chr6	70666885	70666886	0.116178
					chr6	70667108	70667109	8.48098
					chr6	70667461	70667462	9.58466
					chr6	70667463	70667464	3.19489
					chr6	70667471	70667472	1.01656
					chr6	70668041	70668042	0.377578
					chr6	70668468	70668469	1.307
					chr6	70668730	70668731	0.0871333
					chr6	70668837	70668838	2.67209
					chr6	70668920	70668921	0.0580889
					chr6	70669088	70669089	0.203311
					chr6	70669102	70669103	0.0290444
					chr6	70669110	70669111	0.638978
					chr6	70669112	70669113	0.0580889
					chr6	70669114	70669115	0.0290444
					chr6	70669139	70669140	0.0290444
					chr6	70669801	70669802	1.07464
					chr6	70669912	70669913	0.0290444
					chr6	70670445	70670446	0.0871333
					chr6	70670710	70670711	0.116178
					chr6	70671153	70671154	0.2614
					chr6	70671777	70671778	0.0290444
					chr6	70672448	70672449	0.0290444
					chr6	70674124	70674125	0.0871333

## Sheet: Fig.2h
Percentage of cryptic RSS junctions within indicated regions in single Jk5 allele v-Abl cells; Jk5 bait (Percentage of total cryptic RSS junctions in chr6:67,495,000-70,674,500; n=7)
	Vk locus		Cer-Jk
	Del	Inv	Del	Inv
Repeat 1	18.123	3.39806	77.0227	1.45631
Repeat 2	15.6733	5.96026	77.2627	1.10375
Repeat 3	9.52381	5.55556	83.0688	1.85185
Repeat 4	14.6186	5.29661	79.2373	0.847458
Repeat 5	17.2205	6.94864	74.6224	1.20846
Repeat 6	26.4331	5.41401	66.879	1.27389
Repeat 7	15.7355	4.21893	79.3615	0.684151
Average	16.7611	5.25601	76.7792	1.2037
SEM	1.91993	0.436568	1.92248	0.146034

## Sheet: Fig.2j
Relative Vk-to-Jk joining level in single Jk5-Vk INV v-Abl cells; Jk5 bait (Percentage of total Vk-to-Jk junctions; n=3)
Vks domain	Vks	Repeat 1	Repeat 2	Repeat 3	Average	SEM
Proximal	Igkv3-1	0	0	0	0	0
	Igkv3-2	0.00164117	0.00187475	0.00645161	0.00332251	0.001566
	Igkv3-3	0	0	0	0	0
	Igkv3-4	0	0.000937374	0.00921659	0.00338465	0.0029285
	Igkv3-5	0.00328235	0.0121859	0.00276498	0.00607773	0.00305772
	Igkv3-6	0	0	0	0	0
	Igkv3-7	0.0131294	0.014998	0.0147465	0.0142913	0.000585475
	Igkv3-8	0.00164117	0	0	0.000547058	0.000547058
	Igkv3-9	0.00164117	0	0.00460829	0.00208316	0.00134853
	Igkv3-10	0.0246176	0.0421818	0.0599078	0.0422358	0.0101874
	Igkv3-11	0.00164117	0	0	0.000547058	0.000547058
	Igkv3-12	0.00820587	0.0131232	0.0322581	0.0178624	0.00733648
	Igkv3-12-1	0	0	0	0	0
	Igkv6-13	-0.00164117	-0.000937374	-0.00368664	-0.00208839	0.000824543
	Igkv6-14	-0.0328235	-0.0318707	-0.0470046	-0.0372329	0.00489357
	Igkv6-15	-0.0361058	-0.0487435	-0.0193548	-0.0347347	0.00851142
	Igkv8-16	0	0	0	0	0
	Igkv6-17	0.136217	0.22122	0.124424	0.160621	0.0304905
	Igkv8-18	0	0	0	0	0
	Igkv8-19	-0.0689293	-0.0806142	-0.102304	-0.0839492	0.00977773
	Igkv6-20	-0.0590823	-0.0674909	-0.0728111	-0.0664614	0.00399645
	Igkv8-21	-0.398805	-0.458376	-0.461751	-0.439644	0.0204427
	Igkv8-22	0	0	0	0	0
	Igkv6-23	-0.0836999	-0.0815515	-0.081106	-0.0821191	0.000800762
	Igkv8-23-1	-0.00820587	-0.000937374	-0.00460829	-0.00458385	0.00209827
	Igkv8-24	-0.356135	-0.321519	-0.235945	-0.304533	0.0357203
	Igkv6-25	0.0886234	0.127483	0.136406	0.117504	0.0146682
	Igkv8-26	0	0	0	0	0
Middle	Igkv8-27	-0.113241	-0.107798	-0.118894	-0.113311	0.00320333
	Igkv8-28	-0.0328235	-0.0553051	-0.0414747	-0.0432011	0.00654703
	Igkv6-29	-0.0262588	-0.0281212	-0.0294931	-0.0279577	0.000937237
	Igkv8-30	-0.379111	-0.391822	-0.388018	-0.386317	0.0037667
	Igkv8-31	0	0	0	0	0
	Igkv6-32	-0.901004	-0.921439	-0.845161	-0.889201	0.0227965
	Igkv7-33	0	-0.000937374	-0.000921659	-0.000619678	0.000309872
	Igkv8-34	-0.116523	-0.194036	-0.158525	-0.156362	0.0224022
	Igkv1-35	0	-0.00281212	-0.000921659	-0.00124459	0.000827692
	Igkv18-36	-0.0344646	-0.0693657	-0.0635945	-0.0558083	0.0108011
	Igkv5-37	-0.0640058	-0.0599919	-0.0654378	-0.0631452	0.00162991
	Igkv12-38	-0.53174	-0.416194	-0.451613	-0.466516	0.0341775
	Igkv5-39	-0.338082	-0.385261	-0.406452	-0.376598	0.0202063
	Igkv12-40	-0.1953	-0.441503	-0.37235	-0.336384	0.0733126
	Igkv5-40-1	0	0	0	0	0
	Igkv12-41	-0.421782	-0.681471	-0.645161	-0.582805	0.0811909
	Igkv12-42	0	0	0	0	0
	Igkv5-43	0	0	0	0	0
	Igkv12-44	-2.3518	-2.44655	-2.55668	-2.45168	0.0591994
	Igkv5-45	0	0	0	0	0
	Igkv12-46	-0.551434	-0.756461	-0.860829	-0.722908	0.0908766
	Igkv12-47	0	0	0	0	0
	Igkv5-48	-0.159194	-0.232469	-0.272811	-0.221491	0.0332546
	Igkv12-49	0	0	0	0	0
	Igkv4-50	-0.961728	-1.42856	-1.45991	-1.2834	0.161089
	Igkv4-51	-0.718834	-0.683346	-0.598157	-0.666779	0.0358078
	Igkv4-53	-0.231406	-0.343079	-0.339171	-0.304552	0.0365905
	Igkv4-54	-0.132935	-0.234344	-0.181567	-0.182948	0.0292822
	Igkv13-54-1	0	0	0	0	0
	Igkv4-55	-0.0869822	-0.235281	-0.152074	-0.158112	0.0429165
	Igkv13-55-1	0	0	0	0	0
	Igkv4-56	-0.0640058	-0.124671	-0.15023	-0.112969	0.0255693
	Igkv13-56-1	0	0	0	0	0
	Igkv4-57	-0.200223	-0.389948	-0.306912	-0.299028	0.0549104
	Igkv13-57-1	0	0	0	0	0
	Igkv4-57-1	-0.234688	-0.381511	-0.332719	-0.316306	0.0431714
	Igkv13-57-2	-0.00164117	0	0	-0.000547058	0.000547058
	Igkv4-58	-0.827152	-0.621479	-0.724424	-0.724352	0.0593726
	Igkv4-60	0	0	0	0	0
	Igkv4-59	-0.0147706	-0.0421818	-0.0341014	-0.0303513	0.00813208
	Igkv4-61	-0.323311	-0.642101	-0.478341	-0.481251	0.0920382
	Igkv13-61-1	0	0	0	0	0
	Igkv4-62	-0.00164117	0	0	-0.000547058	0.000547058
	Igkv13-62-1	0	0	0	0	0
	Igkv4-63	0	-0.00468687	-0.00552995	-0.00340561	0.00172011
	Igkv13-64	0	0	0	0	0
	Igkv4-65	-0.00164117	0	0	-0.000547058	0.000547058
	Igkv12-66	0	-0.0103111	-0.00184332	-0.00405148	0.00317473
	Igkv12-67	0	0	0	0	0
	Igkv4-68	-0.0246176	-0.0478061	-0.0322581	-0.0348939	0.00682244
	Igkv4-69	-0.113241	-0.193099	-0.190783	-0.165708	0.0262419
	Igkv4-70	-0.0836999	-0.206222	-0.164977	-0.151633	0.035993
	Igkv4-71	-0.0131294	-0.0506182	-0.0341014	-0.0326163	0.0108475
	Igkv13-71-1	0	0	0	0	0
	Igkv4-72	-0.213353	-0.501495	-0.360369	-0.358405	0.0831854
	Igkv4-73	-0.0574411	-0.13217	-0.101382	-0.0969978	0.0216834
	Igkv13-73-1	0	0	0	0	0
	Igkv4-74	-0.787763	-1.52698	-1.1023	-1.13902	0.214182
	Igkv13-74-1	0	0	0	0	0
	Igkv4-75	-0.0722116	-0.129358	-0.105069	-0.102213	0.0165583
	Igkv13-76	0	0	0	0	0
	Igkv4-77	-1.33592	-1.34701	-1.21106	-1.29799	0.0435848
	Igkv4-78	-0.0229764	-0.0899879	-0.0313364	-0.0481002	0.0210824
	Igkv13-78-1	0	0	0	0	0
	Igkv4-79	-0.279	-0.522117	-0.327189	-0.376102	0.0743212
	Igkv4-80	-1.52629	-1.60947	-1.50783	-1.54787	0.0312602
	Igkv13-80-1	0	0	0	0	0
	Igkv4-81	-0.707346	-1.06298	-0.965899	-0.912076	0.106132
	Igkv13-82	0.0147706	0.0234344	0.0138249	0.0173433	0.00305775
	Igkv4-83	-0.0804175	-0.101236	-0.109677	-0.0971104	0.00869489
	Igkv13-84	0	0	0	0	0
	Igkv13-85	0	0	0	0	0
	Igkv4-86	-0.141141	-0.220283	-0.204608	-0.188677	0.0241951
	Igkv13-87	0	0	0	0	0
	Igkv1-88	-0.318388	-0.765835	-0.57788	-0.554034	0.129716
	Igkv12-89	-0.164117	-0.344016	-0.358525	-0.288886	0.0625249
	Igkv13-89-1	0	0	0	0	0
	Igkv4-90	-0.0164117	-0.0271838	-0.0267281	-0.0234412	0.00351721
	Igkv4-91	-0.00328235	-0.00656162	-0.00921659	-0.00635352	0.00171623
	Igkv4-92	0	0	0	0	0
	Igkv19-93	-5.24519	-4.71968	-4.52258	-4.82915	0.215661
	Igkv2-93-1	0	0	0	0	0
	Igkv10-94	-0.00164117	-0.0037495	-0.00460829	-0.00333299	0.000881488
	Igkv10-95	0.0065647	0.00656162	0.00460829	0.00591154	0.000651621
	Igkv2-95-1	0	0	0	0	0
	Igkv2-95-2	0	0	0	0	0
	Igkv10-96	-3.33322	-2.5684	-3.14747	-3.01636	0.23031
	Igkv15-97	0	0	0	0	0
Distal	Igkv12-98	0.295411	0.464	0.325346	0.361586	0.0519312
	Igkv1-99	0.00328235	0.0215596	0.00460829	0.00981675	0.00588389
	Igkv14-100	0.116523	0.127483	0.175115	0.139707	0.0179845
	Igkv15-101	0	0	0	0	0
	Igkv15-101-1	0	0	0	0	0
	Igkv20-101-2	0.508764	0.96737	0.925346	0.800493	0.146368
	Igkv15-102	-0.0114882	-0.0103111	-0.0110599	-0.0109531	0.000343973
	Igkv15-103	1.93166	2.27313	2.33641	2.1804	0.125703
	Igkv16-104	4.15217	5.0412	4.99816	4.73051	0.289436
	Igkv2-105	-0.00164117	-0.000937374	-0.000921659	-0.00116674	0.000237262
	Igkv11-106	1.7298	1.55604	1.79355	1.69313	0.0709715
	Igkv2-107	0	0	0	0	0
	Igkv1-108	0.0459529	0.0253091	0.0506912	0.0406511	0.00779199
	Igkv2-109	3.05258	2.76244	2.92535	2.91346	0.0839674
	Igkv1-110	4.11114	4.30723	4.0341	4.15083	0.0813049
	Igkv14-111	2.10563	1.92349	2.02212	2.01708	0.052638
	Igkv2-112	2.41253	2.37156	2.75945	2.51451	0.123038
	Igkv2-113	-0.00164117	-0.0037495	-0.00184332	-0.00241133	0.000671623
	Igkv11-114	0.528458	0.486497	0.481106	0.498687	0.0149666
	Igkv1-115	0	-0.00187475	-0.000921659	-0.000932136	0.000541219
	Igkv2-116	0.933828	1.2214	1.30323	1.15282	0.112014
	Igkv1-117	5.38305	5.96639	5.60645	5.65196	0.169925
	Igkv11-118	0	0	0	0	0
	Igkv14-118-1	0.00164117	0.00562424	0.00737327	0.00487956	0.00169609
	Igkv14-118-2	0	0	0	0	0
	Igkv9-119	0.0541587	0.0899879	0.111521	0.0852225	0.0167295
	Igkv9-120	0.452964	0.752711	0.888479	0.698052	0.128659
	Igkv17-121	0.0508764	0.104986	0.0626728	0.072845	0.0164273
	Igkv1-122	0.333158	0.866134	1.05346	0.750916	0.215765
	Igkv9-123	-0.0689293	-0.166853	-0.188018	-0.141267	0.0366812
	Igkv9-124	-0.0459529	-0.0637414	-0.0718894	-0.0605279	0.0076577
	Igkv11-125	4.54441	5.02714	5.80829	5.12661	0.368227
	Igkv14-126	0.768069	0.802392	1.05161	0.874025	0.0893451
	Igkv14-126-1	0	0	0	0	0
	Igkv17-127	0.0607234	0.116234	0.0986175	0.0918584	0.0163771
	Igkv9-128	0.0623646	0.0890505	0.0884793	0.0799648	0.00880164
	Igkv9-129	0.306899	0.625228	0.575115	0.502414	0.098822
	Igkv14-130	3.06571	2.82056	3.20184	3.02937	0.111557
	Igkv1-131	-0.00328235	0	0	-0.00109412	0.00109412
	Igkv1-132	1.72159	4.59594	3.7023	3.33995	0.849304
	Igkv1-133	2.33539	4.33161	3.13088	3.26596	0.580202
	Igkv17-134	0	-0.000937374	-0.00276498	-0.00123412	0.000811853
	Igkv14-134-1	0	0	0	0	0
	Igkv1-135	32.3131	19.0268	20.8618	24.0672	4.15682
	Igkv1-136	0	0	0	0	0
	Igkv2-137	0.579334	0.916752	0.762212	0.752766	0.0975185

## Sheet: Fig.2k
Relative cryptic RSS joining level in single Jk5-Vk INV v-Abl cells; Jk5 bait (Percentage of total cryptic RSS junctions in chr6:67,495,000-70,674,500; pooled from 3 repeats)
chr	start	end	inv_oft (%)		chr	start	end	del_oft (%)
chr6	67518846	67518847	0.117096		chr6	67505714	67505715	0.117096
chr6	67553156	67553157	0.058548		chr6	67518933	67518934	0.175644
chr6	67560429	67560430	0.175644		chr6	67553147	67553148	0.117096
chr6	67560489	67560490	0.175644		chr6	67556846	67556847	0.058548
chr6	67675642	67675643	0.058548		chr6	67559315	67559316	2.51756
chr6	67710334	67710335	0.058548		chr6	67559851	67559852	0.117096
chr6	67789244	67789245	0.409836		chr6	67559980	67559981	0.175644
chr6	67863492	67863493	0.058548		chr6	67560448	67560449	0.058548
chr6	68071808	68071809	0.058548		chr6	67560968	67560969	0.058548
chr6	68203654	68203655	0.058548		chr6	67561754	67561755	0.058548
chr6	68399701	68399702	0.175644		chr6	67561756	67561757	0.175644
chr6	68437654	68437655	0.058548		chr6	67561774	67561775	0.058548
chr6	68653875	68653876	0.058548		chr6	67565042	67565043	0.058548
chr6	68654592	68654593	0.058548		chr6	67568618	67568619	0.058548
chr6	68700567	68700568	0.175644		chr6	67589473	67589474	0.058548
chr6	68875976	68875977	0.058548		chr6	67638415	67638416	0.058548
chr6	68876647	68876648	0.351288		chr6	67645816	67645817	0.058548
chr6	68876649	68876650	0.058548		chr6	67698562	67698563	0.058548
chr6	68890929	68890930	0.058548		chr6	67720790	67720791	0.058548
chr6	68926656	68926657	0.175644		chr6	67762271	67762272	0.058548
chr6	68927377	68927378	0.058548		chr6	67762649	67762650	0.058548
chr6	68940806	68940807	0.117096		chr6	67811733	67811734	0.058548
chr6	68967031	68967032	0.058548		chr6	67863482	67863483	0.058548
chr6	69060990	69060991	0.058548		chr6	67904139	67904140	0.058548
chr6	69063017	69063018	0.117096		chr6	68102090	68102091	0.175644
chr6	69063019	69063020	0.058548		chr6	68114362	68114363	0.058548
chr6	69063118	69063119	0.117096		chr6	68114418	68114419	0.702576
chr6	69087587	69087588	0.175644		chr6	68252020	68252021	0.117096
chr6	69095705	69095706	0.117096		chr6	68252644	68252645	0.468384
chr6	69148865	69148866	0.058548		chr6	68253098	68253099	0.117096
chr6	69149814	69149815	0.234192		chr6	68253480	68253481	0.058548
chr6	69151512	69151513	0.234192		chr6	68256277	68256278	0.117096
chr6	69178305	69178306	0.175644		chr6	68289486	68289487	0.117096
chr6	69388136	69388137	0.058548		chr6	68290489	68290490	0.058548
chr6	69450340	69450341	0.117096		chr6	68386266	68386267	0.117096
chr6	69467812	69467813	0.058548		chr6	68387594	68387595	0.526932
chr6	69586924	69586925	0.058548		chr6	68387827	68387828	0.058548
chr6	69600052	69600053	0.351288		chr6	68388273	68388274	0.058548
chr6	69631618	69631619	0.117096		chr6	68388789	68388790	0.175644
chr6	69712356	69712357	0.058548		chr6	68536977	68536978	0.175644
chr6	69713209	69713210	0.058548		chr6	68622346	68622347	0.058548
chr6	69765700	69765701	0.058548		chr6	68654569	68654570	0.058548
chr6	69792143	69792144	0.058548		chr6	68686874	68686875	0.175644
chr6	69891571	69891572	0.234192		chr6	68721240	68721241	0.058548
chr6	69919651	69919652	0.058548		chr6	68772148	68772149	0.234192
chr6	69943743	69943744	0.117096		chr6	68812270	68812271	0.058548
chr6	69943745	69943746	0.058548		chr6	68993740	68993741	0.058548
chr6	69946430	69946431	0.058548		chr6	69451654	69451655	0.058548
chr6	69974263	69974264	0.058548		chr6	69650797	69650798	0.117096
chr6	69974428	69974429	0.058548		chr6	69764277	69764278	0.058548
chr6	69989865	69989866	0.175644		chr6	69764281	69764282	0.058548
chr6	69992478	69992479	0.175644		chr6	69771736	69771737	0.117096
chr6	69993601	69993602	0.234192		chr6	70659555	70659556	0.058548
chr6	69994158	69994159	0.058548		chr6	70660415	70660416	0.058548
chr6	69994371	69994372	0.058548		chr6	70660424	70660425	0.58548
chr6	70024219	70024220	0.058548		chr6	70660434	70660435	0.117096
chr6	70025532	70025533	0.468384		chr6	70660649	70660650	0.234192
chr6	70065552	70065553	0.058548		chr6	70661034	70661035	0.058548
chr6	70095366	70095367	0.058548		chr6	70663090	70663091	0.117096
chr6	70107348	70107349	0.058548		chr6	70663361	70663362	0.058548
chr6	70150740	70150741	0.058548		chr6	70663367	70663368	0.058548
chr6	70166799	70166800	0.409836		chr6	70664270	70664271	0.058548
chr6	70168328	70168329	0.058548		chr6	70664285	70664286	10.0703
chr6	70237324	70237325	0.058548		chr6	70664300	70664301	4.15691
chr6	70664698	70664699	0.058548		chr6	70664548	70664549	4.85948
chr6	70664706	70664707	0.117096		chr6	70664556	70664557	0.234192
chr6	70669086	70669087	0.117096		chr6	70664594	70664595	0.29274
chr6	70670256	70670257	0.351288		chr6	70664836	70664837	0.058548
chr6	70671751	70671752	0.175644		chr6	70664842	70664843	0.351288
chr6	70671764	70671765	0.117096		chr6	70664844	70664845	0.87822
chr6	70672243	70672244	0.117096		chr6	70664846	70664847	0.819672
					chr6	70664850	70664851	1.75644
					chr6	70664852	70664853	0.29274
					chr6	70664854	70664855	1.5808
					chr6	70664856	70664857	2.45902
					chr6	70664858	70664859	1.17096
					chr6	70664860	70664861	1.63934
					chr6	70664864	70664865	0.058548
					chr6	70664866	70664867	0.058548
					chr6	70665613	70665614	0.702576
					chr6	70665618	70665619	0.29274
					chr6	70665643	70665644	0.058548
					chr6	70665653	70665654	0.058548
					chr6	70665689	70665690	0.526932
					chr6	70666039	70666040	15.5152
					chr6	70666885	70666886	0.058548
					chr6	70667108	70667109	12.0609
					chr6	70667461	70667462	9.48478
					chr6	70667463	70667464	3.57143
					chr6	70667471	70667472	1.40515
					chr6	70668041	70668042	0.58548
					chr6	70668468	70668469	0.702576
					chr6	70668837	70668838	2.10773
					chr6	70668981	70668982	0.058548
					chr6	70669088	70669089	0.058548
					chr6	70669102	70669103	0.234192
					chr6	70669110	70669111	0.644028
					chr6	70669114	70669115	0.175644
					chr6	70669801	70669802	1.3466
					chr6	70670445	70670446	0.409836
					chr6	70671153	70671154	0.351288
					chr6	70671777	70671778	0.058548
					chr6	70673832	70673833	0.058548

## Sheet: Fig.2l
Percentage of cryptic RSS junctions within indicated regions in single Jk5-Vk INV v-Abl cells; Jk5 bait (Percentage of total cryptic RSS junctions in chr6:67,495,000-70,674,500; n=3)
	Vk locus		Cer-Jk
	Del	Inv	Del	Inv
Repeat 1	7.25389	5.18135	86.0104	1.5544
Repeat 2	8.52503	10.0135	80.3789	1.08254
Repeat 3	9.60549	6.34648	83.3619	0.686106
Average	8.46147	7.18045	83.2504	1.10768
SEM	0.679593	1.45592	1.62662	0.250971

## Sheet: Fig.2m
3C-HTGTS junctions in the Igk locus from iEk, Cer and Sis baits in RAG-deficient v-Abl cells and primary pre-B cells (Down-sampled to 50,827 total Igk junctions with bait peaks removed; n=2)
iEk bait in v-Abl cells repeat 1					iEk bait in v-Abl cells repeat 2					Sis bait in v-Abl cells repeat 1					Sis bait in v-Abl cells repeat 2					Cer bait in v-Abl cells repeat 1					Cer bait in v-Abl cells repeat 2					Cer bait in primary pre-B cells repeat 1					Cer bait in primary pre-B cells repeat 2					Summit of called Cer-bait peaks in the Vk domain					CBE motifs in the Igk locus
chr	start	end	junction		chr	start	end	junction		chr	start	end	junction		chr	start	end	junction		chr	start	end	junction		chr	start	end	junction		chr	start	end	junction		chr	start	end	junction		No.	chr	start	end		No.	chr	start	end	strand
chr6	67495447	67495448	1		chr6	67495551	67495552	2		chr6	67495399	67495400	1		chr6	67495399	67495400	2		chr6	67495399	67495400	1		chr6	67495447	67495448	1		chr6	67495092	67495093	1		chr6	67496329	67496330	1		1	chr6	67808434	67808438		1	chr6	67581810	67581829	+
chr6	67495837	67495838	1		chr6	67496329	67496330	1		chr6	67495551	67495552	1		chr6	67496299	67496300	1		chr6	67497415	67497416	1		chr6	67495554	67495555	1		chr6	67495938	67495939	1		chr6	67496509	67496510	1		2	chr6	67984087	67984091		2	chr6	67596713	67596732	+
chr6	67498471	67498472	1		chr6	67500015	67500016	1		chr6	67496299	67496300	1		chr6	67496509	67496510	1		chr6	67497991	67497992	1		chr6	67495857	67495858	1		chr6	67498345	67498346	1		chr6	67497642	67497643	2		3	chr6	68052952	68052956		3	chr6	67649155	67649174	+
chr6	67499166	67499167	1		chr6	67500896	67500897	1		chr6	67497988	67497989	1		chr6	67497411	67497412	3		chr6	67498756	67498757	1		chr6	67498413	67498414	1		chr6	67500017	67500018	1		chr6	67500848	67500849	1		4	chr6	68151669	68151673		4	chr6	67704292	67704311	+
chr6	67499841	67499842	2		chr6	67502017	67502018	1		chr6	67498874	67498875	7		chr6	67499652	67499653	1		chr6	67499652	67499653	1		chr6	67498470	67498471	1		chr6	67500264	67500265	2		chr6	67502432	67502433	2		5	chr6	68170142	68170146		5	chr6	67750962	67750981	+
chr6	67500265	67500266	1		chr6	67503026	67503027	1		chr6	67499169	67499170	3		chr6	67499776	67499777	1		chr6	67500351	67500352	1		chr6	67500348	67500349	1		chr6	67502018	67502019	1		chr6	67503122	67503123	2		6	chr6	68323888	68323892		6	chr6	67762669	67762688	-
chr6	67500868	67500869	1		chr6	67503699	67503700	1		chr6	67502244	67502245	1		chr6	67500288	67500289	2		chr6	67503025	67503026	1		chr6	67500351	67500352	1		chr6	67502476	67502477	1		chr6	67503459	67503460	1		7	chr6	68387460	68387464		7	chr6	67808135	67808154	+
chr6	67500927	67500928	1		chr6	67505004	67505005	1		chr6	67503697	67503698	4		chr6	67501063	67501064	2		chr6	67503125	67503126	2		chr6	67500928	67500929	1		chr6	67502981	67502982	1		chr6	67503552	67503553	2		8	chr6	68399419	68399423		8	chr6	67983798	67983817	+
chr6	67502017	67502018	1		chr6	67505815	67505816	2		chr6	67504255	67504256	4		chr6	67502124	67502125	1		chr6	67504250	67504251	1		chr6	67501920	67501921	3		chr6	67503556	67503557	1		chr6	67503699	67503700	1		9	chr6	68431339	68431343		9	chr6	68052663	68052682	-
chr6	67502051	67502052	2		chr6	67505864	67505865	1		chr6	67505004	67505005	2		chr6	67503462	67503463	1		chr6	67505007	67505008	1		chr6	67503122	67503123	1		chr6	67504250	67504251	1		chr6	67504250	67504251	1		10	chr6	68458372	68458376		10	chr6	68148206	68148225	+
chr6	67502127	67502128	1		chr6	67507480	67507481	1		chr6	67505328	67505329	10		chr6	67503552	67503553	1		chr6	67505328	67505329	4		chr6	67503699	67503700	1		chr6	67504253	67504254	1		chr6	67505007	67505008	1		11	chr6	68548272	68548276		11	chr6	68151621	68151640	+
chr6	67502245	67502246	2		chr6	67508700	67508701	1		chr6	67505818	67505819	4		chr6	67503555	67503556	2		chr6	67505820	67505821	1		chr6	67505003	67505004	1		chr6	67505003	67505004	1		chr6	67505328	67505329	8		12	chr6	68556272	68556276		12	chr6	68152890	68152909	-
chr6	67502366	67502367	1		chr6	67514221	67514222	2		chr6	67505860	67505861	1		chr6	67503697	67503698	2		chr6	67505859	67505860	1		chr6	67505007	67505008	1		chr6	67505007	67505008	1		chr6	67505820	67505821	2		13	chr6	68618647	68618651		13	chr6	68195098	68195117	-
chr6	67504253	67504254	1		chr6	67517291	67517292	1		chr6	67505863	67505864	2		chr6	67504250	67504251	2		chr6	67506293	67506294	1		chr6	67505812	67505813	1		chr6	67505328	67505329	6		chr6	67506293	67506294	2		14	chr6	68629920	68629924		14	chr6	68320193	68320212	+
chr6	67505328	67505329	2		chr6	67517442	67517443	1		chr6	67506292	67506293	1		chr6	67505004	67505005	1		chr6	67506303	67506304	1		chr6	67507325	67507326	1		chr6	67505331	67505332	1		chr6	67506401	67506402	2		15	chr6	68686709	68686713		15	chr6	68323593	68323612	+
chr6	67505331	67505332	1		chr6	67518494	67518495	1		chr6	67506303	67506304	1		chr6	67505328	67505329	7		chr6	67506688	67506689	1		chr6	67507479	67507480	1		chr6	67505820	67505821	1		chr6	67507325	67507326	1		16	chr6	68700541	68700545		16	chr6	68326205	68326224	-
chr6	67506288	67506289	1		chr6	67522295	67522296	2		chr6	67506402	67506403	1		chr6	67505332	67505333	1		chr6	67506817	67506818	1		chr6	67508145	67508146	1		chr6	67505859	67505860	1		chr6	67507483	67507484	2		17	chr6	68721924	68721928		17	chr6	68395961	68395980	+
chr6	67506292	67506293	1		chr6	67523188	67523189	3		chr6	67506688	67506689	3		chr6	67505818	67505819	4		chr6	67508406	67508407	1		chr6	67508409	67508410	1		chr6	67505863	67505864	1		chr6	67508700	67508701	5		18	chr6	68778441	68778445		18	chr6	68454131	68454150	+
chr6	67507915	67507916	2		chr6	67523797	67523798	1		chr6	67506816	67506817	2		chr6	67505860	67505861	2		chr6	67509526	67509527	1		chr6	67508700	67508701	1		chr6	67506405	67506406	2		chr6	67509566	67509567	1		19	chr6	68812805	68812809		19	chr6	68458159	68458178	+
chr6	67508083	67508084	1		chr6	67524422	67524423	1		chr6	67506820	67506821	2		chr6	67506292	67506293	1		chr6	67515790	67515791	1		chr6	67509632	67509633	1		chr6	67506688	67506689	1		chr6	67509582	67509583	2		20	chr6	68834226	68834230		20	chr6	68556219	68556238	-
chr6	67508700	67508701	1		chr6	67533783	67533784	1		chr6	67507325	67507326	4		chr6	67506688	67506689	1		chr6	67516474	67516475	1		chr6	67509635	67509636	1		chr6	67506817	67506818	2		chr6	67511292	67511293	1		21	chr6	68859522	68859526		21	chr6	68618586	68618605	+
chr6	67509636	67509637	1		chr6	67535598	67535599	1		chr6	67507480	67507481	1		chr6	67508699	67508700	1		chr6	67516771	67516772	1		chr6	67511967	67511968	1		chr6	67506820	67506821	1		chr6	67514129	67514130	1		22	chr6	68866220	68866224		22	chr6	68721693	68721712	-
chr6	67511292	67511293	1		chr6	67539530	67539531	1		chr6	67507483	67507484	1		chr6	67508703	67508704	1		chr6	67518226	67518227	1		chr6	67515053	67515054	2		chr6	67507479	67507480	2		chr6	67514606	67514607	1		23	chr6	68876754	68876758		23	chr6	68778647	68778666	+
chr6	67512192	67512193	2		chr6	67543508	67543509	1		chr6	67508406	67508407	2		chr6	67509526	67509527	1		chr6	67518499	67518500	1		chr6	67517854	67517855	1		chr6	67508148	67508149	1		chr6	67516474	67516475	1		24	chr6	68888252	68888256		24	chr6	68882042	68882061	-
chr6	67514218	67514219	1		chr6	67544391	67544392	1		chr6	67510814	67510815	1		chr6	67510814	67510815	1		chr6	67518888	67518889	1		chr6	67518494	67518495	1		chr6	67508327	67508328	2		chr6	67517386	67517387	1		25	chr6	68911624	68911628		25	chr6	68888291	68888310	+
chr6	67515363	67515364	3		chr6	67544713	67544714	1		chr6	67511295	67511296	3		chr6	67510818	67510819	2		chr6	67519006	67519007	1		chr6	67519304	67519305	1		chr6	67508700	67508701	1		chr6	67519544	67519545	1		26	chr6	68928112	68928116		26	chr6	68914210	68914229	-
chr6	67515369	67515370	1		chr6	67544826	67544827	1		chr6	67512041	67512042	2		chr6	67511967	67511968	2		chr6	67519544	67519545	1		chr6	67520074	67520075	1		chr6	67509570	67509571	1		chr6	67520074	67520075	1		27	chr6	68960821	68960825		27	chr6	68995570	68995589	-
chr6	67515573	67515574	1		chr6	67547273	67547274	1		chr6	67513141	67513142	1		chr6	67512192	67512193	1		chr6	67520186	67520187	1		chr6	67520078	67520079	1		chr6	67510815	67510816	2		chr6	67520618	67520619	4		28	chr6	68966737	68966741		28	chr6	69012294	69012313	-
chr6	67515790	67515791	2		chr6	67551371	67551372	1		chr6	67515056	67515057	1		chr6	67514221	67514222	1		chr6	67520622	67520623	1		chr6	67520182	67520183	1		chr6	67511292	67511293	1		chr6	67521021	67521022	1		29	chr6	68986622	68986626		29	chr6	69063509	69063528	-
chr6	67515910	67515911	1		chr6	67552950	67552951	1		chr6	67515363	67515364	4		chr6	67514579	67514580	1		chr6	67521619	67521620	2		chr6	67520262	67520263	1		chr6	67511967	67511968	1		chr6	67523441	67523442	2		30	chr6	68995792	68995796		30	chr6	69150211	69150230	-
chr6	67516471	67516472	2		chr6	67553421	67553422	3		chr6	67515569	67515570	1		chr6	67514603	67514604	2		chr6	67522299	67522300	2		chr6	67520622	67520623	1		chr6	67513141	67513142	2		chr6	67523798	67523799	1		31	chr6	69012520	69012524		31	chr6	69330554	69330573	-
chr6	67516771	67516772	1		chr6	67557585	67557586	1		chr6	67515690	67515691	1		chr6	67516469	67516470	1		chr6	67522736	67522737	1		chr6	67523798	67523799	1		chr6	67514603	67514604	2		chr6	67523952	67523953	2		32	chr6	69062878	69062882		32	chr6	69352117	69352136	-
chr6	67517383	67517384	1		chr6	67558972	67558973	1		chr6	67515910	67515911	1		chr6	67516771	67516772	2		chr6	67523956	67523957	1		chr6	67523952	67523953	1		chr6	67515309	67515310	1		chr6	67524371	67524372	1		33	chr6	69086780	69086784		33	chr6	69390735	69390754	-
chr6	67517386	67517387	1		chr6	67560160	67560161	2		chr6	67516474	67516475	2		chr6	67517075	67517076	1		chr6	67525295	67525296	2		chr6	67524371	67524372	3		chr6	67515570	67515571	1		chr6	67524422	67524423	1		34	chr6	69129103	69129107		34	chr6	69411991	69412010	-
chr6	67518171	67518172	1		chr6	67560697	67560698	1		chr6	67516768	67516769	3		chr6	67518229	67518230	1		chr6	67533945	67533946	1		chr6	67524422	67524423	1		chr6	67515786	67515787	1		chr6	67524740	67524741	1		35	chr6	69148255	69148259		35	chr6	69421917	69421936	-
chr6	67519304	67519305	1		chr6	67564835	67564836	1		chr6	67517072	67517073	2		chr6	67518496	67518497	1		chr6	67534349	67534350	1		chr6	67524425	67524426	1		chr6	67516474	67516475	2		chr6	67525131	67525132	1		36	chr6	69177037	69177041		36	chr6	69458179	69458198	-
chr6	67519543	67519544	1		chr6	67568413	67568414	1		chr6	67517382	67517383	2		chr6	67519002	67519003	1		chr6	67535152	67535153	2		chr6	67524740	67524741	2		chr6	67517443	67517444	2		chr6	67525520	67525521	2		37	chr6	69187431	69187435		37	chr6	69528601	69528620	-
chr6	67520259	67520260	1		chr6	67569567	67569568	1		chr6	67518959	67518960	1		chr6	67519304	67519305	1		chr6	67544393	67544394	1		chr6	67525295	67525296	1		chr6	67518494	67518495	1		chr6	67525737	67525738	1		38	chr6	69211350	69211354		38	chr6	69559583	69559602	-
chr6	67520622	67520623	1		chr6	67577435	67577436	1		chr6	67519304	67519305	1		chr6	67519544	67519545	1		chr6	67544710	67544711	2		chr6	67525520	67525521	1		chr6	67518499	67518500	1		chr6	67533783	67533784	2		39	chr6	69228041	69228045		39	chr6	69601373	69601392	-
chr6	67521021	67521022	3		chr6	67581658	67581659	1		chr6	67519307	67519308	1		chr6	67520182	67520183	1		chr6	67544713	67544714	1		chr6	67525733	67525734	1		chr6	67518888	67518889	1		chr6	67533805	67533806	1		40	chr6	69327992	69327996		40	chr6	69683055	69683074	-
chr6	67521116	67521117	1		chr6	67582355	67582356	1		chr6	67520041	67520042	2		chr6	67520619	67520620	4		chr6	67547269	67547270	1		chr6	67525737	67525738	1		chr6	67519304	67519305	1		chr6	67534349	67534350	1		41	chr6	69329938	69329942		41	chr6	69708807	69708826	-
chr6	67522736	67522737	1		chr6	67582698	67582699	1		chr6	67520185	67520186	1		chr6	67521115	67521116	1		chr6	67550125	67550126	1		chr6	67535152	67535153	2		chr6	67519547	67519548	1		chr6	67534504	67534505	2		42	chr6	69344111	69344115		42	chr6	69730517	69730536	-
chr6	67523119	67523120	1		chr6	67583497	67583498	1		chr6	67520619	67520620	1		chr6	67522295	67522296	8		chr6	67550505	67550506	2		chr6	67535603	67535604	2		chr6	67521119	67521120	1		chr6	67535152	67535153	1		43	chr6	69351862	69351866		43	chr6	69778826	69778845	-
chr6	67523125	67523126	1		chr6	67584028	67584029	1		chr6	67520623	67520624	1		chr6	67522736	67522737	1		chr6	67552317	67552318	1		chr6	67535804	67535805	1		chr6	67521624	67521625	1		chr6	67535804	67535805	1		44	chr6	69366941	69366945		44	chr6	69864970	69864989	-
chr6	67523955	67523956	2		chr6	67584220	67584221	1		chr6	67521018	67521019	1		chr6	67522739	67522740	1		chr6	67552749	67552750	1		chr6	67537788	67537789	1		chr6	67523444	67523445	1		chr6	67538040	67538041	1		45	chr6	69382479	69382483		45	chr6	69944522	69944541	-
chr6	67524371	67524372	1		chr6	67585611	67585612	1		chr6	67521119	67521120	5		chr6	67523125	67523126	1		chr6	67553421	67553422	1		chr6	67542663	67542664	1		chr6	67523952	67523953	1		chr6	67542655	67542656	1		46	chr6	69390205	69390209		46	chr6	70009194	70009213	-
chr6	67524744	67524745	2		chr6	67586371	67586372	1		chr6	67522295	67522296	1		chr6	67523185	67523186	1		chr6	67556249	67556250	1		chr6	67544827	67544828	2		chr6	67523956	67523957	2		chr6	67542663	67542664	1		47	chr6	69450476	69450480		47	chr6	70095307	70095326	+
chr6	67525734	67525735	2		chr6	67587343	67587344	1		chr6	67523125	67523126	2		chr6	67523189	67523190	1		chr6	67556711	67556712	3		chr6	67547193	67547194	1		chr6	67524422	67524423	1		chr6	67545592	67545593	2		48	chr6	69458407	69458411		48	chr6	70136061	70136080	-
chr6	67525739	67525740	2		chr6	67587346	67587347	1		chr6	67523441	67523442	1		chr6	67523441	67523442	1		chr6	67557544	67557545	1		chr6	67547911	67547912	1		chr6	67525086	67525087	2		chr6	67547908	67547909	2		49	chr6	69468050	69468054		49	chr6	70168308	70168327	+
chr6	67535151	67535152	1		chr6	67588344	67588345	1		chr6	67523797	67523798	2		chr6	67523797	67523798	3		chr6	67557547	67557548	1		chr6	67549460	67549461	1		chr6	67525520	67525521	6		chr6	67547911	67547912	1		50	chr6	69526158	69526162		50	chr6	70193444	70193463	-
chr6	67537788	67537789	1		chr6	67592802	67592803	1		chr6	67523804	67523805	2		chr6	67523952	67523953	1		chr6	67557617	67557618	1		chr6	67551997	67551998	2		chr6	67526036	67526037	1		chr6	67550505	67550506	1		51	chr6	69557940	69557944		51	chr6	70292332	70292351	+
chr6	67542663	67542664	1		chr6	67593862	67593863	1		chr6	67523809	67523810	3		chr6	67524368	67524369	1		chr6	67558586	67558587	1		chr6	67552001	67552002	1		chr6	67533809	67533810	1		chr6	67552001	67552002	2		52	chr6	69559991	69559995		52	chr6	70304993	70305012	-
chr6	67543868	67543869	1		chr6	67596209	67596210	1		chr6	67523952	67523953	6		chr6	67524422	67524423	2		chr6	67558826	67558827	1		chr6	67552239	67552240	1		chr6	67534349	67534350	1		chr6	67553268	67553269	1		53	chr6	69576930	69576934		53	chr6	70323489	70323508	+
chr6	67544283	67544284	1		chr6	67600026	67600027	1		chr6	67524371	67524372	3		chr6	67524739	67524740	3		chr6	67558829	67558830	1		chr6	67552314	67552315	1		chr6	67534504	67534505	2		chr6	67556706	67556707	2		54	chr6	69586740	69586744		54	chr6	70339718	70339737	-
chr6	67544393	67544394	1		chr6	67605256	67605257	1		chr6	67524739	67524740	1		chr6	67524748	67524749	1		chr6	67560161	67560162	2		chr6	67552749	67552750	1		chr6	67535804	67535805	1		chr6	67557544	67557545	1		55	chr6	69612080	69612084		55	chr6	70418785	70418804	+
chr6	67547197	67547198	1		chr6	67609968	67609969	1		chr6	67525086	67525087	4		chr6	67525086	67525087	1		chr6	67560620	67560621	1		chr6	67552946	67552947	1		chr6	67542663	67542664	1		chr6	67557617	67557618	2		56	chr6	69631454	69631458		56	chr6	70659866	70659885	-
chr6	67547911	67547912	1		chr6	67613963	67613964	1		chr6	67525135	67525136	1		chr6	67525296	67525297	5		chr6	67560624	67560625	1		chr6	67553268	67553269	2		chr6	67543508	67543509	1		chr6	67558586	67558587	1		57	chr6	69676453	69676457		57	chr6	70663302	70663321	+
chr6	67551371	67551372	1		chr6	67614969	67614970	1		chr6	67525239	67525240	1		chr6	67525522	67525523	4		chr6	67561018	67561019	2		chr6	67556706	67556707	4		chr6	67544399	67544400	1		chr6	67558829	67558830	1		58	chr6	69683109	69683113		58	chr6	70664392	70664411	+
chr6	67552946	67552947	1		chr6	67618394	67618395	2		chr6	67526968	67526969	1		chr6	67526037	67526038	3		chr6	67561562	67561563	2		chr6	67557547	67557548	1		chr6	67546516	67546517	1		chr6	67558973	67558974	5		59	chr6	69708861	69708865		59	chr6	70702650	70702669	-
chr6	67556710	67556711	1		chr6	67620387	67620388	1		chr6	67533785	67533786	1		chr6	67534346	67534347	1		chr6	67561972	67561973	1		chr6	67557587	67557588	1		chr6	67547269	67547270	1		chr6	67558976	67558977	1		60	chr6	69714485	69714489		60	chr6	70718942	70718961	-
chr6	67557582	67557583	1		chr6	67623274	67623275	2		chr6	67533945	67533946	1		chr6	67534349	67534350	2		chr6	67567390	67567391	1		chr6	67557617	67557618	2		chr6	67547908	67547909	2		chr6	67560161	67560162	1		61	chr6	69727467	69727471
chr6	67557585	67557586	1		chr6	67629625	67629626	1		chr6	67534349	67534350	1		chr6	67535602	67535603	1		chr6	67567947	67567948	1		chr6	67558581	67558582	1		chr6	67549289	67549290	1		chr6	67560620	67560621	1		62	chr6	69730571	69730575
chr6	67557617	67557618	1		chr6	67630205	67630206	1		chr6	67535148	67535149	2		chr6	67535804	67535805	1		chr6	67568755	67568756	1		chr6	67558829	67558830	2		chr6	67549460	67549461	1		chr6	67560624	67560625	2		63	chr6	69764340	69764344
chr6	67558829	67558830	1		chr6	67630311	67630312	1		chr6	67535602	67535603	1		chr6	67539530	67539531	2		chr6	67569037	67569038	2		chr6	67558913	67558914	1		chr6	67550572	67550573	1		chr6	67561018	67561019	3		64	chr6	69778692	69778696
chr6	67558913	67558914	2		chr6	67630671	67630672	1		chr6	67535804	67535805	1		chr6	67539741	67539742	1		chr6	67581298	67581299	1		chr6	67558973	67558974	1		chr6	67551153	67551154	1		chr6	67564939	67564940	1		65	chr6	69808356	69808360
chr6	67558973	67558974	1		chr6	67633003	67633004	1		chr6	67535807	67535808	1		chr6	67542658	67542659	1		chr6	67581303	67581304	1		chr6	67560157	67560158	1		chr6	67551981	67551982	1		chr6	67567328	67567329	1		66	chr6	69864840	69864844
chr6	67560157	67560158	1		chr6	67633753	67633754	1		chr6	67539530	67539531	4		chr6	67543509	67543510	2		chr6	67581658	67581659	1		chr6	67560161	67560162	2		chr6	67552235	67552236	2		chr6	67567950	67567951	1		67	chr6	69919343	69919347
chr6	67560160	67560161	2		chr6	67635649	67635650	1		chr6	67542658	67542659	1		chr6	67543944	67543945	1		chr6	67581708	67581709	2		chr6	67560620	67560621	2		chr6	67552749	67552750	1		chr6	67568413	67568414	1		68	chr6	69944411	69944415
chr6	67560622	67560623	1		chr6	67638659	67638660	1		chr6	67542666	67542667	1		chr6	67543947	67543948	1		chr6	67581866	67581867	2		chr6	67560702	67560703	1		chr6	67553268	67553269	1		chr6	67568416	67568417	2		69	chr6	69961539	69961543
chr6	67560623	67560624	3		chr6	67639243	67639244	1		chr6	67543509	67543510	1		chr6	67544277	67544278	1		chr6	67582110	67582111	2		chr6	67561014	67561015	1		chr6	67553421	67553422	1		chr6	67568924	67568925	1		70	chr6	69983612	69983616
chr6	67567946	67567947	1		chr6	67641659	67641660	2		chr6	67543873	67543874	1		chr6	67544283	67544284	1		chr6	67582286	67582287	1		chr6	67564843	67564844	1		chr6	67556249	67556250	1		chr6	67576394	67576395	1		71	chr6	69991138	69991142
chr6	67568245	67568246	1		chr6	67642653	67642654	2		chr6	67543944	67543945	2		chr6	67544827	67544828	1		chr6	67582354	67582355	1		chr6	67567319	67567320	1		chr6	67556706	67556707	2		chr6	67576849	67576850	1		72	chr6	70009166	70009170
chr6	67568758	67568759	1		chr6	67643083	67643084	1		chr6	67544283	67544284	1		chr6	67545588	67545589	1		chr6	67582580	67582581	1		chr6	67568248	67568249	1		chr6	67557617	67557618	2		chr6	67578642	67578643	1		73	chr6	70023722	70023726
chr6	67569183	67569184	1		chr6	67644311	67644312	1		chr6	67544393	67544394	2		chr6	67545591	67545592	1		chr6	67582759	67582760	2		chr6	67568416	67568417	1		chr6	67558581	67558582	1		chr6	67580749	67580750	1		74	chr6	70026969	70026973
chr6	67576399	67576400	1		chr6	67644936	67644937	2		chr6	67544713	67544714	1		chr6	67546517	67546518	1		chr6	67584137	67584138	1		chr6	67569179	67569180	1		chr6	67558586	67558587	1		chr6	67581298	67581299	2		75	chr6	70053344	70053348
chr6	67576845	67576846	1		chr6	67651861	67651862	1		chr6	67546517	67546518	2		chr6	67547193	67547194	3		chr6	67584216	67584217	1		chr6	67576397	67576398	1		chr6	67558601	67558602	1		chr6	67581654	67581655	2		76	chr6	70066956	70066960
chr6	67576850	67576851	1		chr6	67654763	67654764	1		chr6	67547269	67547270	2		chr6	67547269	67547270	7		chr6	67584698	67584699	1		chr6	67576846	67576847	2		chr6	67558913	67558914	2		chr6	67581708	67581709	1		77	chr6	70095662	70095666
chr6	67581302	67581303	1		chr6	67661424	67661425	2		chr6	67547908	67547909	5		chr6	67547908	67547909	1		chr6	67585253	67585254	1		chr6	67577430	67577431	1		chr6	67558973	67558974	4		chr6	67581862	67581863	3		78	chr6	70104502	70104506
chr6	67581709	67581710	1		chr6	67663071	67663072	1		chr6	67547911	67547912	2		chr6	67547911	67547912	3		chr6	67585612	67585613	1		chr6	67581298	67581299	1		chr6	67560161	67560162	6		chr6	67581866	67581867	3		79	chr6	70110658	70110662
chr6	67582110	67582111	1		chr6	67663267	67663268	1		chr6	67550125	67550126	1		chr6	67550199	67550200	1		chr6	67589270	67589271	1		chr6	67581303	67581304	1		chr6	67560624	67560625	6		chr6	67582106	67582107	1		80	chr6	70121727	70121731
chr6	67582354	67582355	1		chr6	67664572	67664573	1		chr6	67551150	67551151	2		chr6	67551981	67551982	1		chr6	67592255	67592256	1		chr6	67581654	67581655	1		chr6	67560698	67560699	1		chr6	67582110	67582111	2		81	chr6	70126045	70126049
chr6	67582759	67582760	1		chr6	67667175	67667176	1		chr6	67551981	67551982	1		chr6	67552746	67552747	2		chr6	67594395	67594396	1		chr6	67581658	67581659	2		chr6	67560702	67560703	1		chr6	67582290	67582291	1		82	chr6	70136279	70136283
chr6	67583947	67583948	1		chr6	67667179	67667180	1		chr6	67552238	67552239	1		chr6	67552949	67552950	1		chr6	67594476	67594477	1		chr6	67581708	67581709	3		chr6	67564863	67564864	3		chr6	67582699	67582700	1		83	chr6	70152691	70152695
chr6	67584027	67584028	1		chr6	67667581	67667582	1		chr6	67552746	67552747	1		chr6	67553424	67553425	1		chr6	67596452	67596453	1		chr6	67581866	67581867	6		chr6	67567390	67567391	2		chr6	67582759	67582760	1		84	chr6	70168287	70168291
chr6	67584220	67584221	2		chr6	67668343	67668344	1		chr6	67553268	67553269	1		chr6	67556250	67556251	2		chr6	67596953	67596954	2		chr6	67582110	67582111	2		chr6	67567453	67567454	1		chr6	67582762	67582763	1		85	chr6	70189779	70189783
chr6	67584698	67584699	2		chr6	67668710	67668711	1		chr6	67553424	67553425	2		chr6	67557547	67557548	4		chr6	67598776	67598777	1		chr6	67582138	67582139	1		chr6	67567947	67567948	1		chr6	67583225	67583226	1		86	chr6	70211193	70211197
chr6	67585831	67585832	1		chr6	67671246	67671247	1		chr6	67556250	67556251	1		chr6	67557617	67557618	6		chr6	67600022	67600023	1		chr6	67582286	67582287	1		chr6	67567950	67567951	1		chr6	67583496	67583497	1		87	chr6	70239255	70239259
chr6	67586318	67586319	1		chr6	67671424	67671425	1		chr6	67556707	67556708	2		chr6	67558584	67558585	2		chr6	67601490	67601491	1		chr6	67582290	67582291	3		chr6	67568759	67568760	1		chr6	67583504	67583505	1		88	chr6	70243870	70243874
chr6	67586342	67586343	1		chr6	67675093	67675094	1		chr6	67556710	67556711	4		chr6	67558601	67558602	2		chr6	67608172	67608173	1		chr6	67582699	67582700	1		chr6	67569179	67569180	1		chr6	67583947	67583948	1		89	chr6	70265222	70265226
chr6	67590110	67590111	1		chr6	67675099	67675100	1		chr6	67557544	67557545	1		chr6	67558604	67558605	2		chr6	67610333	67610334	1		chr6	67583225	67583226	2		chr6	67569567	67569568	1		chr6	67584216	67584217	2		90	chr6	70292694	70292698
chr6	67590844	67590845	2		chr6	67676246	67676247	1		chr6	67557547	67557548	4		chr6	67558913	67558914	1		chr6	67611091	67611092	1		chr6	67583496	67583497	2		chr6	67576394	67576395	3		chr6	67584793	67584794	2		91	chr6	70305211	70305215
chr6	67592158	67592159	1		chr6	67676676	67676677	1		chr6	67557582	67557583	2		chr6	67558973	67558974	3		chr6	67612226	67612227	1		chr6	67583504	67583505	1		chr6	67576397	67576398	1		chr6	67585831	67585832	2		92	chr6	70323369	70323373
chr6	67592161	67592162	1		chr6	67677775	67677776	1		chr6	67557617	67557618	12		chr6	67560157	67560158	3		chr6	67612527	67612528	1		chr6	67583947	67583948	1		chr6	67576849	67576850	1		chr6	67585916	67585917	2		93	chr6	70336024	70336028
chr6	67593402	67593403	1		chr6	67677946	67677947	1		chr6	67558581	67558582	1		chr6	67560160	67560161	4		chr6	67612978	67612979	1		chr6	67584028	67584029	1		chr6	67577440	67577441	1		chr6	67586318	67586319	1		94	chr6	70353949	70353953
chr6	67593405	67593406	1		chr6	67680744	67680745	1		chr6	67558584	67558585	3		chr6	67560623	67560624	4		chr6	67613966	67613967	1		chr6	67584137	67584138	1		chr6	67578642	67578643	1		chr6	67586368	67586369	2		95	chr6	70356716	70356720
chr6	67595056	67595057	1		chr6	67680747	67680748	1		chr6	67558601	67558602	1		chr6	67560698	67560699	2		chr6	67615749	67615750	1		chr6	67584216	67584217	2		chr6	67581298	67581299	2		chr6	67588105	67588106	1		96	chr6	70368768	70368772
chr6	67596493	67596494	2		chr6	67681852	67681853	1		chr6	67558604	67558605	4		chr6	67561015	67561016	3		chr6	67616543	67616544	1		chr6	67584220	67584221	2		chr6	67581654	67581655	3		chr6	67590106	67590107	2		97	chr6	70385479	70385483
chr6	67596954	67596955	1		chr6	67683225	67683226	1		chr6	67558913	67558914	2		chr6	67564843	67564844	3		chr6	67617043	67617044	1		chr6	67584694	67584695	2		chr6	67581658	67581659	2		chr6	67590109	67590110	1		98	chr6	70408723	70408727
chr6	67597478	67597479	1		chr6	67684588	67684589	1		chr6	67558973	67558974	4		chr6	67566390	67566391	1		chr6	67618551	67618552	1		chr6	67584698	67584699	1		chr6	67581708	67581709	1		chr6	67590820	67590821	1		99	chr6	70418720	70418724
chr6	67597917	67597918	1		chr6	67685489	67685490	1		chr6	67558976	67558977	2		chr6	67567322	67567323	1		chr6	67624219	67624220	2		chr6	67585122	67585123	1		chr6	67581862	67581863	1		chr6	67591019	67591020	3		100	chr6	70443984	70443988
chr6	67598779	67598780	1		chr6	67687038	67687039	1		chr6	67560157	67560158	1		chr6	67567392	67567393	2		chr6	67627122	67627123	1		chr6	67585253	67585254	2		chr6	67581866	67581867	7		chr6	67592255	67592256	1		101	chr6	70468053	70468057
chr6	67600698	67600699	1		chr6	67687466	67687467	1		chr6	67560160	67560161	3		chr6	67567454	67567455	1		chr6	67627712	67627713	1		chr6	67585612	67585613	1		chr6	67582110	67582111	4		chr6	67592806	67592807	1		102	chr6	70503358	70503362
chr6	67601489	67601490	1		chr6	67689601	67689602	1		chr6	67560620	67560621	7		chr6	67567950	67567951	2		chr6	67629147	67629148	1		chr6	67585615	67585616	2		chr6	67582138	67582139	3		chr6	67593406	67593407	1		103	chr6	70522727	70522731
chr6	67603745	67603746	2		chr6	67689604	67689605	1		chr6	67560623	67560624	6		chr6	67568240	67568241	1		chr6	67630314	67630315	1		chr6	67585826	67585827	1		chr6	67582354	67582355	2		chr6	67594580	67594581	1		104	chr6	70527984	70527988
chr6	67605679	67605680	1		chr6	67692058	67692059	1		chr6	67560701	67560702	4		chr6	67569180	67569181	1		chr6	67631367	67631368	1		chr6	67585919	67585920	1		chr6	67582699	67582700	1		chr6	67596211	67596212	2		105	chr6	70541496	70541500
chr6	67606774	67606775	1		chr6	67692334	67692335	1		chr6	67561015	67561016	1		chr6	67569564	67569565	2		chr6	67631804	67631805	1		chr6	67586318	67586319	1		chr6	67583496	67583497	1		chr6	67596490	67596491	1		106	chr6	70557240	70557244
chr6	67608171	67608172	1		chr6	67692733	67692734	1		chr6	67564863	67564864	1		chr6	67569568	67569569	1		chr6	67632649	67632650	1		chr6	67586343	67586344	1		chr6	67583504	67583505	1		chr6	67596507	67596508	3		107	chr6	70593730	70593734
chr6	67612223	67612224	1		chr6	67694033	67694034	1		chr6	67566023	67566024	1		chr6	67577429	67577430	1		chr6	67637691	67637692	1		chr6	67586747	67586748	1		chr6	67583944	67583945	1		chr6	67596513	67596514	1		108	chr6	70613171	70613175
chr6	67613193	67613194	1		chr6	67694245	67694246	1		chr6	67567953	67567954	1		chr6	67581302	67581303	3		chr6	67637695	67637696	1		chr6	67586754	67586755	1		chr6	67583947	67583948	5		chr6	67596953	67596954	3		109	chr6	70619958	70619962
chr6	67613246	67613247	1		chr6	67699270	67699271	1		chr6	67568240	67568241	1		chr6	67581654	67581655	1		chr6	67639723	67639724	1		chr6	67587102	67587103	1		chr6	67584220	67584221	2		chr6	67597221	67597222	1		110	chr6	70636391	70636395
chr6	67613967	67613968	1		chr6	67699826	67699827	1		chr6	67568249	67568250	1		chr6	67582111	67582112	1		chr6	67640417	67640418	1		chr6	67587288	67587289	1		chr6	67584698	67584699	1		chr6	67597482	67597483	1
chr6	67615088	67615089	2		chr6	67699831	67699832	1		chr6	67568413	67568414	1		chr6	67582354	67582355	1		chr6	67641659	67641660	2		chr6	67587346	67587347	1		chr6	67585125	67585126	1		chr6	67598362	67598363	1
chr6	67615990	67615991	1		chr6	67702102	67702103	1		chr6	67568758	67568759	1		chr6	67582698	67582699	1		chr6	67644771	67644772	1		chr6	67587845	67587846	1		chr6	67585253	67585254	3		chr6	67598726	67598727	1
chr6	67618487	67618488	1		chr6	67702828	67702829	1		chr6	67569564	67569565	1		chr6	67583196	67583197	1		chr6	67645246	67645247	1		chr6	67588342	67588343	2		chr6	67585326	67585327	1		chr6	67600370	67600371	1
chr6	67621248	67621249	1		chr6	67710526	67710527	1		chr6	67576394	67576395	1		chr6	67583507	67583508	1		chr6	67647607	67647608	2		chr6	67590109	67590110	1		chr6	67585615	67585616	1		chr6	67600807	67600808	3
chr6	67624048	67624049	1		chr6	67714891	67714892	1		chr6	67576846	67576847	2		chr6	67583947	67583948	1		chr6	67647885	67647886	1		chr6	67590843	67590844	1		chr6	67586754	67586755	2		chr6	67601490	67601491	1
chr6	67626711	67626712	1		chr6	67716369	67716370	1		chr6	67577426	67577427	1		chr6	67586093	67586094	2		chr6	67648484	67648485	1		chr6	67591016	67591017	2		chr6	67587126	67587127	1		chr6	67603230	67603231	1
chr6	67626764	67626765	1		chr6	67716375	67716376	1		chr6	67577436	67577437	1		chr6	67586371	67586372	1		chr6	67648537	67648538	1		chr6	67592156	67592157	1		chr6	67587845	67587846	4		chr6	67606566	67606567	2
chr6	67626796	67626797	2		chr6	67717167	67717168	1		chr6	67580852	67580853	1		chr6	67589050	67589051	1		chr6	67648673	67648674	1		chr6	67592255	67592256	1		chr6	67588105	67588106	2		chr6	67608168	67608169	1
chr6	67628573	67628574	1		chr6	67719120	67719121	1		chr6	67581709	67581710	1		chr6	67590109	67590110	2		chr6	67648721	67648722	3		chr6	67594360	67594361	1		chr6	67588362	67588363	1		chr6	67609424	67609425	1
chr6	67630729	67630730	1		chr6	67722804	67722805	1		chr6	67581866	67581867	2		chr6	67591016	67591017	1		chr6	67649289	67649290	1		chr6	67594561	67594562	1		chr6	67589263	67589264	1		chr6	67612226	67612227	2
chr6	67633441	67633442	1		chr6	67724010	67724011	1		chr6	67582351	67582352	1		chr6	67592803	67592804	1		chr6	67650068	67650069	1		chr6	67594580	67594581	1		chr6	67590335	67590336	4		chr6	67612527	67612528	2
chr6	67633898	67633899	1		chr6	67724963	67724964	1		chr6	67582580	67582581	1		chr6	67593402	67593403	1		chr6	67650206	67650207	1		chr6	67595277	67595278	1		chr6	67590338	67590339	2		chr6	67613246	67613247	1
chr6	67634651	67634652	1		chr6	67728483	67728484	2		chr6	67583499	67583500	1		chr6	67593860	67593861	1		chr6	67651265	67651266	1		chr6	67596030	67596031	1		chr6	67590627	67590628	1		chr6	67614525	67614526	1
chr6	67637726	67637727	1		chr6	67728851	67728852	1		chr6	67585250	67585251	1		chr6	67594398	67594399	2		chr6	67652103	67652104	1		chr6	67596211	67596212	1		chr6	67590820	67590821	1		chr6	67615745	67615746	1
chr6	67638561	67638562	1		chr6	67729744	67729745	1		chr6	67585253	67585254	2		chr6	67596030	67596031	1		chr6	67652375	67652376	1		chr6	67596309	67596310	1		chr6	67591677	67591678	2		chr6	67618552	67618553	2
chr6	67639722	67639724	1		chr6	67729952	67729953	2		chr6	67585326	67585327	1		chr6	67597140	67597141	1		chr6	67654495	67654496	1		chr6	67596490	67596491	1		chr6	67593401	67593402	1		chr6	67623274	67623275	1
chr6	67640634	67640635	1		chr6	67730967	67730968	1		chr6	67585831	67585832	1		chr6	67597294	67597295	1		chr6	67654542	67654543	1		chr6	67596495	67596496	1		chr6	67593857	67593858	2		chr6	67625774	67625775	1
chr6	67642486	67642487	2		chr6	67731373	67731374	1		chr6	67586612	67586613	1		chr6	67597481	67597482	1		chr6	67654763	67654764	1		chr6	67596953	67596954	2		chr6	67593860	67593861	1		chr6	67628519	67628520	1
chr6	67642825	67642826	1		chr6	67731415	67731416	1		chr6	67587846	67587847	1		chr6	67598366	67598367	1		chr6	67655643	67655644	1		chr6	67597128	67597129	1		chr6	67594258	67594259	1		chr6	67629345	67629346	1
chr6	67643870	67643871	1		chr6	67735699	67735700	1		chr6	67588342	67588343	1		chr6	67598726	67598727	3		chr6	67657354	67657355	1		chr6	67597482	67597483	2		chr6	67594262	67594263	1		chr6	67631367	67631368	2
chr6	67644643	67644644	1		chr6	67736229	67736230	1		chr6	67589266	67589267	3		chr6	67600023	67600024	2		chr6	67661190	67661191	2		chr6	67597918	67597919	1		chr6	67594360	67594361	1		chr6	67631804	67631805	1
chr6	67644937	67644938	1		chr6	67738321	67738322	1		chr6	67590627	67590628	1		chr6	67600702	67600703	1		chr6	67661616	67661617	1		chr6	67598018	67598019	1		chr6	67594479	67594480	1		chr6	67633524	67633525	1
chr6	67644977	67644978	1		chr6	67738894	67738895	1		chr6	67592158	67592159	2		chr6	67602390	67602391	2		chr6	67662210	67662211	2		chr6	67598362	67598363	1		chr6	67594580	67594581	1		chr6	67633898	67633899	1
chr6	67645400	67645401	1		chr6	67741005	67741006	1		chr6	67592803	67592804	1		chr6	67603230	67603231	1		chr6	67662213	67662214	1		chr6	67600087	67600088	1		chr6	67596211	67596212	1		chr6	67635645	67635646	1
chr6	67647211	67647212	1		chr6	67741583	67741584	1		chr6	67593405	67593406	2		chr6	67603446	67603447	1		chr6	67663099	67663100	1		chr6	67600145	67600146	1		chr6	67596230	67596231	2		chr6	67638562	67638563	1
chr6	67648887	67648888	1		chr6	67741676	67741677	1		chr6	67596030	67596031	1		chr6	67604300	67604301	1		chr6	67664215	67664216	1		chr6	67603745	67603746	1		chr6	67596306	67596307	3		chr6	67638653	67638654	1
chr6	67651151	67651152	1		chr6	67743843	67743844	1		chr6	67596209	67596210	1		chr6	67605256	67605257	2		chr6	67664615	67664616	1		chr6	67605352	67605353	1		chr6	67596448	67596449	1		chr6	67638656	67638657	1
chr6	67651261	67651262	2		chr6	67744749	67744750	1		chr6	67596306	67596307	1		chr6	67606775	67606776	1		chr6	67665066	67665067	1		chr6	67605479	67605480	1		chr6	67596507	67596508	2		chr6	67642486	67642487	1
chr6	67652378	67652379	1		chr6	67744752	67744753	1		chr6	67596448	67596449	1		chr6	67608270	67608271	1		chr6	67666914	67666915	1		chr6	67609968	67609969	1		chr6	67596513	67596514	1		chr6	67642646	67642647	1
chr6	67653404	67653405	1		chr6	67746171	67746172	1		chr6	67596493	67596494	1		chr6	67613193	67613194	2		chr6	67667003	67667004	1		chr6	67611753	67611754	2		chr6	67596953	67596954	2		chr6	67643870	67643871	2
chr6	67653811	67653812	1		chr6	67750077	67750078	1		chr6	67597221	67597222	1		chr6	67613963	67613964	5		chr6	67668109	67668110	1		chr6	67612226	67612227	1		chr6	67597128	67597129	2		chr6	67643873	67643874	1
chr6	67653924	67653925	1		chr6	67750430	67750431	1		chr6	67597918	67597919	1		chr6	67617410	67617411	1		chr6	67669523	67669524	1		chr6	67612978	67612979	1		chr6	67597137	67597138	2		chr6	67644639	67644640	1
chr6	67654494	67654495	1		chr6	67750752	67750753	1		chr6	67598726	67598727	1		chr6	67618189	67618190	2		chr6	67669999	67670000	1		chr6	67613198	67613199	1		chr6	67597922	67597923	1		chr6	67645382	67645383	1
chr6	67655638	67655639	2		chr6	67753132	67753133	1		chr6	67598953	67598954	2		chr6	67620392	67620393	1		chr6	67670573	67670574	1		chr6	67614525	67614526	1		chr6	67598014	67598015	1		chr6	67645831	67645832	1
chr6	67655640	67655641	1		chr6	67753649	67753650	1		chr6	67600087	67600088	1		chr6	67621251	67621252	1		chr6	67673730	67673731	2		chr6	67614969	67614970	1		chr6	67598337	67598338	2		chr6	67645906	67645907	1
chr6	67656067	67656068	1		chr6	67754831	67754832	1		chr6	67600702	67600703	3		chr6	67621372	67621373	1		chr6	67674071	67674072	1		chr6	67615088	67615089	1		chr6	67598953	67598954	3		chr6	67647195	67647196	1
chr6	67657353	67657354	2		chr6	67755289	67755290	1		chr6	67600808	67600809	2		chr6	67624222	67624223	2		chr6	67675096	67675097	2		chr6	67616731	67616732	1		chr6	67598978	67598979	1		chr6	67647607	67647608	1
chr6	67661190	67661191	3		chr6	67757436	67757437	1		chr6	67601490	67601491	1		chr6	67625916	67625917	1		chr6	67675773	67675774	2		chr6	67623245	67623246	1		chr6	67600149	67600150	1		chr6	67647882	67647883	1
chr6	67661211	67661212	1		chr6	67758727	67758728	1		chr6	67601493	67601494	2		chr6	67626532	67626533	1		chr6	67675777	67675778	1		chr6	67624435	67624436	1		chr6	67600699	67600700	1		chr6	67647885	67647886	1
chr6	67661811	67661812	1		chr6	67760559	67760560	1		chr6	67601868	67601869	1		chr6	67629682	67629683	2		chr6	67675855	67675856	1		chr6	67625025	67625026	1		chr6	67600919	67600920	1		chr6	67648537	67648538	2
chr6	67662098	67662099	1		chr6	67760696	67760697	1		chr6	67605352	67605353	3		chr6	67631367	67631368	3		chr6	67676670	67676671	3		chr6	67625028	67625029	1		chr6	67601490	67601491	1		chr6	67648670	67648671	1
chr6	67663089	67663090	1		chr6	67760906	67760907	1		chr6	67609049	67609050	1		chr6	67631804	67631805	4		chr6	67676868	67676869	1		chr6	67626707	67626708	1		chr6	67601493	67601494	1		chr6	67648721	67648722	2
chr6	67666333	67666334	1		chr6	67761809	67761810	1		chr6	67610333	67610334	2		chr6	67634254	67634255	1		chr6	67677265	67677266	1		chr6	67627998	67627999	1		chr6	67603230	67603231	1		chr6	67648885	67648886	1
chr6	67666561	67666562	1		chr6	67761940	67761941	2		chr6	67611539	67611540	1		chr6	67634523	67634524	2		chr6	67677776	67677777	1		chr6	67629956	67629957	1		chr6	67603261	67603262	1		chr6	67649281	67649282	1
chr6	67666914	67666915	1		chr6	67762715	67762716	1		chr6	67613196	67613197	1		chr6	67636318	67636319	1		chr6	67678756	67678757	1		chr6	67630897	67630898	1		chr6	67605257	67605258	1		chr6	67649503	67649504	1
chr6	67667585	67667586	1		chr6	67766854	67766855	1		chr6	67613245	67613246	1		chr6	67636873	67636874	1		chr6	67680538	67680539	1		chr6	67633003	67633004	1		chr6	67605352	67605353	1		chr6	67649556	67649557	1
chr6	67670003	67670004	1		chr6	67769126	67769127	1		chr6	67614063	67614064	2		chr6	67638263	67638264	1		chr6	67682832	67682833	1		chr6	67635645	67635646	1		chr6	67606566	67606567	2		chr6	67650060	67650061	1
chr6	67670394	67670395	1		chr6	67777939	67777940	1		chr6	67614525	67614526	2		chr6	67639717	67639718	2		chr6	67683667	67683668	1		chr6	67638653	67638654	1		chr6	67609961	67609962	1		chr6	67650644	67650645	1
chr6	67671259	67671260	1		chr6	67780122	67780123	1		chr6	67614969	67614970	1		chr6	67640414	67640415	1		chr6	67684301	67684302	2		chr6	67638656	67638657	1		chr6	67610262	67610263	1		chr6	67650647	67650648	2
chr6	67671311	67671312	1		chr6	67780435	67780436	1		chr6	67618394	67618395	1		chr6	67641656	67641657	1		chr6	67684306	67684307	1		chr6	67641656	67641657	1		chr6	67611091	67611092	1		chr6	67651262	67651263	1
chr6	67671401	67671402	1		chr6	67782349	67782350	1		chr6	67618487	67618488	2		chr6	67644308	67644309	1		chr6	67684360	67684361	1		chr6	67642653	67642654	1		chr6	67611096	67611097	1		chr6	67651599	67651600	1
chr6	67671601	67671602	1		chr6	67782351	67782352	1		chr6	67618553	67618554	3		chr6	67646939	67646940	2		chr6	67684588	67684589	1		chr6	67643697	67643698	2		chr6	67611327	67611328	1		chr6	67652100	67652101	1
chr6	67671852	67671853	1		chr6	67783667	67783668	1		chr6	67620392	67620393	1		chr6	67647882	67647883	1		chr6	67686482	67686483	2		chr6	67644768	67644769	1		chr6	67611753	67611754	1		chr6	67652103	67652104	1
chr6	67671856	67671857	1		chr6	67783672	67783673	1		chr6	67625774	67625775	1		chr6	67648882	67648883	3		chr6	67687463	67687464	1		chr6	67644975	67644976	1		chr6	67612223	67612224	1		chr6	67655640	67655641	2
chr6	67672822	67672823	1		chr6	67783870	67783871	1		chr6	67625916	67625917	1		chr6	67649289	67649290	1		chr6	67688099	67688100	1		chr6	67645246	67645247	2		chr6	67612523	67612524	1		chr6	67655899	67655900	1
chr6	67673744	67673745	1		chr6	67784480	67784481	1		chr6	67626724	67626725	2		chr6	67649560	67649561	1		chr6	67688373	67688374	1		chr6	67645568	67645569	1		chr6	67613198	67613199	1		chr6	67655902	67655903	1
chr6	67673749	67673750	1		chr6	67787027	67787028	1		chr6	67628575	67628576	1		chr6	67649799	67649800	1		chr6	67688377	67688378	1		chr6	67645835	67645836	1		chr6	67613431	67613432	1		chr6	67657354	67657355	2
chr6	67675310	67675311	1		chr6	67788065	67788066	1		chr6	67630663	67630664	1		chr6	67649803	67649804	1		chr6	67688516	67688517	2		chr6	67647702	67647703	1		chr6	67614525	67614526	1		chr6	67657398	67657399	3
chr6	67675313	67675314	2		chr6	67788670	67788671	1		chr6	67631807	67631808	2		chr6	67650539	67650540	1		chr6	67688948	67688949	1		chr6	67647882	67647883	1		chr6	67614969	67614970	1		chr6	67660519	67660520	1
chr6	67675776	67675777	1		chr6	67788673	67788674	3		chr6	67633003	67633004	1		chr6	67652550	67652551	1		chr6	67689957	67689958	1		chr6	67648484	67648485	1		chr6	67615990	67615991	1		chr6	67661190	67661191	1
chr6	67676379	67676380	1		chr6	67788730	67788731	1		chr6	67639189	67639190	1		chr6	67653401	67653402	1		chr6	67691871	67691872	1		chr6	67648487	67648488	1		chr6	67617043	67617044	3		chr6	67661424	67661425	2
chr6	67678034	67678035	1		chr6	67788900	67788901	1		chr6	67639717	67639718	1		chr6	67654494	67654495	1		chr6	67693251	67693252	1		chr6	67648537	67648538	1		chr6	67618160	67618161	1		chr6	67661702	67661703	3
chr6	67678058	67678059	3		chr6	67790063	67790064	1		chr6	67640966	67640967	2		chr6	67654569	67654570	1		chr6	67693324	67693325	1		chr6	67648885	67648886	1		chr6	67618397	67618398	1		chr6	67662483	67662484	2
chr6	67678202	67678203	2		chr6	67790873	67790874	1		chr6	67643873	67643874	2		chr6	67655041	67655042	2		chr6	67693900	67693901	1		chr6	67649556	67649557	1		chr6	67618552	67618553	2		chr6	67662660	67662661	1
chr6	67678465	67678466	1		chr6	67791961	67791962	1		chr6	67644772	67644773	1		chr6	67655902	67655903	1		chr6	67696265	67696266	1		chr6	67649695	67649696	1		chr6	67620648	67620649	1		chr6	67663085	67663086	1
chr6	67678753	67678754	1		chr6	67792224	67792225	1		chr6	67645246	67645247	1		chr6	67658737	67658738	1		chr6	67700097	67700098	1		chr6	67649802	67649803	1		chr6	67620779	67620780	1		chr6	67663099	67663100	1
chr6	67680537	67680538	3		chr6	67793658	67793659	1		chr6	67648487	67648488	2		chr6	67661187	67661188	2		chr6	67700450	67700451	1		chr6	67650068	67650069	2		chr6	67621248	67621249	1		chr6	67663200	67663201	1
chr6	67680944	67680945	1		chr6	67794072	67794073	1		chr6	67648882	67648883	1		chr6	67662102	67662103	1		chr6	67702099	67702100	1		chr6	67650203	67650204	1		chr6	67621819	67621820	1		chr6	67664568	67664569	1
chr6	67680967	67680968	1		chr6	67796222	67796223	2		chr6	67649557	67649558	1		chr6	67662482	67662483	1		chr6	67703374	67703375	1		chr6	67650647	67650648	3		chr6	67622270	67622271	1		chr6	67664571	67664572	1
chr6	67681852	67681853	2		chr6	67796806	67796807	1		chr6	67649799	67649800	1		chr6	67664533	67664534	2		chr6	67703377	67703378	1		chr6	67651855	67651856	1		chr6	67624223	67624224	1		chr6	67665155	67665156	1
chr6	67682412	67682413	1		chr6	67797320	67797321	2		chr6	67649803	67649804	2		chr6	67664615	67664616	1		chr6	67703385	67703386	1		chr6	67652103	67652104	2		chr6	67624435	67624436	1		chr6	67665715	67665716	1
chr6	67683785	67683786	1		chr6	67797531	67797532	1		chr6	67650059	67650060	2		chr6	67665061	67665062	3		chr6	67704074	67704075	2		chr6	67652262	67652263	1		chr6	67626126	67626127	1		chr6	67668109	67668110	1
chr6	67683790	67683791	1		chr6	67798332	67798333	1		chr6	67651158	67651159	1		chr6	67666332	67666333	1		chr6	67704190	67704191	4		chr6	67652265	67652266	1		chr6	67626529	67626530	1		chr6	67668706	67668707	1
chr6	67684305	67684306	1		chr6	67798336	67798337	1		chr6	67651262	67651263	1		chr6	67667259	67667260	1		chr6	67704532	67704533	3		chr6	67652378	67652379	1		chr6	67626532	67626533	1		chr6	67669909	67669910	1
chr6	67684585	67684586	1		chr6	67799689	67799690	2		chr6	67653397	67653398	1		chr6	67668105	67668106	3		chr6	67704707	67704708	2		chr6	67652866	67652867	1		chr6	67627712	67627713	1		chr6	67670398	67670399	1
chr6	67684753	67684754	1		chr6	67804662	67804663	1		chr6	67654847	67654848	1		chr6	67670000	67670001	1		chr6	67705057	67705058	1		chr6	67653398	67653399	3		chr6	67627998	67627999	1		chr6	67671974	67671975	2
chr6	67686414	67686415	1		chr6	67804738	67804739	1		chr6	67655899	67655900	2		chr6	67670394	67670395	1		chr6	67705061	67705062	1		chr6	67653927	67653928	1		chr6	67628043	67628044	1		chr6	67673745	67673746	2
chr6	67688509	67688510	1		chr6	67804981	67804982	1		chr6	67656063	67656064	1		chr6	67671599	67671600	2		chr6	67705502	67705503	1		chr6	67654664	67654665	1		chr6	67628516	67628517	1		chr6	67674071	67674072	2
chr6	67689601	67689602	1		chr6	67805153	67805154	1		chr6	67657395	67657396	1		chr6	67671856	67671857	2		chr6	67706252	67706253	1		chr6	67655903	67655904	1		chr6	67628570	67628571	1		chr6	67674075	67674076	1
chr6	67691280	67691281	1		chr6	67805331	67805332	1		chr6	67658827	67658828	1		chr6	67672822	67672823	2		chr6	67709358	67709359	2		chr6	67656064	67656065	1		chr6	67629147	67629148	1		chr6	67675777	67675778	1
chr6	67693073	67693074	1		chr6	67808438	67808439	1		chr6	67660520	67660521	1		chr6	67673725	67673726	2		chr6	67709810	67709811	1		chr6	67656067	67656068	1		chr6	67633003	67633004	1		chr6	67675851	67675852	1
chr6	67693324	67693325	1		chr6	67808618	67808619	1		chr6	67661190	67661191	1		chr6	67673745	67673746	1		chr6	67711082	67711083	1		chr6	67657350	67657351	1		chr6	67633748	67633749	1		chr6	67676161	67676162	1
chr6	67693898	67693899	1		chr6	67808892	67808893	1		chr6	67662102	67662103	6		chr6	67673748	67673749	1		chr6	67711086	67711087	1		chr6	67657395	67657396	1		chr6	67633764	67633765	1		chr6	67676252	67676253	1
chr6	67694244	67694245	1		chr6	67809071	67809072	1		chr6	67663268	67663269	1		chr6	67674071	67674072	1		chr6	67711794	67711795	1		chr6	67658411	67658412	1		chr6	67634522	67634523	1		chr6	67676868	67676869	2
chr6	67695548	67695549	2		chr6	67809612	67809613	1		chr6	67664215	67664216	1		chr6	67674074	67674075	1		chr6	67711863	67711864	1		chr6	67661421	67661422	1		chr6	67635645	67635646	1		chr6	67677776	67677777	1
chr6	67697426	67697427	1		chr6	67810522	67810523	1		chr6	67668105	67668106	1		chr6	67675099	67675100	1		chr6	67712466	67712467	1		chr6	67661424	67661425	1		chr6	67638263	67638264	2		chr6	67678753	67678754	1
chr6	67697698	67697699	1		chr6	67810780	67810781	1		chr6	67669523	67669524	4		chr6	67675313	67675314	2		chr6	67713868	67713869	1		chr6	67661699	67661700	1		chr6	67638656	67638657	1		chr6	67680538	67680539	2
chr6	67697846	67697847	1		chr6	67811160	67811161	1		chr6	67670573	67670574	1		chr6	67675776	67675777	4		chr6	67714889	67714890	2		chr6	67662210	67662211	1		chr6	67639723	67639724	1		chr6	67681951	67681952	2
chr6	67697869	67697870	1		chr6	67811643	67811644	1		chr6	67671139	67671140	1		chr6	67675851	67675852	3		chr6	67715631	67715632	1		chr6	67663200	67663201	1		chr6	67640355	67640356	1		chr6	67682026	67682027	1
chr6	67698041	67698042	1		chr6	67811766	67811767	1		chr6	67671599	67671600	1		chr6	67675854	67675855	1		chr6	67715634	67715635	1		chr6	67663268	67663269	2		chr6	67643870	67643871	1		chr6	67684671	67684672	2
chr6	67699173	67699174	1		chr6	67812097	67812098	1		chr6	67671853	67671854	2		chr6	67676243	67676244	1		chr6	67716641	67716642	1		chr6	67664571	67664572	1		chr6	67644312	67644313	2		chr6	67684752	67684753	1
chr6	67699176	67699177	1		chr6	67812507	67812508	1		chr6	67671856	67671857	1		chr6	67676378	67676379	1		chr6	67717164	67717165	2		chr6	67664615	67664616	1		chr6	67644972	67644973	1		chr6	67685598	67685599	1
chr6	67700100	67700101	2		chr6	67812982	67812983	1		chr6	67673725	67673726	1		chr6	67676677	67676678	4		chr6	67717636	67717637	1		chr6	67665155	67665156	1		chr6	67645560	67645561	2		chr6	67688079	67688080	2
chr6	67702828	67702829	1		chr6	67815257	67815258	1		chr6	67673745	67673746	1		chr6	67677430	67677431	3		chr6	67720851	67720852	1		chr6	67665235	67665236	1		chr6	67645835	67645836	1		chr6	67689053	67689054	1
chr6	67705060	67705061	1		chr6	67815260	67815261	1		chr6	67674071	67674072	8		chr6	67677775	67677776	1		chr6	67720855	67720856	1		chr6	67665238	67665239	1		chr6	67646939	67646940	1		chr6	67689600	67689601	1
chr6	67705916	67705917	2		chr6	67815435	67815436	1		chr6	67674074	67674075	1		chr6	67678199	67678200	1		chr6	67721727	67721728	1		chr6	67666158	67666159	1		chr6	67647607	67647608	1		chr6	67689826	67689827	3
chr6	67707744	67707745	1		chr6	67815438	67815439	1		chr6	67675096	67675097	1		chr6	67678466	67678467	1		chr6	67722541	67722542	1		chr6	67666342	67666343	1		chr6	67647610	67647611	1		chr6	67689829	67689830	1
chr6	67708289	67708290	1		chr6	67815822	67815823	1		chr6	67675099	67675100	1		chr6	67678469	67678470	2		chr6	67722808	67722809	1		chr6	67666561	67666562	1		chr6	67647698	67647699	1		chr6	67690873	67690874	2
chr6	67711878	67711879	1		chr6	67816797	67816798	1		chr6	67675310	67675311	2		chr6	67680872	67680873	2		chr6	67722850	67722851	2		chr6	67667262	67667263	1		chr6	67647885	67647886	2		chr6	67694241	67694242	2
chr6	67712254	67712255	1		chr6	67818198	67818199	1		chr6	67675773	67675774	2		chr6	67680950	67680951	2		chr6	67724010	67724011	1		chr6	67667582	67667583	2		chr6	67648487	67648488	1		chr6	67695423	67695424	1
chr6	67715914	67715915	1		chr6	67818319	67818320	1		chr6	67675776	67675777	2		chr6	67681015	67681016	2		chr6	67724967	67724968	1		chr6	67669523	67669524	1		chr6	67648537	67648538	2		chr6	67695547	67695548	1
chr6	67716611	67716612	1		chr6	67824473	67824474	1		chr6	67676375	67676376	2		chr6	67681018	67681019	1		chr6	67725252	67725253	1		chr6	67669909	67669910	1		chr6	67648670	67648671	1		chr6	67696265	67696266	1
chr6	67717097	67717098	1		chr6	67825025	67825026	3		chr6	67677433	67677434	1		chr6	67681852	67681853	2		chr6	67726069	67726070	1		chr6	67669999	67670000	1		chr6	67648721	67648722	2		chr6	67697413	67697414	1
chr6	67717637	67717638	1		chr6	67826732	67826733	1		chr6	67677775	67677776	1		chr6	67682026	67682027	2		chr6	67727223	67727224	1		chr6	67671306	67671307	1		chr6	67648726	67648727	1		chr6	67698041	67698042	1
chr6	67718235	67718236	1		chr6	67829482	67829483	2		chr6	67678753	67678754	2		chr6	67682832	67682833	2		chr6	67727533	67727534	1		chr6	67671309	67671310	1		chr6	67648885	67648886	2		chr6	67699270	67699271	1
chr6	67718655	67718656	1		chr6	67829888	67829889	1		chr6	67680537	67680538	1		chr6	67683196	67683197	2		chr6	67734964	67734965	1		chr6	67671407	67671408	1		chr6	67649500	67649501	1		chr6	67701778	67701779	2
chr6	67719118	67719119	1		chr6	67832208	67832209	3		chr6	67681015	67681016	1		chr6	67683849	67683850	3		chr6	67735702	67735703	1		chr6	67671978	67671979	1		chr6	67649556	67649557	3		chr6	67702080	67702081	1
chr6	67721006	67721007	1		chr6	67832688	67832689	2		chr6	67682421	67682422	2		chr6	67685405	67685406	1		chr6	67738321	67738322	1		chr6	67673730	67673731	1		chr6	67649802	67649803	4		chr6	67702099	67702100	1
chr6	67721337	67721338	2		chr6	67833315	67833316	1		chr6	67685408	67685409	1		chr6	67686483	67686484	1		chr6	67739947	67739948	1		chr6	67673745	67673746	1		chr6	67650068	67650069	1		chr6	67702831	67702832	1
chr6	67721711	67721712	1		chr6	67833596	67833597	1		chr6	67687859	67687860	1		chr6	67687463	67687464	1		chr6	67741674	67741675	1		chr6	67675314	67675315	2		chr6	67651154	67651155	1		chr6	67703385	67703386	4
chr6	67722614	67722615	1		chr6	67834950	67834951	1		chr6	67688132	67688133	3		chr6	67688864	67688865	1		chr6	67742066	67742067	1		chr6	67675777	67675778	2		chr6	67651671	67651672	2		chr6	67704051	67704052	1
chr6	67723590	67723591	1		chr6	67836235	67836236	1		chr6	67688377	67688378	3		chr6	67689052	67689053	1		chr6	67742070	67742071	1		chr6	67675851	67675852	1		chr6	67652100	67652101	1		chr6	67704056	67704057	2
chr6	67723695	67723696	1		chr6	67836895	67836896	1		chr6	67688512	67688513	2		chr6	67689829	67689830	3		chr6	67742318	67742319	1		chr6	67677262	67677263	1		chr6	67652262	67652263	1		chr6	67704068	67704069	4
chr6	67724985	67724986	1		chr6	67838015	67838016	1		chr6	67690763	67690764	1		chr6	67689958	67689959	1		chr6	67742324	67742325	1		chr6	67677265	67677266	1		chr6	67652786	67652787	1		chr6	67704074	67704075	1
chr6	67725251	67725252	1		chr6	67839575	67839576	1		chr6	67690766	67690767	1		chr6	67690273	67690274	1		chr6	67742392	67742393	2		chr6	67677772	67677773	1		chr6	67652790	67652791	1		chr6	67704190	67704191	5
chr6	67726049	67726050	1		chr6	67841358	67841359	1		chr6	67691284	67691285	1		chr6	67690816	67690817	1		chr6	67746023	67746024	1		chr6	67678057	67678058	1		chr6	67653025	67653026	1		chr6	67704194	67704195	2
chr6	67726578	67726579	1		chr6	67841564	67841565	1		chr6	67693246	67693247	3		chr6	67690876	67690877	1		chr6	67748408	67748409	1		chr6	67678062	67678063	1		chr6	67654495	67654496	1		chr6	67704532	67704533	3
chr6	67727558	67727559	1		chr6	67843578	67843579	1		chr6	67693524	67693525	1		chr6	67691818	67691819	1		chr6	67750427	67750428	1		chr6	67678198	67678199	1		chr6	67654569	67654570	3		chr6	67704707	67704708	1
chr6	67727643	67727644	1		chr6	67844361	67844362	1		chr6	67699176	67699177	5		chr6	67693913	67693914	1		chr6	67750747	67750748	2		chr6	67681313	67681314	2		chr6	67655640	67655641	2		chr6	67704716	67704717	3
chr6	67728482	67728483	1		chr6	67844439	67844440	1		chr6	67699830	67699831	1		chr6	67694111	67694112	1		chr6	67751070	67751071	1		chr6	67681853	67681854	1		chr6	67656064	67656065	1		chr6	67705057	67705058	6
chr6	67728639	67728640	1		chr6	67844443	67844444	1		chr6	67701880	67701881	1		chr6	67696268	67696269	2		chr6	67752147	67752148	1		chr6	67682026	67682027	1		chr6	67657350	67657351	1		chr6	67705061	67705062	1
chr6	67729078	67729079	1		chr6	67844968	67844969	1		chr6	67702603	67702604	1		chr6	67697869	67697870	3		chr6	67752608	67752609	1		chr6	67682412	67682413	1		chr6	67657354	67657355	1		chr6	67705668	67705669	1
chr6	67734433	67734434	1		chr6	67845762	67845763	2		chr6	67704012	67704013	2		chr6	67698044	67698045	1		chr6	67752860	67752861	1		chr6	67684306	67684307	1		chr6	67657395	67657396	1		chr6	67706299	67706300	1
chr6	67737018	67737019	1		chr6	67846378	67846379	1		chr6	67704193	67704194	1		chr6	67699176	67699177	1		chr6	67753133	67753134	1		chr6	67684990	67684991	1		chr6	67658411	67658412	1		chr6	67707746	67707747	1
chr6	67737509	67737510	1		chr6	67846619	67846620	1		chr6	67704532	67704533	1		chr6	67700446	67700447	1		chr6	67754165	67754166	1		chr6	67685408	67685409	1		chr6	67661190	67661191	1		chr6	67707981	67707982	2
chr6	67739903	67739904	1		chr6	67846700	67846701	1		chr6	67704719	67704720	1		chr6	67702080	67702081	2		chr6	67754792	67754793	1		chr6	67687680	67687681	1		chr6	67661424	67661425	1		chr6	67708506	67708507	1
chr6	67739905	67739906	1		chr6	67846941	67846942	1		chr6	67705054	67705055	2		chr6	67702828	67702829	1		chr6	67756009	67756010	1		chr6	67689600	67689601	1		chr6	67661487	67661488	3		chr6	67708817	67708818	2
chr6	67739944	67739945	1		chr6	67847094	67847095	1		chr6	67706300	67706301	2		chr6	67703386	67703387	1		chr6	67756822	67756823	1		chr6	67690085	67690086	1		chr6	67661811	67661812	1		chr6	67710527	67710528	2
chr6	67741042	67741043	1		chr6	67848249	67848250	1		chr6	67706303	67706304	1		chr6	67704012	67704013	1		chr6	67759845	67759846	1		chr6	67691818	67691819	2		chr6	67662210	67662211	1		chr6	67711351	67711352	1
chr6	67741961	67741962	1		chr6	67848254	67848255	1		chr6	67707744	67707745	1		chr6	67704532	67704533	1		chr6	67760380	67760381	1		chr6	67691871	67691872	1		chr6	67662483	67662484	1		chr6	67712679	67712680	1
chr6	67742393	67742394	1		chr6	67849736	67849737	3		chr6	67707953	67707954	1		chr6	67705060	67705061	1		chr6	67760668	67760669	1		chr6	67692043	67692044	1		chr6	67662486	67662487	2		chr6	67712682	67712683	1
chr6	67743158	67743159	1		chr6	67851817	67851818	1		chr6	67708817	67708818	1		chr6	67705501	67705502	2		chr6	67761377	67761378	1		chr6	67693324	67693325	1		chr6	67663072	67663073	1		chr6	67713611	67713612	1
chr6	67743840	67743841	2		chr6	67853445	67853446	2		chr6	67709361	67709362	2		chr6	67705597	67705598	3		chr6	67761809	67761810	2		chr6	67693913	67693914	1		chr6	67664215	67664216	1		chr6	67715241	67715242	1
chr6	67743883	67743884	1		chr6	67854814	67854815	1		chr6	67709364	67709365	1		chr6	67707611	67707612	1		chr6	67762591	67762592	1		chr6	67694036	67694037	1		chr6	67664360	67664361	1		chr6	67716641	67716642	2
chr6	67744511	67744512	1		chr6	67856025	67856026	1		chr6	67709814	67709815	1		chr6	67707981	67707982	4		chr6	67762593	67762594	1		chr6	67695547	67695548	1		chr6	67665261	67665262	1		chr6	67717103	67717104	1
chr6	67745313	67745314	1		chr6	67856028	67856029	1		chr6	67710062	67710063	1		chr6	67708286	67708287	1		chr6	67762715	67762716	5		chr6	67696265	67696266	1		chr6	67665264	67665265	1		chr6	67717168	67717169	1
chr6	67746168	67746169	1		chr6	67856479	67856480	1		chr6	67710530	67710531	1		chr6	67708395	67708396	1		chr6	67764029	67764030	1		chr6	67697413	67697414	1		chr6	67665715	67665716	1		chr6	67718235	67718236	2
chr6	67746171	67746172	1		chr6	67857320	67857321	2		chr6	67711021	67711022	1		chr6	67709361	67709362	2		chr6	67764350	67764351	1		chr6	67697839	67697840	1		chr6	67665767	67665768	2		chr6	67719871	67719872	1
chr6	67747836	67747837	1		chr6	67857696	67857697	1		chr6	67711866	67711867	1		chr6	67710530	67710531	2		chr6	67764826	67764827	1		chr6	67698041	67698042	1		chr6	67667176	67667177	1		chr6	67720200	67720201	1
chr6	67748408	67748409	2		chr6	67858604	67858605	1		chr6	67712462	67712463	1		chr6	67711085	67711086	1		chr6	67769216	67769217	1		chr6	67701988	67701989	1		chr6	67669043	67669044	1		chr6	67721003	67721004	1
chr6	67749718	67749719	1		chr6	67859072	67859073	1		chr6	67712534	67712535	1		chr6	67711794	67711795	2		chr6	67769339	67769340	1		chr6	67703377	67703378	1		chr6	67669523	67669524	1		chr6	67721332	67721333	1
chr6	67750748	67750749	1		chr6	67859676	67859677	1		chr6	67714327	67714328	1		chr6	67712033	67712034	1		chr6	67769365	67769366	1		chr6	67704056	67704057	1		chr6	67670398	67670399	1		chr6	67722854	67722855	1
chr6	67751070	67751071	1		chr6	67859977	67859978	1		chr6	67715241	67715242	1		chr6	67712462	67712463	1		chr6	67769628	67769629	2		chr6	67704068	67704069	1		chr6	67671853	67671854	1		chr6	67723160	67723161	1
chr6	67751410	67751411	3		chr6	67860777	67860778	2		chr6	67715914	67715915	1		chr6	67712876	67712877	3		chr6	67770510	67770511	1		chr6	67704074	67704075	2		chr6	67672822	67672823	1		chr6	67723590	67723591	1
chr6	67753652	67753653	1		chr6	67863488	67863489	1		chr6	67717164	67717165	1		chr6	67712877	67712878	1		chr6	67771377	67771378	1		chr6	67704190	67704191	5		chr6	67673725	67673726	1		chr6	67724010	67724011	2
chr6	67754170	67754171	1		chr6	67863818	67863819	1		chr6	67718232	67718233	1		chr6	67713608	67713609	1		chr6	67771515	67771516	1		chr6	67704532	67704533	1		chr6	67673745	67673746	3		chr6	67726049	67726050	1
chr6	67754827	67754828	1		chr6	67865364	67865365	2		chr6	67720303	67720304	2		chr6	67715241	67715242	1		chr6	67771653	67771654	1		chr6	67704716	67704717	1		chr6	67674071	67674072	1		chr6	67726069	67726070	1
chr6	67755089	67755090	1		chr6	67865368	67865369	1		chr6	67721084	67721085	1		chr6	67717164	67717165	1		chr6	67771809	67771810	1		chr6	67705057	67705058	4		chr6	67675777	67675778	2		chr6	67728853	67728854	1
chr6	67755109	67755110	1		chr6	67866611	67866612	2		chr6	67721093	67721094	1		chr6	67717642	67717643	1		chr6	67773099	67773100	1		chr6	67705061	67705062	3		chr6	67675855	67675856	2		chr6	67728856	67728857	1
chr6	67757345	67757346	2		chr6	67868614	67868615	1		chr6	67725993	67725994	2		chr6	67718502	67718503	1		chr6	67774187	67774188	2		chr6	67705498	67705499	1		chr6	67676243	67676244	1		chr6	67729075	67729076	2
chr6	67757740	67757741	1		chr6	67869075	67869076	1		chr6	67728674	67728675	1		chr6	67718651	67718652	2		chr6	67774753	67774754	1		chr6	67705668	67705669	1		chr6	67677772	67677773	1		chr6	67730405	67730406	1
chr6	67758726	67758727	2		chr6	67869114	67869115	1		chr6	67729741	67729742	1		chr6	67719118	67719119	1		chr6	67775826	67775827	1		chr6	67705945	67705946	1		chr6	67678753	67678754	1		chr6	67730408	67730409	2
chr6	67759330	67759331	1		chr6	67875881	67875882	1		chr6	67729960	67729961	1		chr6	67719366	67719367	1		chr6	67777305	67777306	1		chr6	67706252	67706253	1		chr6	67678756	67678757	1		chr6	67731132	67731133	2
chr6	67759474	67759475	1		chr6	67877728	67877729	1		chr6	67733250	67733251	1		chr6	67719516	67719517	1		chr6	67777309	67777310	1		chr6	67706299	67706300	1		chr6	67680538	67680539	1		chr6	67732894	67732895	1
chr6	67759849	67759850	1		chr6	67877964	67877965	1		chr6	67734429	67734430	1		chr6	67720003	67720004	1		chr6	67777739	67777740	1		chr6	67707505	67707506	1		chr6	67680747	67680748	1		chr6	67737923	67737924	1
chr6	67760558	67760559	2		chr6	67879294	67879295	1		chr6	67736178	67736179	1		chr6	67723157	67723158	1		chr6	67778408	67778409	1		chr6	67707950	67707951	1		chr6	67681015	67681016	1		chr6	67738896	67738897	1
chr6	67761102	67761103	1		chr6	67881317	67881318	1		chr6	67738111	67738112	1		chr6	67723691	67723692	1		chr6	67778796	67778797	1		chr6	67708506	67708507	1		chr6	67683849	67683850	1		chr6	67738899	67738900	1
chr6	67761105	67761106	1		chr6	67883250	67883251	2		chr6	67739741	67739742	1		chr6	67726068	67726069	1		chr6	67779041	67779042	1		chr6	67709810	67709811	1		chr6	67684306	67684307	1		chr6	67739906	67739907	1
chr6	67761808	67761809	1		chr6	67883758	67883759	2		chr6	67740279	67740280	1		chr6	67726596	67726597	3		chr6	67779302	67779303	1		chr6	67710062	67710063	1		chr6	67686414	67686415	1		chr6	67741004	67741005	2
chr6	67761812	67761813	1		chr6	67885231	67885232	1		chr6	67741004	67741005	2		chr6	67727537	67727538	1		chr6	67780120	67780121	1		chr6	67710527	67710528	1		chr6	67686452	67686453	1		chr6	67741048	67741049	1
chr6	67762718	67762719	1		chr6	67885805	67885806	1		chr6	67741616	67741617	1		chr6	67727646	67727647	1		chr6	67780434	67780435	1		chr6	67711347	67711348	2		chr6	67687466	67687467	2		chr6	67742070	67742071	3
chr6	67763275	67763276	1		chr6	67885929	67885930	1		chr6	67741676	67741677	1		chr6	67728482	67728483	1		chr6	67780553	67780554	3		chr6	67713865	67713866	1		chr6	67687684	67687685	1		chr6	67742851	67742852	1
chr6	67764350	67764351	1		chr6	67888955	67888956	1		chr6	67741680	67741681	1		chr6	67731410	67731411	2		chr6	67780829	67780830	1		chr6	67714889	67714890	1		chr6	67689053	67689054	1		chr6	67743576	67743577	1
chr6	67764801	67764802	3		chr6	67890248	67890249	1		chr6	67744965	67744966	1		chr6	67732742	67732743	1		chr6	67782352	67782353	1		chr6	67715238	67715239	1		chr6	67689600	67689601	2		chr6	67745206	67745207	1
chr6	67765842	67765843	1		chr6	67892042	67892043	1		chr6	67748411	67748412	1		chr6	67734968	67734969	4		chr6	67782713	67782714	2		chr6	67715293	67715294	1		chr6	67689961	67689962	2		chr6	67745800	67745801	1
chr6	67765847	67765848	1		chr6	67893849	67893850	2		chr6	67749115	67749116	1		chr6	67736237	67736238	1		chr6	67783867	67783868	2		chr6	67715913	67715914	2		chr6	67693071	67693072	1		chr6	67746727	67746728	1
chr6	67766073	67766074	1		chr6	67894330	67894331	1		chr6	67750748	67750749	2		chr6	67741164	67741165	1		chr6	67783871	67783872	1		chr6	67715917	67715918	1		chr6	67693900	67693901	1		chr6	67747835	67747836	3
chr6	67766820	67766821	1		chr6	67894734	67894735	1		chr6	67751356	67751357	1		chr6	67742067	67742068	1		chr6	67785023	67785024	1		chr6	67716641	67716642	2		chr6	67695547	67695548	1		chr6	67748408	67748409	2
chr6	67766855	67766856	1		chr6	67895100	67895101	3		chr6	67753728	67753729	1		chr6	67742319	67742320	2		chr6	67785677	67785678	2		chr6	67717103	67717104	1		chr6	67696265	67696266	2		chr6	67749112	67749113	1
chr6	67767813	67767814	1		chr6	67895586	67895587	1		chr6	67755266	67755267	1		chr6	67744970	67744971	1		chr6	67785784	67785785	1		chr6	67717164	67717165	1		chr6	67697413	67697414	1		chr6	67749115	67749116	1
chr6	67769628	67769629	2		chr6	67896460	67896461	1		chr6	67755285	67755286	1		chr6	67745203	67745204	2		chr6	67786855	67786856	1		chr6	67718503	67718504	2		chr6	67699270	67699271	1		chr6	67750073	67750074	1
chr6	67770510	67770511	1		chr6	67900259	67900260	1		chr6	67756916	67756917	1		chr6	67745313	67745314	3		chr6	67787225	67787226	1		chr6	67718654	67718655	1		chr6	67699676	67699677	1		chr6	67750076	67750077	1
chr6	67773102	67773103	1		chr6	67902552	67902553	1		chr6	67757342	67757343	1		chr6	67748411	67748412	6		chr6	67787595	67787596	1		chr6	67719516	67719517	1		chr6	67699830	67699831	1		chr6	67750431	67750432	1
chr6	67775500	67775501	2		chr6	67902559	67902560	1		chr6	67757741	67757742	1		chr6	67749712	67749713	1		chr6	67788128	67788129	1		chr6	67719871	67719872	1		chr6	67702612	67702613	1		chr6	67750747	67750748	5
chr6	67776901	67776902	1		chr6	67902957	67902958	1		chr6	67758013	67758014	1		chr6	67750427	67750428	1		chr6	67788132	67788133	1		chr6	67720851	67720852	1		chr6	67702827	67702828	2		chr6	67750751	67750752	2
chr6	67778579	67778580	1		chr6	67904088	67904089	1		chr6	67759845	67759846	1		chr6	67750430	67750431	1		chr6	67788426	67788427	1		chr6	67725255	67725256	1		chr6	67703374	67703375	1		chr6	67751067	67751068	1
chr6	67779032	67779033	1		chr6	67904478	67904479	2		chr6	67759848	67759849	1		chr6	67750748	67750749	1		chr6	67788673	67788674	1		chr6	67726578	67726579	1		chr6	67703377	67703378	1		chr6	67751070	67751071	3
chr6	67779302	67779303	1		chr6	67904560	67904562	1		chr6	67760379	67760380	1		chr6	67751071	67751072	1		chr6	67789119	67789120	4		chr6	67727223	67727224	1		chr6	67703385	67703386	2		chr6	67751186	67751187	2
chr6	67780120	67780121	1		chr6	67905223	67905224	1		chr6	67762111	67762112	1		chr6	67751187	67751188	1		chr6	67789788	67789789	1		chr6	67727641	67727642	1		chr6	67704009	67704010	2		chr6	67751191	67751192	3
chr6	67780833	67780834	1		chr6	67905230	67905231	1		chr6	67762586	67762587	2		chr6	67753655	67753656	3		chr6	67789923	67789924	2		chr6	67729745	67729746	1		chr6	67704013	67704014	1		chr6	67751356	67751357	1
chr6	67780943	67780944	3		chr6	67905896	67905898	1		chr6	67762591	67762592	1		chr6	67754830	67754831	1		chr6	67790289	67790290	1		chr6	67731061	67731062	1		chr6	67704056	67704057	2		chr6	67751414	67751415	1
chr6	67783452	67783453	1		chr6	67906185	67906186	1		chr6	67762592	67762593	3		chr6	67757342	67757343	1		chr6	67790293	67790294	1		chr6	67731377	67731378	1		chr6	67704068	67704069	4		chr6	67751579	67751580	1
chr6	67784480	67784481	1		chr6	67907227	67907228	1		chr6	67762711	67762712	1		chr6	67757737	67757738	2		chr6	67790334	67790335	1		chr6	67732588	67732589	1		chr6	67704074	67704075	2		chr6	67752144	67752145	1
chr6	67784634	67784635	2		chr6	67907903	67907904	1		chr6	67762715	67762716	2		chr6	67759634	67759635	1		chr6	67790996	67790997	2		chr6	67732898	67732899	1		chr6	67704190	67704191	8		chr6	67752505	67752506	1
chr6	67785015	67785016	1		chr6	67907905	67907906	1		chr6	67763526	67763527	1		chr6	67760307	67760308	1		chr6	67791593	67791594	1		chr6	67734428	67734429	1		chr6	67704194	67704195	1		chr6	67753042	67753043	1
chr6	67787024	67787025	1		chr6	67908337	67908338	1		chr6	67764827	67764828	1		chr6	67760555	67760556	1		chr6	67791960	67791961	1		chr6	67734432	67734433	2		chr6	67704532	67704533	6		chr6	67754165	67754166	2
chr6	67787028	67787029	1		chr6	67911756	67911757	2		chr6	67765842	67765843	1		chr6	67761107	67761108	1		chr6	67792986	67792987	1		chr6	67736175	67736176	1		chr6	67704716	67704717	2		chr6	67754792	67754793	1
chr6	67787224	67787225	2		chr6	67912157	67912158	1		chr6	67767864	67767865	1		chr6	67761324	67761325	1		chr6	67793287	67793288	1		chr6	67736179	67736180	1		chr6	67705057	67705058	2		chr6	67754827	67754828	2
chr6	67788063	67788064	1		chr6	67912760	67912761	1		chr6	67769220	67769221	1		chr6	67761809	67761810	2		chr6	67793649	67793650	1		chr6	67737021	67737022	2		chr6	67705061	67705062	2		chr6	67755269	67755270	1
chr6	67788423	67788424	1		chr6	67912955	67912956	1		chr6	67770973	67770974	1		chr6	67762586	67762587	1		chr6	67793659	67793660	1		chr6	67737657	67737658	1		chr6	67705502	67705503	1		chr6	67756241	67756242	1
chr6	67788726	67788727	2		chr6	67915696	67915697	1		chr6	67771653	67771654	1		chr6	67762711	67762712	3		chr6	67793865	67793866	1		chr6	67737923	67737924	1		chr6	67705916	67705917	1		chr6	67756368	67756369	1
chr6	67789120	67789121	2		chr6	67916156	67916157	1		chr6	67774017	67774018	1		chr6	67762715	67762716	5		chr6	67794561	67794562	1		chr6	67738109	67738110	1		chr6	67705920	67705921	1		chr6	67756476	67756477	1
chr6	67789789	67789790	2		chr6	67920979	67920980	1		chr6	67774657	67774658	1		chr6	67763275	67763276	1		chr6	67794783	67794784	1		chr6	67738391	67738392	1		chr6	67706299	67706300	1		chr6	67757342	67757343	1
chr6	67789923	67789924	1		chr6	67921994	67921995	2		chr6	67775499	67775500	2		chr6	67763526	67763527	1		chr6	67795908	67795909	1		chr6	67738896	67738897	1		chr6	67706303	67706304	1		chr6	67757435	67757436	1
chr6	67790873	67790874	1		chr6	67921997	67921998	1		chr6	67775748	67775749	1		chr6	67763556	67763557	1		chr6	67796805	67796806	1		chr6	67739741	67739742	1		chr6	67707746	67707747	1		chr6	67759473	67759474	2
chr6	67790883	67790884	1		chr6	67922732	67922733	1		chr6	67775826	67775827	1		chr6	67763888	67763889	1		chr6	67797531	67797532	2		chr6	67739906	67739907	1		chr6	67707981	67707982	1		chr6	67759848	67759849	1
chr6	67791960	67791961	1		chr6	67923437	67923438	1		chr6	67776059	67776060	1		chr6	67764804	67764805	1		chr6	67797610	67797611	1		chr6	67739947	67739948	1		chr6	67708295	67708296	1		chr6	67760311	67760312	1
chr6	67793648	67793649	1		chr6	67923442	67923443	1		chr6	67776597	67776598	1		chr6	67766076	67766077	4		chr6	67798336	67798337	1		chr6	67740278	67740279	1		chr6	67708506	67708507	1		chr6	67761102	67761103	1
chr6	67794068	67794069	1		chr6	67924588	67924589	1		chr6	67776897	67776898	1		chr6	67766985	67766986	2		chr6	67798714	67798715	1		chr6	67740282	67740283	1		chr6	67708817	67708818	1		chr6	67761809	67761810	1
chr6	67794564	67794565	1		chr6	67927294	67927295	1		chr6	67776900	67776901	3		chr6	67766989	67766990	1		chr6	67799051	67799052	1		chr6	67741584	67741585	1		chr6	67709364	67709365	2		chr6	67761936	67761937	1
chr6	67794707	67794708	2		chr6	67927873	67927874	1		chr6	67777360	67777361	1		chr6	67769129	67769130	1		chr6	67799689	67799690	1		chr6	67741616	67741617	1		chr6	67709810	67709811	2		chr6	67762110	67762111	1
chr6	67795908	67795909	3		chr6	67929228	67929229	1		chr6	67778276	67778277	1		chr6	67769216	67769217	1		chr6	67799740	67799741	2		chr6	67741643	67741644	1		chr6	67709814	67709815	1		chr6	67762588	67762589	1
chr6	67797319	67797320	1		chr6	67930196	67930197	1		chr6	67778578	67778579	1		chr6	67769628	67769629	1		chr6	67802597	67802598	2		chr6	67742314	67742315	1		chr6	67710066	67710067	1		chr6	67762591	67762592	3
chr6	67797526	67797527	1		chr6	67932294	67932295	1		chr6	67779323	67779324	1		chr6	67769631	67769632	3		chr6	67802767	67802768	1		chr6	67742804	67742805	1		chr6	67710527	67710528	1		chr6	67762593	67762594	2
chr6	67797609	67797610	1		chr6	67934390	67934391	1		chr6	67780426	67780427	3		chr6	67770019	67770020	1		chr6	67803077	67803078	1		chr6	67742851	67742852	1		chr6	67710530	67710531	2		chr6	67762715	67762716	4
chr6	67797613	67797614	1		chr6	67934422	67934423	1		chr6	67780830	67780831	3		chr6	67770976	67770977	1		chr6	67803637	67803638	1		chr6	67743576	67743577	1		chr6	67711022	67711023	1		chr6	67763272	67763273	1
chr6	67797900	67797901	1		chr6	67935730	67935731	1		chr6	67781327	67781328	2		chr6	67773102	67773103	2		chr6	67803992	67803993	1		chr6	67743844	67743845	1		chr6	67712254	67712255	1		chr6	67763526	67763527	1
chr6	67798333	67798334	1		chr6	67937776	67937777	2		chr6	67781402	67781403	4		chr6	67774029	67774030	3		chr6	67804428	67804429	1		chr6	67743885	67743886	1		chr6	67713185	67713186	1		chr6	67764029	67764030	1
chr6	67798718	67798719	1		chr6	67938350	67938351	1		chr6	67783867	67783868	2		chr6	67774087	67774088	1		chr6	67804734	67804735	1		chr6	67744981	67744982	1		chr6	67713868	67713869	1		chr6	67764035	67764036	1
chr6	67799256	67799257	1		chr6	67939209	67939210	1		chr6	67784480	67784481	1		chr6	67774190	67774191	1		chr6	67804984	67804985	1		chr6	67745206	67745207	1		chr6	67714889	67714890	3		chr6	67764350	67764351	1
chr6	67800657	67800658	1		chr6	67939332	67939333	1		chr6	67784631	67784632	1		chr6	67774613	67774614	5		chr6	67805130	67805131	1		chr6	67746171	67746172	1		chr6	67715241	67715242	1		chr6	67764800	67764801	1
chr6	67801006	67801007	2		chr6	67940424	67940425	1		chr6	67784634	67784635	2		chr6	67774754	67774755	1		chr6	67805327	67805328	2		chr6	67746260	67746261	1		chr6	67715631	67715632	2		chr6	67764826	67764827	2
chr6	67801010	67801011	1		chr6	67940953	67940954	1		chr6	67785787	67785788	1		chr6	67775505	67775506	1		chr6	67805333	67805334	2		chr6	67746727	67746728	1		chr6	67715913	67715914	1		chr6	67766821	67766822	1
chr6	67801876	67801877	2		chr6	67946709	67946710	1		chr6	67787225	67787226	1		chr6	67775826	67775827	1		chr6	67806103	67806104	2		chr6	67746730	67746731	1		chr6	67716373	67716374	1		chr6	67766855	67766856	1
chr6	67802590	67802591	1		chr6	67947193	67947194	3		chr6	67787596	67787597	1		chr6	67776900	67776901	1		chr6	67806172	67806173	1		chr6	67747832	67747833	2		chr6	67716641	67716642	2		chr6	67766985	67766986	1
chr6	67803435	67803436	1		chr6	67948516	67948517	1		chr6	67787599	67787600	2		chr6	67777357	67777358	1		chr6	67806246	67806247	1		chr6	67747835	67747836	1		chr6	67717097	67717098	1		chr6	67766988	67766989	3
chr6	67804665	67804666	1		chr6	67949978	67949979	2		chr6	67788060	67788061	1		chr6	67778061	67778062	1		chr6	67807406	67807407	4		chr6	67748408	67748409	1		chr6	67717103	67717104	1		chr6	67767235	67767236	1
chr6	67805678	67805679	1		chr6	67951092	67951093	1		chr6	67788133	67788134	1		chr6	67778575	67778576	1		chr6	67807409	67807410	3		chr6	67748411	67748412	1		chr6	67718499	67718500	1		chr6	67769129	67769130	1
chr6	67805686	67805687	3		chr6	67952136	67952137	1		chr6	67788421	67788422	1		chr6	67778892	67778893	1		chr6	67807791	67807792	1		chr6	67750076	67750077	1		chr6	67720196	67720197	1		chr6	67769628	67769629	2
chr6	67807905	67807906	3		chr6	67952728	67952729	1		chr6	67788673	67788674	1		chr6	67779299	67779300	1		chr6	67807904	67807905	1		chr6	67750427	67750428	1		chr6	67720851	67720852	1		chr6	67770834	67770835	1
chr6	67808614	67808615	1		chr6	67953288	67953289	1		chr6	67788726	67788727	5		chr6	67780434	67780435	3		chr6	67807921	67807922	2		chr6	67750431	67750432	1		chr6	67722713	67722714	1		chr6	67770977	67770978	3
chr6	67808892	67808893	1		chr6	67953434	67953435	1		chr6	67788729	67788730	1		chr6	67780552	67780553	1		chr6	67807994	67807995	3		chr6	67751070	67751071	1		chr6	67724967	67724968	1		chr6	67773763	67773764	1
chr6	67809848	67809849	2		chr6	67953515	67953516	1		chr6	67788901	67788902	2		chr6	67780946	67780947	1		chr6	67808437	67808438	7		chr6	67751186	67751187	1		chr6	67724985	67724986	1		chr6	67774026	67774027	1
chr6	67810775	67810777	1		chr6	67954496	67954497	1		chr6	67788904	67788905	1		chr6	67781402	67781403	1		chr6	67808466	67808467	1		chr6	67751191	67751192	2		chr6	67726596	67726597	1		chr6	67774758	67774759	4
chr6	67810781	67810782	1		chr6	67955574	67955575	1		chr6	67789120	67789121	5		chr6	67784631	67784632	1		chr6	67808615	67808616	1		chr6	67751359	67751360	1		chr6	67728856	67728857	1		chr6	67775732	67775733	1
chr6	67811231	67811232	1		chr6	67955723	67955724	2		chr6	67789788	67789789	4		chr6	67785026	67785027	2		chr6	67808618	67808619	2		chr6	67751410	67751411	1		chr6	67730521	67730522	1		chr6	67776597	67776598	1
chr6	67811644	67811645	1		chr6	67957754	67957755	1		chr6	67789791	67789792	1		chr6	67785281	67785282	1		chr6	67808890	67808891	2		chr6	67752144	67752145	2		chr6	67731061	67731062	2		chr6	67777309	67777310	1
chr6	67811647	67811648	1		chr6	67957981	67957982	1		chr6	67789794	67789795	1		chr6	67785784	67785785	1		chr6	67808898	67808899	3		chr6	67752508	67752509	2		chr6	67731941	67731942	1		chr6	67778062	67778063	1
chr6	67811769	67811770	1		chr6	67960088	67960089	1		chr6	67789925	67789926	1		chr6	67785857	67785858	1		chr6	67809071	67809072	1		chr6	67752875	67752876	2		chr6	67735044	67735045	2		chr6	67778575	67778576	1
chr6	67812507	67812508	1		chr6	67961761	67961762	1		chr6	67790063	67790064	3		chr6	67786855	67786856	3		chr6	67809385	67809386	2		chr6	67753129	67753130	4		chr6	67736179	67736180	1		chr6	67778578	67778579	1
chr6	67812600	67812601	1		chr6	67962847	67962848	1		chr6	67790876	67790877	5		chr6	67787225	67787226	1		chr6	67809610	67809611	2		chr6	67756004	67756005	1		chr6	67737513	67737514	3		chr6	67778949	67778950	1
chr6	67812603	67812604	1		chr6	67964989	67964990	1		chr6	67790996	67790997	2		chr6	67787599	67787600	4		chr6	67809847	67809848	1		chr6	67756009	67756010	1		chr6	67739741	67739742	3		chr6	67779302	67779303	2
chr6	67813794	67813795	1		chr6	67966695	67966696	1		chr6	67790999	67791000	1		chr6	67788060	67788061	3		chr6	67810522	67810523	2		chr6	67756241	67756242	1		chr6	67741004	67741005	6		chr6	67780120	67780121	1
chr6	67813798	67813799	2		chr6	67966862	67966863	1		chr6	67791589	67791590	1		chr6	67788063	67788064	2		chr6	67810780	67810781	3		chr6	67756801	67756802	1		chr6	67741041	67741042	1		chr6	67780434	67780435	1
chr6	67814155	67814156	1		chr6	67968764	67968765	1		chr6	67791960	67791961	2		chr6	67788426	67788427	2		chr6	67810974	67810975	1		chr6	67758013	67758014	1		chr6	67741584	67741585	2		chr6	67780559	67780560	1
chr6	67814453	67814454	1		chr6	67970876	67970877	1		chr6	67792225	67792226	1		chr6	67788726	67788727	2		chr6	67811066	67811067	1		chr6	67759618	67759619	1		chr6	67741962	67741963	1		chr6	67781402	67781403	1
chr6	67815435	67815436	1		chr6	67970952	67970953	1		chr6	67793285	67793286	1		chr6	67788729	67788730	1		chr6	67811069	67811070	2		chr6	67759637	67759638	1		chr6	67742318	67742319	2		chr6	67782713	67782714	1
chr6	67815893	67815894	1		chr6	67971692	67971693	1		chr6	67794068	67794069	5		chr6	67788901	67788902	3		chr6	67811236	67811237	1		chr6	67760304	67760305	1		chr6	67742793	67742794	1		chr6	67783671	67783672	1
chr6	67816802	67816803	1		chr6	67973737	67973738	1		chr6	67794561	67794562	1		chr6	67789783	67789784	1		chr6	67811644	67811645	4		chr6	67760555	67760556	1		chr6	67743060	67743061	3		chr6	67784534	67784535	1
chr6	67820651	67820652	1		chr6	67978823	67978824	1		chr6	67794703	67794704	2		chr6	67789788	67789789	3		chr6	67811766	67811767	4		chr6	67760697	67760698	1		chr6	67743186	67743187	1		chr6	67785026	67785027	3
chr6	67820658	67820659	1		chr6	67980670	67980671	1		chr6	67795905	67795906	2		chr6	67789794	67789795	2		chr6	67811769	67811770	2		chr6	67761102	67761103	2		chr6	67743282	67743283	2		chr6	67785788	67785789	1
chr6	67824941	67824942	1		chr6	67980675	67980676	2		chr6	67796224	67796225	1		chr6	67789915	67789916	2		chr6	67811770	67811771	1		chr6	67761105	67761106	1		chr6	67743581	67743582	1		chr6	67785791	67785792	1
chr6	67825414	67825415	1		chr6	67983065	67983066	1		chr6	67797319	67797320	1		chr6	67789925	67789926	1		chr6	67812100	67812101	1		chr6	67761809	67761810	1		chr6	67744746	67744747	2		chr6	67787027	67787028	1
chr6	67825418	67825419	1		chr6	67984091	67984092	3		chr6	67797523	67797524	1		chr6	67790060	67790061	2		chr6	67812504	67812505	1		chr6	67761812	67761813	2		chr6	67745203	67745204	2		chr6	67787225	67787226	2
chr6	67825917	67825918	1		chr6	67987425	67987426	2		chr6	67797610	67797611	4		chr6	67790335	67790336	2		chr6	67812508	67812509	3		chr6	67762110	67762111	1		chr6	67745800	67745801	1		chr6	67787595	67787596	1
chr6	67825923	67825924	1		chr6	67987429	67987430	1		chr6	67797897	67797898	1		chr6	67790338	67790339	1		chr6	67812600	67812601	1		chr6	67762114	67762115	3		chr6	67747052	67747053	1		chr6	67787600	67787601	1
chr6	67826010	67826011	1		chr6	67989131	67989132	2		chr6	67798524	67798525	1		chr6	67790873	67790874	3		chr6	67812979	67812980	1		chr6	67762268	67762269	1		chr6	67747832	67747833	1		chr6	67788063	67788064	3
chr6	67826211	67826212	1		chr6	67990085	67990086	1		chr6	67799933	67799934	1		chr6	67790876	67790877	3		chr6	67812982	67812983	1		chr6	67762591	67762592	2		chr6	67748411	67748412	2		chr6	67788128	67788129	1
chr6	67826219	67826220	1		chr6	67990415	67990416	1		chr6	67802377	67802378	1		chr6	67790996	67790997	1		chr6	67813795	67813796	1		chr6	67762712	67762713	2		chr6	67749112	67749113	1		chr6	67788132	67788133	1
chr6	67826600	67826601	1		chr6	67994370	67994371	1		chr6	67802666	67802667	1		chr6	67791397	67791398	2		chr6	67813799	67813800	2		chr6	67762715	67762716	2		chr6	67750073	67750074	4		chr6	67788669	67788670	1
chr6	67826625	67826626	1		chr6	67996268	67996269	3		chr6	67803082	67803083	1		chr6	67791592	67791593	1		chr6	67814456	67814457	3		chr6	67763089	67763090	1		chr6	67750427	67750428	1		chr6	67788729	67788730	1
chr6	67826729	67826730	1		chr6	67998194	67998195	1		chr6	67804981	67804982	1		chr6	67792225	67792226	1		chr6	67814955	67814956	1		chr6	67763272	67763273	1		chr6	67750747	67750748	5		chr6	67788901	67788902	1
chr6	67827477	67827478	2		chr6	67998551	67998552	2		chr6	67805152	67805153	2		chr6	67792228	67792229	2		chr6	67815103	67815104	1		chr6	67763550	67763551	1		chr6	67751070	67751071	4		chr6	67789119	67789120	5
chr6	67827507	67827508	4		chr6	67998943	67998944	1		chr6	67806099	67806100	1		chr6	67793285	67793286	1		chr6	67816511	67816512	1		chr6	67763553	67763554	1		chr6	67751191	67751192	2		chr6	67789788	67789789	1
chr6	67827511	67827512	1		chr6	67999163	67999164	1		chr6	67806102	67806103	1		chr6	67793648	67793649	4		chr6	67817229	67817230	1		chr6	67763607	67763608	1		chr6	67751410	67751411	2		chr6	67789919	67789920	2
chr6	67827884	67827885	2		chr6	67999975	67999976	1		chr6	67806172	67806173	1		chr6	67793868	67793869	1		chr6	67817375	67817376	2		chr6	67763885	67763886	1		chr6	67751579	67751580	1		chr6	67789923	67789924	2
chr6	67828681	67828682	1		chr6	67999980	67999981	1		chr6	67806243	67806244	3		chr6	67794068	67794069	1		chr6	67817378	67817379	1		chr6	67764346	67764347	2		chr6	67752878	67752879	1		chr6	67790059	67790060	2
chr6	67830959	67830960	1		chr6	68000110	68000111	1		chr6	67806246	67806247	1		chr6	67794703	67794704	2		chr6	67818197	67818198	3		chr6	67764350	67764351	1		chr6	67753129	67753130	3		chr6	67790063	67790064	2
chr6	67831073	67831074	1		chr6	68000525	68000526	1		chr6	67807406	67807407	2		chr6	67795908	67795909	4		chr6	67818383	67818384	1		chr6	67764804	67764805	1		chr6	67753655	67753656	1		chr6	67790293	67790294	2
chr6	67831114	67831115	1		chr6	68000528	68000529	1		chr6	67807901	67807902	1		chr6	67796809	67796810	3		chr6	67820457	67820458	1		chr6	67765838	67765839	1		chr6	67753728	67753729	1		chr6	67790334	67790335	1
chr6	67833601	67833602	1		chr6	68000923	68000924	1		chr6	67807904	67807905	4		chr6	67797410	67797411	1		chr6	67824476	67824477	3		chr6	67765997	67765998	1		chr6	67754248	67754249	2		chr6	67790876	67790877	2
chr6	67835665	67835666	2		chr6	68001115	68001116	1		chr6	67807922	67807923	1		chr6	67797610	67797611	2		chr6	67825523	67825524	1		chr6	67766076	67766077	1		chr6	67754328	67754329	2		chr6	67790996	67790997	2
chr6	67836232	67836233	2		chr6	68001636	68001637	2		chr6	67807994	67807995	4		chr6	67798714	67798715	1		chr6	67825773	67825774	1		chr6	67766821	67766822	1		chr6	67754789	67754790	1		chr6	67790999	67791000	2
chr6	67836394	67836395	1		chr6	68001826	68001827	1		chr6	67808437	67808438	6		chr6	67799491	67799492	1		chr6	67827508	67827509	1		chr6	67766855	67766856	1		chr6	67754792	67754793	1		chr6	67791397	67791398	1
chr6	67838008	67838009	1		chr6	68002181	68002182	1		chr6	67808614	67808615	2		chr6	67799689	67799690	1		chr6	67829477	67829478	2		chr6	67767237	67767238	1		chr6	67756090	67756091	1		chr6	67791593	67791594	2
chr6	67838920	67838921	1		chr6	68003504	68003505	1		chr6	67808618	67808619	2		chr6	67799741	67799742	1		chr6	67829892	67829893	1		chr6	67769129	67769130	3		chr6	67756371	67756372	1		chr6	67793649	67793650	1
chr6	67838924	67838925	1		chr6	68005574	68005575	1		chr6	67809075	67809076	1		chr6	67799855	67799856	1		chr6	67830113	67830114	1		chr6	67769342	67769343	1		chr6	67758013	67758014	1		chr6	67794068	67794069	1
chr6	67839575	67839576	1		chr6	68005743	68005744	1		chr6	67809388	67809389	1		chr6	67799858	67799859	1		chr6	67830828	67830829	1		chr6	67769362	67769363	1		chr6	67758723	67758724	1		chr6	67794561	67794562	1
chr6	67841058	67841059	1		chr6	68006256	68006257	1		chr6	67809610	67809611	1		chr6	67799909	67799910	1		chr6	67832208	67832209	1		chr6	67769593	67769594	1		chr6	67758726	67758727	1		chr6	67794707	67794708	3
chr6	67843256	67843257	1		chr6	68006836	68006837	1		chr6	67809848	67809849	4		chr6	67800657	67800658	1		chr6	67832691	67832692	1		chr6	67769628	67769629	1		chr6	67759622	67759623	1		chr6	67794783	67794784	3
chr6	67844288	67844289	1		chr6	68007914	68007915	2		chr6	67809853	67809854	1		chr6	67801087	67801088	2		chr6	67833319	67833320	1		chr6	67770018	67770019	1		chr6	67759634	67759635	1		chr6	67795908	67795909	4
chr6	67846381	67846382	1		chr6	68007918	68007919	1		chr6	67810522	67810523	3		chr6	67801090	67801091	1		chr6	67833600	67833601	2		chr6	67770972	67770973	1		chr6	67759848	67759849	1		chr6	67796227	67796228	3
chr6	67846623	67846624	1		chr6	68010640	68010641	1		chr6	67810780	67810781	5		chr6	67801875	67801876	2		chr6	67835153	67835154	1		chr6	67771372	67771373	1		chr6	67760380	67760381	2		chr6	67796809	67796810	1
chr6	67846760	67846761	1		chr6	68010896	68010897	1		chr6	67810951	67810952	2		chr6	67802372	67802373	1		chr6	67841156	67841157	1		chr6	67771377	67771378	1		chr6	67760555	67760556	2		chr6	67797527	67797528	2
chr6	67847019	67847020	1		chr6	68011333	68011334	1		chr6	67810971	67810972	4		chr6	67802377	67802378	1		chr6	67843575	67843576	1		chr6	67771653	67771654	1		chr6	67760697	67760698	1		chr6	67797531	67797532	1
chr6	67847022	67847024	1		chr6	68012202	68012203	1		chr6	67811151	67811152	1		chr6	67802593	67802594	1		chr6	67843581	67843582	1		chr6	67771806	67771807	2		chr6	67760700	67760701	1		chr6	67797942	67797943	1
chr6	67847094	67847095	3		chr6	68012207	68012208	3		chr6	67811234	67811235	1		chr6	67802596	67802597	1		chr6	67843961	67843962	1		chr6	67772070	67772071	1		chr6	67761377	67761378	2		chr6	67799328	67799329	1
chr6	67847097	67847098	1		chr6	68012371	68012372	1		chr6	67811644	67811645	3		chr6	67802666	67802667	1		chr6	67844805	67844806	1		chr6	67772440	67772441	1		chr6	67761809	67761810	1		chr6	67799490	67799491	1
chr6	67848250	67848251	2		chr6	68014710	68014711	1		chr6	67811648	67811649	5		chr6	67802764	67802765	1		chr6	67846036	67846037	1		chr6	67773103	67773104	1		chr6	67761812	67761813	1		chr6	67799858	67799859	1
chr6	67848763	67848764	1		chr6	68014776	68014777	1		chr6	67811766	67811767	2		chr6	67802964	67802965	4		chr6	67846084	67846085	3		chr6	67774653	67774654	1		chr6	67762148	67762149	1		chr6	67799933	67799934	1
chr6	67849583	67849584	1		chr6	68014891	68014892	1		chr6	67812501	67812502	5		chr6	67803636	67803637	2		chr6	67846378	67846379	1		chr6	67774753	67774754	3		chr6	67762151	67762152	1		chr6	67802375	67802376	1
chr6	67849737	67849738	3		chr6	68015319	68015320	2		chr6	67812507	67812508	7		chr6	67803640	67803641	2		chr6	67846622	67846623	1		chr6	67775749	67775750	1		chr6	67762264	67762265	1		chr6	67802597	67802598	1
chr6	67850455	67850456	2		chr6	68015401	68015402	4		chr6	67812600	67812601	2		chr6	67804428	67804429	1		chr6	67846849	67846850	2		chr6	67775753	67775754	1		chr6	67762588	67762589	1		chr6	67802670	67802671	2
chr6	67851821	67851822	1		chr6	68015773	68015774	1		chr6	67812977	67812978	3		chr6	67804661	67804662	1		chr6	67846940	67846941	1		chr6	67776592	67776593	1		chr6	67762591	67762592	1		chr6	67802764	67802765	1
chr6	67852832	67852833	1		chr6	68015825	68015826	2		chr6	67813170	67813171	1		chr6	67804665	67804666	1		chr6	67847092	67847093	3		chr6	67777309	67777310	2		chr6	67762596	67762597	3		chr6	67802767	67802768	2
chr6	67854593	67854594	1		chr6	68015830	68015831	1		chr6	67813798	67813799	1		chr6	67804735	67804736	2		chr6	67847802	67847803	4		chr6	67777736	67777737	1		chr6	67762715	67762716	6		chr6	67802964	67802965	1
chr6	67854815	67854816	1		chr6	68016171	68016172	1		chr6	67815102	67815103	1		chr6	67805880	67805881	1		chr6	67848203	67848204	1		chr6	67777948	67777949	1		chr6	67763089	67763090	4		chr6	67802967	67802968	1
chr6	67855417	67855418	1		chr6	68016392	68016393	1		chr6	67815435	67815436	3		chr6	67806099	67806100	1		chr6	67848250	67848251	1		chr6	67778578	67778579	1		chr6	67763092	67763093	3		chr6	67803435	67803436	1
chr6	67858412	67858413	3		chr6	68016499	68016500	1		chr6	67816410	67816411	1		chr6	67806102	67806103	1		chr6	67850455	67850456	2		chr6	67778796	67778797	1		chr6	67763522	67763523	1		chr6	67803637	67803638	1
chr6	67859166	67859167	1		chr6	68016775	68016776	1		chr6	67817017	67817018	1		chr6	67806172	67806173	1		chr6	67851031	67851032	1		chr6	67778896	67778897	1		chr6	67763526	67763527	1		chr6	67803995	67803996	1
chr6	67859978	67859979	1		chr6	68017491	68017492	2		chr6	67817048	67817049	1		chr6	67806243	67806244	3		chr6	67851669	67851670	2		chr6	67779322	67779323	2		chr6	67763607	67763608	1		chr6	67804428	67804429	1
chr6	67860252	67860253	1		chr6	68018757	68018758	1		chr6	67818197	67818198	1		chr6	67807406	67807407	1		chr6	67856025	67856026	1		chr6	67779898	67779899	1		chr6	67764029	67764030	1		chr6	67805130	67805131	2
chr6	67860302	67860303	2		chr6	68020482	68020483	1		chr6	67818319	67818320	2		chr6	67807409	67807410	1		chr6	67856469	67856470	1		chr6	67780120	67780121	1		chr6	67764035	67764036	1		chr6	67805327	67805328	2
chr6	67864518	67864519	1		chr6	68021477	68021478	1		chr6	67818383	67818384	2		chr6	67807791	67807792	1		chr6	67857363	67857364	1		chr6	67780434	67780435	1		chr6	67764350	67764351	1		chr6	67806172	67806173	1
chr6	67865168	67865169	1		chr6	68022284	68022285	1		chr6	67821182	67821183	1		chr6	67807994	67807995	2		chr6	67857366	67857367	1		chr6	67780833	67780834	3		chr6	67765783	67765784	6		chr6	67806243	67806244	2
chr6	67865368	67865369	1		chr6	68023255	68023256	1		chr6	67821222	67821223	1		chr6	67808437	67808438	6		chr6	67860133	67860134	1		chr6	67781330	67781331	1		chr6	67765838	67765839	1		chr6	67806246	67806247	2
chr6	67865518	67865519	1		chr6	68023443	68023444	1		chr6	67821281	67821282	1		chr6	67808614	67808615	5		chr6	67860249	67860250	1		chr6	67781405	67781406	1		chr6	67766076	67766077	2		chr6	67807406	67807407	2
chr6	67866410	67866411	1		chr6	68023446	68023447	1		chr6	67825025	67825026	1		chr6	67808618	67808619	2		chr6	67860776	67860777	1		chr6	67782349	67782350	1		chr6	67766821	67766822	2		chr6	67807791	67807792	1
chr6	67866629	67866630	1		chr6	68025938	68025939	1		chr6	67825469	67825470	1		chr6	67808895	67808896	1		chr6	67860962	67860963	1		chr6	67782423	67782424	1		chr6	67766988	67766989	1		chr6	67807921	67807922	1
chr6	67866807	67866808	1		chr6	68027527	68027528	1		chr6	67825527	67825528	2		chr6	67809071	67809072	3		chr6	67861774	67861775	1		chr6	67782492	67782493	1		chr6	67767235	67767236	1		chr6	67807994	67807995	1
chr6	67866811	67866812	2		chr6	68027583	68027584	1		chr6	67826424	67826425	2		chr6	67809388	67809389	2		chr6	67862104	67862105	1		chr6	67783457	67783458	1		chr6	67767863	67767864	1		chr6	67808437	67808438	17
chr6	67866813	67866814	1		chr6	68028929	68028930	1		chr6	67827883	67827884	1		chr6	67809848	67809849	1		chr6	67863488	67863489	1		chr6	67783871	67783872	1		chr6	67769129	67769130	2		chr6	67808466	67808467	1
chr6	67867399	67867400	1		chr6	68032148	68032149	1		chr6	67828088	67828089	1		chr6	67810522	67810523	4		chr6	67863491	67863492	1		chr6	67784481	67784482	2		chr6	67770018	67770019	2		chr6	67808470	67808471	1
chr6	67867892	67867893	1		chr6	68032443	68032444	1		chr6	67828093	67828094	2		chr6	67810777	67810778	1		chr6	67864126	67864127	2		chr6	67785282	67785283	1		chr6	67770972	67770973	1		chr6	67808615	67808616	4
chr6	67868187	67868188	1		chr6	68032670	68032671	1		chr6	67828337	67828338	1		chr6	67810780	67810781	3		chr6	67864175	67864176	1		chr6	67786855	67786856	1		chr6	67771521	67771522	1		chr6	67808618	67808619	2
chr6	67868234	67868235	1		chr6	68033730	68033731	1		chr6	67828772	67828773	2		chr6	67810951	67810952	2		chr6	67864519	67864520	1		chr6	67786858	67786859	1		chr6	67771657	67771658	1		chr6	67808890	67808891	3
chr6	67868622	67868623	1		chr6	68034010	68034011	1		chr6	67829481	67829482	3		chr6	67810971	67810972	2		chr6	67866807	67866808	1		chr6	67787595	67787596	1		chr6	67771809	67771810	1		chr6	67808898	67808899	2
chr6	67868920	67868921	2		chr6	68035083	68035084	1		chr6	67832688	67832689	8		chr6	67811113	67811114	1		chr6	67867896	67867897	1		chr6	67788063	67788064	1		chr6	67772070	67772071	1		chr6	67809071	67809072	2
chr6	67869414	67869415	1		chr6	68038839	68038840	1		chr6	67833605	67833606	1		chr6	67811231	67811232	2		chr6	67868342	67868343	1		chr6	67788128	67788129	2		chr6	67772261	67772262	5		chr6	67809074	67809075	2
chr6	67870209	67870210	1		chr6	68040045	68040046	1		chr6	67835152	67835153	1		chr6	67811644	67811645	1		chr6	67869415	67869416	1		chr6	67788426	67788427	2		chr6	67773103	67773104	2		chr6	67809384	67809385	1
chr6	67870892	67870893	2		chr6	68041161	68041162	1		chr6	67836057	67836058	1		chr6	67811766	67811767	3		chr6	67870213	67870214	1		chr6	67788673	67788674	1		chr6	67773768	67773769	1		chr6	67809847	67809848	1
chr6	67871145	67871146	1		chr6	68043397	68043398	1		chr6	67836388	67836389	1		chr6	67811770	67811771	2		chr6	67870217	67870218	1		chr6	67788729	67788730	1		chr6	67774187	67774188	2		chr6	67809851	67809852	1
chr6	67871495	67871496	1		chr6	68045513	68045514	1		chr6	67836391	67836392	3		chr6	67812097	67812098	2		chr6	67870232	67870233	1		chr6	67788901	67788902	1		chr6	67774653	67774654	1		chr6	67810522	67810523	5
chr6	67871500	67871501	1		chr6	68047860	68047861	1		chr6	67839578	67839579	1		chr6	67812100	67812101	4		chr6	67870886	67870887	1		chr6	67788905	67788906	2		chr6	67774753	67774754	2		chr6	67810777	67810778	1
chr6	67874566	67874567	2		chr6	68048937	68048938	1		chr6	67841358	67841359	1		chr6	67812501	67812502	2		chr6	67870891	67870892	1		chr6	67789119	67789120	1		chr6	67775503	67775504	1		chr6	67810780	67810781	2
chr6	67875881	67875882	1		chr6	68049700	68049701	1		chr6	67843080	67843081	3		chr6	67812507	67812508	2		chr6	67872190	67872191	1		chr6	67789788	67789789	3		chr6	67775732	67775733	1		chr6	67810968	67810969	1
chr6	67876233	67876234	1		chr6	68050492	68050493	1		chr6	67843964	67843965	1		chr6	67812603	67812604	2		chr6	67872210	67872211	1		chr6	67789919	67789920	1		chr6	67775826	67775827	1		chr6	67811066	67811067	2
chr6	67877089	67877090	2		chr6	68050697	68050698	1		chr6	67844288	67844289	1		chr6	67812977	67812978	2		chr6	67872214	67872215	1		chr6	67789923	67789924	1		chr6	67776058	67776059	2		chr6	67811109	67811110	1
chr6	67877861	67877862	1		chr6	68051560	68051561	1		chr6	67844358	67844359	1		chr6	67813163	67813164	2		chr6	67875287	67875288	1		chr6	67790063	67790064	2		chr6	67776592	67776593	4		chr6	67811157	67811158	2
chr6	67878473	67878474	1		chr6	68051589	68051590	1		chr6	67844969	67844970	2		chr6	67813795	67813796	1		chr6	67875971	67875972	1		chr6	67790876	67790877	1		chr6	67777736	67777737	3		chr6	67811160	67811161	2
chr6	67878647	67878648	1		chr6	68052374	68052375	1		chr6	67845756	67845757	2		chr6	67814453	67814454	1		chr6	67876230	67876231	1		chr6	67791397	67791398	1		chr6	67777948	67777949	1		chr6	67811644	67811645	4
chr6	67878980	67878981	1		chr6	68052517	68052518	1		chr6	67846035	67846036	3		chr6	67814955	67814956	1		chr6	67876481	67876482	2		chr6	67791402	67791403	1		chr6	67778276	67778277	1		chr6	67811647	67811648	3
chr6	67878990	67878991	1		chr6	68052663	68052664	2		chr6	67846083	67846084	1		chr6	67815893	67815894	1		chr6	67876831	67876832	1		chr6	67791593	67791594	2		chr6	67778411	67778412	1		chr6	67811766	67811767	1
chr6	67878994	67878995	1		chr6	68052729	68052730	1		chr6	67846167	67846168	1		chr6	67816056	67816057	1		chr6	67878469	67878470	1		chr6	67791960	67791961	1		chr6	67779302	67779303	2		chr6	67811769	67811770	1
chr6	67879436	67879437	1		chr6	68056477	68056478	1		chr6	67846622	67846623	1		chr6	67816508	67816509	1		chr6	67879287	67879288	2		chr6	67792225	67792226	1		chr6	67779898	67779899	1		chr6	67812508	67812509	3
chr6	67879791	67879792	2		chr6	68056965	68056966	1		chr6	67846700	67846701	1		chr6	67818197	67818198	1		chr6	67879291	67879292	1		chr6	67792229	67792230	1		chr6	67780120	67780121	2		chr6	67812604	67812605	2
chr6	67880507	67880508	1		chr6	68057078	68057079	1		chr6	67846703	67846704	1		chr6	67818222	67818223	1		chr6	67879431	67879432	1		chr6	67793659	67793660	2		chr6	67780431	67780432	1		chr6	67812979	67812980	1
chr6	67881407	67881408	1		chr6	68057081	68057082	2		chr6	67847094	67847095	1		chr6	67818307	67818308	2		chr6	67881354	67881355	1		chr6	67793868	67793869	1		chr6	67780434	67780435	1		chr6	67812982	67812983	1
chr6	67883250	67883251	1		chr6	68058056	68058057	2		chr6	67847097	67847098	1		chr6	67820656	67820657	2		chr6	67882745	67882746	1		chr6	67794068	67794069	1		chr6	67780553	67780554	2		chr6	67814456	67814457	2
chr6	67883757	67883758	1		chr6	68058126	68058127	1		chr6	67848206	67848207	1		chr6	67825025	67825026	2		chr6	67883757	67883758	1		chr6	67794561	67794562	2		chr6	67780829	67780830	3		chr6	67815822	67815823	1
chr6	67884237	67884238	1		chr6	68058991	68058992	1		chr6	67848250	67848251	1		chr6	67826214	67826215	3		chr6	67884913	67884914	2		chr6	67794707	67794708	1		chr6	67780833	67780834	1		chr6	67815896	67815897	1
chr6	67884763	67884764	1		chr6	68059303	68059304	1		chr6	67849584	67849585	1		chr6	67826727	67826728	2		chr6	67885930	67885931	1		chr6	67794783	67794784	1		chr6	67780941	67780942	1		chr6	67816801	67816802	1
chr6	67885406	67885407	1		chr6	68059307	68059308	2		chr6	67849737	67849738	1		chr6	67827508	67827509	1		chr6	67888959	67888960	2		chr6	67795908	67795909	2		chr6	67781330	67781331	1		chr6	67817014	67817015	1
chr6	67885930	67885931	1		chr6	68061658	68061659	1		chr6	67849742	67849743	2		chr6	67827883	67827884	1		chr6	67890249	67890250	1		chr6	67796224	67796225	1		chr6	67782713	67782714	1		chr6	67817017	67817018	2
chr6	67887308	67887309	1		chr6	68067442	68067443	1		chr6	67851666	67851667	1		chr6	67828775	67828776	1		chr6	67891992	67891993	4		chr6	67796626	67796627	2		chr6	67784630	67784631	5		chr6	67818197	67818198	3
chr6	67889444	67889445	3		chr6	68067598	68067599	1		chr6	67851669	67851670	1		chr6	67829888	67829889	1		chr6	67892403	67892404	2		chr6	67797319	67797320	3		chr6	67785026	67785027	1		chr6	67820409	67820410	1
chr6	67891044	67891045	2		chr6	68067776	68067777	1		chr6	67852832	67852833	2		chr6	67831733	67831734	3		chr6	67892603	67892604	1		chr6	67797610	67797611	2		chr6	67785788	67785789	2		chr6	67824941	67824942	2
chr6	67892606	67892607	1		chr6	68068910	68068911	1		chr6	67853448	67853449	1		chr6	67835152	67835153	1		chr6	67893681	67893682	1		chr6	67797613	67797614	2		chr6	67786719	67786720	1		chr6	67825022	67825023	1
chr6	67893125	67893126	1		chr6	68069993	68069994	1		chr6	67853556	67853557	2		chr6	67837084	67837085	2		chr6	67894250	67894251	1		chr6	67798520	67798521	1		chr6	67786858	67786859	1		chr6	67825029	67825030	1
chr6	67893128	67893129	1		chr6	68070218	68070219	1		chr6	67854448	67854449	1		chr6	67837554	67837555	2		chr6	67894484	67894485	1		chr6	67798717	67798718	1		chr6	67787027	67787028	1		chr6	67825773	67825774	1
chr6	67893576	67893577	1		chr6	68070555	68070556	1		chr6	67854746	67854747	1		chr6	67837631	67837632	1		chr6	67895100	67895101	2		chr6	67799328	67799329	1		chr6	67787225	67787226	1		chr6	67825926	67825927	4
chr6	67894327	67894328	1		chr6	68071214	68071215	1		chr6	67854815	67854816	3		chr6	67837815	67837816	2		chr6	67895390	67895391	2		chr6	67799332	67799333	2		chr6	67788128	67788129	1		chr6	67826214	67826215	1
chr6	67894431	67894432	1		chr6	68074427	68074428	1		chr6	67855414	67855415	1		chr6	67838011	67838012	1		chr6	67895393	67895394	2		chr6	67801006	67801007	1		chr6	67788132	67788133	2		chr6	67826450	67826451	1
chr6	67894733	67894734	1		chr6	68074799	68074800	1		chr6	67856022	67856023	1		chr6	67841358	67841359	1		chr6	67895952	67895953	1		chr6	67801090	67801091	1		chr6	67788423	67788424	1		chr6	67827511	67827512	1
chr6	67895390	67895391	1		chr6	68077676	68077677	1		chr6	67856025	67856026	1		chr6	67841567	67841568	1		chr6	67896154	67896155	1		chr6	67801876	67801877	2		chr6	67788725	67788726	4		chr6	67827880	67827881	1
chr6	67895393	67895394	1		chr6	68078110	68078111	2		chr6	67857366	67857367	1		chr6	67843640	67843641	2		chr6	67896460	67896461	1		chr6	67802375	67802376	1		chr6	67788729	67788730	3		chr6	67828772	67828773	1
chr6	67896463	67896464	1		chr6	68081855	68081856	1		chr6	67857514	67857515	2		chr6	67844123	67844124	1		chr6	67896465	67896466	2		chr6	67802964	67802965	1		chr6	67788901	67788902	1		chr6	67829622	67829623	1
chr6	67897307	67897308	1		chr6	68083165	68083166	1		chr6	67858549	67858550	1		chr6	67844802	67844803	1		chr6	67897002	67897003	1		chr6	67802967	67802968	3		chr6	67789119	67789120	5		chr6	67829626	67829627	1
chr6	67898305	67898306	1		chr6	68083319	68083320	1		chr6	67859074	67859075	2		chr6	67844969	67844970	1		chr6	67897484	67897485	1		chr6	67803085	67803086	1		chr6	67789919	67789920	1		chr6	67830100	67830101	3
chr6	67898985	67898986	1		chr6	68084129	68084130	1		chr6	67860138	67860139	3		chr6	67846035	67846036	3		chr6	67897487	67897488	1		chr6	67803432	67803433	1		chr6	67790059	67790060	1		chr6	67830113	67830114	2
chr6	67899947	67899948	1		chr6	68093073	68093074	1		chr6	67860476	67860477	2		chr6	67846175	67846176	2		chr6	67898306	67898307	1		chr6	67803435	67803436	1		chr6	67790063	67790064	2		chr6	67831074	67831075	1
chr6	67901276	67901277	2		chr6	68099713	68099714	1		chr6	67860773	67860774	1		chr6	67846178	67846179	2		chr6	67898451	67898452	1		chr6	67803637	67803638	1		chr6	67790293	67790294	1		chr6	67831113	67831114	1
chr6	67901389	67901390	2		chr6	68100571	68100572	1		chr6	67861293	67861294	1		chr6	67846850	67846851	1		chr6	67898984	67898985	1		chr6	67803995	67803996	1		chr6	67790334	67790335	2		chr6	67832687	67832688	1
chr6	67901516	67901517	1		chr6	68101080	68101081	1		chr6	67861317	67861318	1		chr6	67847019	67847020	1		chr6	67899346	67899347	1		chr6	67804428	67804429	1		chr6	67790872	67790873	3		chr6	67832691	67832692	1
chr6	67901861	67901862	1		chr6	68101684	68101685	2		chr6	67861655	67861656	1		chr6	67847799	67847800	1		chr6	67899950	67899951	1		chr6	67804980	67804981	1		chr6	67790876	67790877	2		chr6	67835149	67835150	1
chr6	67901922	67901923	1		chr6	68101688	68101689	1		chr6	67862277	67862278	2		chr6	67847802	67847803	1		chr6	67900120	67900121	1		chr6	67805327	67805328	1		chr6	67790996	67790997	2		chr6	67835153	67835154	1
chr6	67902961	67902962	1		chr6	68103515	68103516	1		chr6	67862680	67862681	3		chr6	67848203	67848204	1		chr6	67900252	67900253	1		chr6	67806103	67806104	1		chr6	67790999	67791000	2		chr6	67836232	67836233	1
chr6	67903273	67903274	2		chr6	68105227	68105228	1		chr6	67862970	67862971	1		chr6	67848206	67848207	1		chr6	67901276	67901277	2		chr6	67806243	67806244	5		chr6	67791397	67791398	1		chr6	67836391	67836392	1
chr6	67904091	67904092	2		chr6	68105287	68105288	1		chr6	67863487	67863488	1		chr6	67848762	67848763	1		chr6	67901919	67901920	1		chr6	67806246	67806247	2		chr6	67791593	67791594	2		chr6	67838923	67838924	1
chr6	67904752	67904753	2		chr6	68105833	68105834	1		chr6	67863492	67863493	1		chr6	67849584	67849585	3		chr6	67902012	67902013	1		chr6	67807406	67807407	5		chr6	67791957	67791958	1		chr6	67842267	67842268	1
chr6	67905279	67905280	2		chr6	68105840	68105841	1		chr6	67863821	67863822	2		chr6	67850455	67850456	4		chr6	67902917	67902918	1		chr6	67807409	67807410	1		chr6	67791960	67791961	1		chr6	67843079	67843080	1
chr6	67905736	67905737	1		chr6	68106929	68106930	2		chr6	67864125	67864126	2		chr6	67851031	67851032	2		chr6	67903276	67903277	1		chr6	67807994	67807995	3		chr6	67792225	67792226	2		chr6	67843961	67843962	2
chr6	67907004	67907005	1		chr6	68107555	68107556	1		chr6	67864179	67864180	1		chr6	67851817	67851818	1		chr6	67904088	67904089	1		chr6	67808432	67808433	1		chr6	67793287	67793288	1		chr6	67844802	67844803	2
chr6	67907903	67907904	1		chr6	68107801	68107802	1		chr6	67864519	67864520	1		chr6	67852829	67852830	2		chr6	67904092	67904093	2		chr6	67808437	67808438	10		chr6	67793649	67793650	3		chr6	67844969	67844970	1
chr6	67908126	67908127	1		chr6	68109806	68109807	1		chr6	67864522	67864523	2		chr6	67852832	67852833	1		chr6	67904478	67904479	2		chr6	67808470	67808471	1		chr6	67794564	67794565	1		chr6	67845759	67845760	1
chr6	67908500	67908501	1		chr6	68110451	68110452	1		chr6	67865168	67865169	1		chr6	67853451	67853452	2		chr6	67904681	67904682	1		chr6	67808618	67808619	6		chr6	67794786	67794787	1		chr6	67846036	67846037	4
chr6	67908945	67908946	1		chr6	68111356	68111357	1		chr6	67865521	67865522	6		chr6	67853577	67853578	1		chr6	67904756	67904757	1		chr6	67808890	67808891	2		chr6	67795908	67795909	2		chr6	67846087	67846088	1
chr6	67910210	67910211	2		chr6	68111909	68111910	1		chr6	67865686	67865687	2		chr6	67855414	67855415	3		chr6	67905128	67905129	1		chr6	67808898	67808899	2		chr6	67796805	67796806	1		chr6	67846179	67846180	1
chr6	67910548	67910549	1		chr6	68112711	68112712	1		chr6	67866614	67866615	1		chr6	67857323	67857324	1		chr6	67905228	67905229	1		chr6	67809385	67809386	3		chr6	67797854	67797855	2		chr6	67846378	67846379	1
chr6	67910738	67910739	1		chr6	68113558	68113559	1		chr6	67866814	67866815	1		chr6	67857363	67857364	2		chr6	67905283	67905284	1		chr6	67809610	67809611	2		chr6	67798336	67798337	1		chr6	67846381	67846382	1
chr6	67910749	67910750	1		chr6	68113712	68113713	1		chr6	67867400	67867401	1		chr6	67857552	67857553	1		chr6	67905461	67905462	1		chr6	67809847	67809848	2		chr6	67798520	67798521	1		chr6	67846470	67846471	1
chr6	67911721	67911722	1		chr6	68114371	68114372	3		chr6	67867895	67867896	1		chr6	67857696	67857697	1		chr6	67905744	67905745	1		chr6	67809851	67809852	6		chr6	67798714	67798715	1		chr6	67846669	67846670	2
chr6	67912775	67912776	1		chr6	68115046	68115047	1		chr6	67868889	67868890	1		chr6	67857700	67857701	1		chr6	67905749	67905750	1		chr6	67810518	67810519	1		chr6	67799332	67799333	1		chr6	67846704	67846705	1
chr6	67912955	67912956	1		chr6	68115401	68115402	1		chr6	67869411	67869412	2		chr6	67858409	67858410	2		chr6	67906859	67906860	2		chr6	67810522	67810523	3		chr6	67799494	67799495	1		chr6	67847092	67847093	3
chr6	67913821	67913822	1		chr6	68117160	68117161	2		chr6	67870210	67870211	1		chr6	67858604	67858605	2		chr6	67906862	67906863	2		chr6	67810780	67810781	3		chr6	67799740	67799741	1		chr6	67847799	67847800	1
chr6	67914218	67914219	1		chr6	68123002	68123003	1		chr6	67870230	67870231	2		chr6	67859074	67859075	2		chr6	67907000	67907001	1		chr6	67810948	67810949	1		chr6	67801087	67801088	2		chr6	67848208	67848209	2
chr6	67914957	67914958	1		chr6	68123252	68123253	1		chr6	67870891	67870892	1		chr6	67860776	67860777	1		chr6	67907222	67907223	3		chr6	67810968	67810969	3		chr6	67802372	67802373	2		chr6	67848250	67848251	1
chr6	67914960	67914961	1		chr6	68123550	68123551	1		chr6	67871144	67871145	2		chr6	67860959	67860960	1		chr6	67908941	67908942	1		chr6	67811109	67811110	1		chr6	67802593	67802594	1		chr6	67850450	67850451	2
chr6	67915696	67915697	1		chr6	68123830	68123831	1		chr6	67871709	67871710	1		chr6	67862104	67862105	6		chr6	67910051	67910052	1		chr6	67811157	67811158	1		chr6	67804428	67804429	2		chr6	67851817	67851818	1
chr6	67915955	67915956	2		chr6	68124547	68124548	1		chr6	67872211	67872212	1		chr6	67862680	67862681	1		chr6	67910206	67910207	1		chr6	67811644	67811645	5		chr6	67804980	67804981	1		chr6	67853445	67853446	1
chr6	67916161	67916162	1		chr6	68125709	68125710	1		chr6	67873203	67873204	1		chr6	67862845	67862846	2		chr6	67910213	67910214	1		chr6	67811647	67811648	5		chr6	67805327	67805328	2		chr6	67853556	67853557	2
chr6	67916836	67916837	1		chr6	68126040	68126041	1		chr6	67873619	67873620	2		chr6	67862967	67862968	1		chr6	67912153	67912154	1		chr6	67811766	67811767	12		chr6	67806243	67806244	6		chr6	67853696	67853697	1
chr6	67916839	67916840	1		chr6	68126732	68126733	1		chr6	67874566	67874567	1		chr6	67862970	67862971	2		chr6	67912760	67912761	2		chr6	67811769	67811770	3		chr6	67807406	67807407	4		chr6	67853982	67853983	1
chr6	67918839	67918840	1		chr6	68128487	68128488	1		chr6	67874569	67874570	1		chr6	67863033	67863034	2		chr6	67913159	67913160	1		chr6	67812097	67812098	1		chr6	67807901	67807902	1		chr6	67854819	67854820	1
chr6	67920205	67920206	1		chr6	68129076	68129077	2		chr6	67874739	67874740	1		chr6	67863487	67863488	3		chr6	67915693	67915694	1		chr6	67812508	67812509	4		chr6	67807904	67807905	4		chr6	67855420	67855421	2
chr6	67924259	67924260	1		chr6	68131186	68131187	1		chr6	67874742	67874743	1		chr6	67863492	67863493	1		chr6	67915956	67915957	1		chr6	67812600	67812601	1		chr6	67807921	67807922	2		chr6	67857323	67857324	2
chr6	67925511	67925512	1		chr6	68133662	68133663	3		chr6	67875289	67875290	2		chr6	67863818	67863819	1		chr6	67916396	67916397	1		chr6	67812604	67812605	1		chr6	67807927	67807928	1		chr6	67857736	67857737	2
chr6	67928128	67928129	1		chr6	68134831	68134832	1		chr6	67876623	67876624	1		chr6	67863821	67863822	1		chr6	67920684	67920685	1		chr6	67812979	67812980	1		chr6	67807994	67807995	4		chr6	67859075	67859076	1
chr6	67930227	67930228	1		chr6	68135007	68135008	1		chr6	67876681	67876682	3		chr6	67864125	67864126	6		chr6	67920850	67920851	1		chr6	67813169	67813170	2		chr6	67808437	67808438	24		chr6	67860249	67860250	1
chr6	67930230	67930231	1		chr6	68135010	68135011	1		chr6	67877858	67877859	3		chr6	67864176	67864177	3		chr6	67922303	67922304	1		chr6	67813799	67813800	2		chr6	67808466	67808467	1		chr6	67860304	67860305	1
chr6	67931513	67931514	1		chr6	68136618	68136619	1		chr6	67878216	67878217	1		chr6	67864936	67864937	1		chr6	67923008	67923009	2		chr6	67814158	67814159	1		chr6	67808470	67808471	1		chr6	67860959	67860960	1
chr6	67933705	67933706	1		chr6	68136847	68136848	1		chr6	67878473	67878474	3		chr6	67865683	67865684	1		chr6	67924256	67924257	1		chr6	67814456	67814457	4		chr6	67808615	67808616	3		chr6	67863035	67863036	1
chr6	67933979	67933980	1		chr6	68143429	68143430	1		chr6	67878994	67878995	1		chr6	67866817	67866818	1		chr6	67925764	67925765	2		chr6	67815431	67815432	3		chr6	67808618	67808619	10		chr6	67863491	67863492	1
chr6	67935759	67935760	1		chr6	68143434	68143435	1		chr6	67880506	67880507	1		chr6	67867400	67867401	4		chr6	67926293	67926294	1		chr6	67815893	67815894	1		chr6	67808898	67808899	1		chr6	67863824	67863825	3
chr6	67936261	67936262	1		chr6	68144563	68144564	1		chr6	67880683	67880684	1		chr6	67868137	67868138	1		chr6	67927240	67927241	1		chr6	67816068	67816069	2		chr6	67809074	67809075	6		chr6	67864126	67864127	1
chr6	67936265	67936266	1		chr6	68144734	68144735	1		chr6	67880686	67880687	1		chr6	67868614	67868615	1		chr6	67927293	67927294	1		chr6	67816503	67816504	1		chr6	67809385	67809386	5		chr6	67864936	67864937	1
chr6	67938312	67938313	2		chr6	68145417	68145418	2		chr6	67880751	67880752	1		chr6	67868923	67868924	1		chr6	67928073	67928074	2		chr6	67817052	67817053	1		chr6	67809610	67809611	3		chr6	67866817	67866818	3
chr6	67938341	67938342	2		chr6	68145872	68145873	1		chr6	67881304	67881305	2		chr6	67871619	67871620	1		chr6	67928738	67928739	1		chr6	67817229	67817230	1		chr6	67809847	67809848	3		chr6	67867426	67867427	1
chr6	67942402	67942403	1		chr6	68146477	68146478	1		chr6	67881354	67881355	1		chr6	67871712	67871713	1		chr6	67929305	67929306	1		chr6	67818197	67818198	2		chr6	67809851	67809852	5		chr6	67868186	67868187	1
chr6	67943707	67943708	1		chr6	68147839	68147840	1		chr6	67882746	67882747	1		chr6	67872186	67872187	2		chr6	67931848	67931849	2		chr6	67818226	67818227	1		chr6	67810522	67810523	12		chr6	67868613	67868614	1
chr6	67945854	67945855	2		chr6	68149154	68149155	2		chr6	67885247	67885248	2		chr6	67873203	67873204	1		chr6	67932293	67932294	1		chr6	67818315	67818316	1		chr6	67810780	67810781	1		chr6	67869198	67869199	1
chr6	67946711	67946712	1		chr6	68150740	68150741	2		chr6	67885810	67885811	1		chr6	67873335	67873336	1		chr6	67932504	67932505	1		chr6	67818372	67818373	1		chr6	67810951	67810952	1		chr6	67869415	67869416	1
chr6	67947847	67947848	1		chr6	68151672	68151673	2		chr6	67888699	67888700	1		chr6	67873619	67873620	1		chr6	67932506	67932507	1		chr6	67818383	67818384	1		chr6	67811066	67811067	3		chr6	67870230	67870231	1
chr6	67948842	67948843	1		chr6	68152299	68152300	1		chr6	67891174	67891175	1		chr6	67873991	67873992	1		chr6	67932509	67932510	1		chr6	67818495	67818496	2		chr6	67811109	67811110	1		chr6	67871145	67871146	2
chr6	67949980	67949981	1		chr6	68152605	68152606	2		chr6	67892034	67892035	1		chr6	67875883	67875884	3		chr6	67932833	67932834	1		chr6	67820658	67820659	2		chr6	67811151	67811152	1		chr6	67871163	67871164	2
chr6	67950938	67950939	2		chr6	68152612	68152613	1		chr6	67892528	67892529	2		chr6	67875972	67875973	2		chr6	67934546	67934547	1		chr6	67821280	67821281	2		chr6	67811157	67811158	1		chr6	67871499	67871500	1
chr6	67951270	67951271	1		chr6	68152792	68152793	3		chr6	67892603	67892604	1		chr6	67876148	67876149	2		chr6	67935456	67935457	1		chr6	67824476	67824477	1		chr6	67811644	67811645	5		chr6	67872210	67872211	1
chr6	67951273	67951274	1		chr6	68152796	68152797	5		chr6	67892607	67892608	1		chr6	67876623	67876624	1		chr6	67935730	67935731	1		chr6	67825417	67825418	2		chr6	67811647	67811648	1		chr6	67875284	67875285	1
chr6	67952141	67952142	1		chr6	68153055	68153056	1		chr6	67893125	67893126	1		chr6	67876686	67876687	1		chr6	67938887	67938888	1		chr6	67825472	67825473	1		chr6	67811766	67811767	5		chr6	67875875	67875876	1
chr6	67952561	67952562	1		chr6	68153120	68153121	1		chr6	67893844	67893845	1		chr6	67877086	67877087	2		chr6	67938992	67938993	1		chr6	67825523	67825524	1		chr6	67811769	67811770	7		chr6	67875878	67875879	1
chr6	67953296	67953297	1		chr6	68155689	68155690	1		chr6	67894254	67894255	2		chr6	67877732	67877733	1		chr6	67939261	67939262	1		chr6	67825527	67825528	2		chr6	67812097	67812098	3		chr6	67875881	67875882	1
chr6	67953949	67953950	1		chr6	68155693	68155694	1		chr6	67895100	67895101	1		chr6	67877966	67877967	1		chr6	67940954	67940955	2		chr6	67825773	67825774	1		chr6	67812508	67812509	5		chr6	67878215	67878216	3
chr6	67955570	67955571	1		chr6	68155813	68155814	1		chr6	67895390	67895391	2		chr6	67878981	67878982	1		chr6	67942521	67942522	1		chr6	67825926	67825927	1		chr6	67812600	67812601	1		chr6	67878649	67878650	1
chr6	67955993	67955994	2		chr6	68156114	68156115	1		chr6	67895952	67895953	3		chr6	67879290	67879291	1		chr6	67946697	67946698	1		chr6	67826141	67826142	1		chr6	67812604	67812605	2		chr6	67879287	67879288	1
chr6	67956455	67956456	1		chr6	68157879	68157880	1		chr6	67896463	67896464	1		chr6	67879781	67879782	2		chr6	67947189	67947190	1		chr6	67826626	67826627	1		chr6	67812982	67812983	1		chr6	67880755	67880756	2
chr6	67957757	67957758	2		chr6	68158688	68158689	1		chr6	67896998	67896999	2		chr6	67879871	67879872	1		chr6	67948843	67948844	1		chr6	67827508	67827509	1		chr6	67813164	67813165	1		chr6	67881303	67881304	1
chr6	67958208	67958209	1		chr6	68159788	68159789	1		chr6	67897233	67897234	1		chr6	67882636	67882637	1		chr6	67949065	67949066	1		chr6	67827883	67827884	2		chr6	67813169	67813170	1		chr6	67883249	67883250	2
chr6	67959061	67959062	1		chr6	68160147	68160148	1		chr6	67898305	67898306	1		chr6	67882979	67882980	2		chr6	67949889	67949890	1		chr6	67828094	67828095	3		chr6	67813795	67813796	1		chr6	67884384	67884385	1
chr6	67959483	67959484	1		chr6	68160823	68160824	1		chr6	67898457	67898458	2		chr6	67884487	67884488	1		chr6	67952603	67952604	1		chr6	67828334	67828335	1		chr6	67814456	67814457	1		chr6	67886069	67886070	1
chr6	67959486	67959487	1		chr6	68161127	68161128	1		chr6	67898981	67898982	1		chr6	67885807	67885808	1		chr6	67952727	67952728	1		chr6	67829481	67829482	3		chr6	67815893	67815894	1		chr6	67888700	67888701	1
chr6	67961764	67961765	3		chr6	68162742	68162743	2		chr6	67898986	67898987	2		chr6	67888959	67888960	1		chr6	67953434	67953435	1		chr6	67829622	67829623	1		chr6	67816336	67816337	1		chr6	67890950	67890951	1
chr6	67964857	67964858	1		chr6	68163212	68163213	1		chr6	67901276	67901277	1		chr6	67889439	67889440	1		chr6	67954506	67954507	1		chr6	67829626	67829627	2		chr6	67816376	67816377	2		chr6	67891987	67891988	1
chr6	67964861	67964862	2		chr6	68163333	68163334	1		chr6	67902577	67902578	1		chr6	67890003	67890004	1		chr6	67954597	67954598	1		chr6	67829892	67829893	1		chr6	67816412	67816413	1		chr6	67892403	67892404	1
chr6	67964986	67964987	1		chr6	68163721	68163722	1		chr6	67902914	67902915	1		chr6	67891045	67891046	2		chr6	67954601	67954602	1		chr6	67830960	67830961	1		chr6	67817375	67817376	5		chr6	67892603	67892604	1
chr6	67965268	67965269	1		chr6	68165458	68165459	1		chr6	67903276	67903277	1		chr6	67891991	67891992	2		chr6	67956404	67956405	1		chr6	67831070	67831071	1		chr6	67818197	67818198	1		chr6	67893125	67893126	1
chr6	67966536	67966537	2		chr6	68165669	68165670	1		chr6	67903959	67903960	2		chr6	67892401	67892402	1		chr6	67957882	67957883	1		chr6	67831109	67831110	3		chr6	67818322	67818323	1		chr6	67893128	67893129	1
chr6	67966622	67966623	1		chr6	68165738	68165739	1		chr6	67903962	67903963	2		chr6	67893125	67893126	4		chr6	67957886	67957887	1		chr6	67831733	67831734	1		chr6	67818495	67818496	1		chr6	67894488	67894489	1
chr6	67966691	67966692	1		chr6	68166583	68166584	1		chr6	67904088	67904089	1		chr6	67893573	67893574	1		chr6	67958081	67958082	1		chr6	67832342	67832343	1		chr6	67819076	67819077	1		chr6	67896460	67896461	1
chr6	67966967	67966968	1		chr6	68166931	68166932	1		chr6	67904565	67904566	1		chr6	67893681	67893682	2		chr6	67958204	67958205	1		chr6	67832687	67832688	1		chr6	67824096	67824097	1		chr6	67896999	67897000	1
chr6	67966975	67966976	1		chr6	68167807	68167808	1		chr6	67904753	67904754	1		chr6	67895097	67895098	2		chr6	67960150	67960151	1		chr6	67832691	67832692	1		chr6	67824473	67824474	1		chr6	67897002	67897003	1
chr6	67968021	67968022	1		chr6	68168169	68168170	1		chr6	67904757	67904758	3		chr6	67895582	67895583	1		chr6	67960554	67960555	1		chr6	67833600	67833601	1		chr6	67824476	67824477	1		chr6	67897327	67897328	1
chr6	67968104	67968105	1		chr6	68168229	68168230	1		chr6	67905128	67905129	1		chr6	67895949	67895950	2		chr6	67961761	67961762	2		chr6	67833740	67833741	1		chr6	67825527	67825528	3		chr6	67897484	67897485	1
chr6	67968763	67968764	1		chr6	68168861	68168862	2		chr6	67905283	67905284	1		chr6	67895952	67895953	2		chr6	67962851	67962852	1		chr6	67833743	67833744	1		chr6	67825768	67825769	2		chr6	67898984	67898985	1
chr6	67969547	67969548	1		chr6	68169171	68169172	1		chr6	67905458	67905459	1		chr6	67897230	67897231	1		chr6	67963573	67963574	2		chr6	67836057	67836058	1		chr6	67825926	67825927	2		chr6	67899947	67899948	1
chr6	67970397	67970398	2		chr6	68169333	68169334	1		chr6	67905641	67905642	1		chr6	67897484	67897485	1		chr6	67964659	67964660	1		chr6	67836388	67836389	1		chr6	67826447	67826448	1		chr6	67901273	67901274	1
chr6	67970873	67970874	1		chr6	68169338	68169339	1		chr6	67905646	67905647	1		chr6	67898986	67898987	1		chr6	67964860	67964861	2		chr6	67837084	67837085	1		chr6	67826729	67826730	1		chr6	67901276	67901277	1
chr6	67971436	67971437	1		chr6	68170142	68170143	1		chr6	67905896	67905897	1		chr6	67899952	67899953	1		chr6	67965265	67965266	1		chr6	67837088	67837089	1		chr6	67827508	67827509	1		chr6	67902957	67902958	1
chr6	67971696	67971697	1		chr6	68170146	68170147	2		chr6	67906204	67906205	1		chr6	67900253	67900254	1		chr6	67966622	67966623	1		chr6	67837553	67837554	1		chr6	67829477	67829478	1		chr6	67903962	67903963	2
chr6	67972703	67972704	1		chr6	68170294	68170295	1		chr6	67908498	67908499	1		chr6	67902914	67902915	2		chr6	67966896	67966897	1		chr6	67838918	67838919	1		chr6	67829481	67829482	1		chr6	67905133	67905134	2
chr6	67973648	67973649	2		chr6	68170928	68170929	2		chr6	67910210	67910211	1		chr6	67903959	67903960	1		chr6	67966946	67966947	1		chr6	67839462	67839463	1		chr6	67829892	67829893	1		chr6	67905225	67905226	2
chr6	67973735	67973736	1		chr6	68171060	68171061	2		chr6	67911400	67911401	3		chr6	67903962	67903963	3		chr6	67967474	67967475	2		chr6	67840532	67840533	1		chr6	67830960	67830961	1		chr6	67905228	67905229	1
chr6	67975347	67975348	2		chr6	68171197	68171198	1		chr6	67914957	67914958	1		chr6	67904091	67904092	1		chr6	67968021	67968022	3		chr6	67841153	67841154	1		chr6	67831109	67831110	1		chr6	67905458	67905459	2
chr6	67978708	67978709	2		chr6	68171365	68171366	1		chr6	67915693	67915694	1		chr6	67904188	67904189	1		chr6	67968764	67968765	1		chr6	67841563	67841564	1		chr6	67832273	67832274	1		chr6	67905749	67905750	3
chr6	67980607	67980608	2		chr6	68171425	68171426	1		chr6	67915951	67915952	1		chr6	67904555	67904556	1		chr6	67969537	67969538	1		chr6	67843257	67843258	1		chr6	67832687	67832688	2		chr6	67905897	67905898	2
chr6	67980674	67980675	1		chr6	68174058	68174059	1		chr6	67916401	67916402	1		chr6	67904753	67904754	3		chr6	67971523	67971524	1		chr6	67843575	67843576	1		chr6	67832691	67832692	1		chr6	67907904	67907905	2
chr6	67980905	67980906	2		chr6	68176144	68176145	2		chr6	67919997	67919998	1		chr6	67904757	67904758	2		chr6	67971692	67971693	1		chr6	67844358	67844359	1		chr6	67836896	67836897	1		chr6	67908945	67908946	1
chr6	67981073	67981074	1		chr6	68176356	68176357	2		chr6	67920685	67920686	1		chr6	67905131	67905132	2		chr6	67972216	67972217	1		chr6	67844969	67844970	1		chr6	67837557	67837558	2		chr6	67910271	67910272	1
chr6	67981089	67981090	1		chr6	68183944	68183945	2		chr6	67920851	67920852	3		chr6	67906185	67906186	3		chr6	67972542	67972543	1		chr6	67846172	67846173	2		chr6	67837934	67837935	1		chr6	67912153	67912154	3
chr6	67982120	67982121	1		chr6	68183948	68183949	1		chr6	67923008	67923009	2		chr6	67906862	67906863	2		chr6	67972764	67972765	1		chr6	67846378	67846379	1		chr6	67838011	67838012	2		chr6	67912484	67912485	1
chr6	67983069	67983070	2		chr6	68186990	68186991	1		chr6	67924587	67924588	2		chr6	67907903	67907904	1		chr6	67974256	67974257	1		chr6	67846470	67846471	1		chr6	67843581	67843582	1		chr6	67912774	67912775	1
chr6	67983590	67983591	1		chr6	68186993	68186994	1		chr6	67925764	67925765	1		chr6	67908132	67908133	3		chr6	67974691	67974692	1		chr6	67846849	67846850	1		chr6	67843637	67843638	1		chr6	67913820	67913821	4
chr6	67984120	67984121	1		chr6	68187875	68187876	1		chr6	67926294	67926295	2		chr6	67908498	67908499	1		chr6	67974721	67974722	1		chr6	67846944	67846945	1		chr6	67844120	67844121	1		chr6	67916401	67916402	1
chr6	67985265	67985266	1		chr6	68187878	68187879	1		chr6	67926297	67926298	1		chr6	67910047	67910048	2		chr6	67975342	67975343	1		chr6	67847018	67847019	1		chr6	67844176	67844177	1		chr6	67920699	67920700	1
chr6	67985503	67985504	1		chr6	68187931	68187932	1		chr6	67928124	67928125	1		chr6	67910210	67910211	3		chr6	67976842	67976843	1		chr6	67847092	67847093	1		chr6	67844802	67844803	1		chr6	67922731	67922732	1
chr6	67986177	67986178	1		chr6	68188636	68188637	1		chr6	67928289	67928290	1		chr6	67910551	67910552	1		chr6	67978711	67978712	1		chr6	67848208	67848209	1		chr6	67844969	67844970	2		chr6	67923572	67923573	1
chr6	67987059	67987060	2		chr6	68188877	68188878	1		chr6	67928937	67928938	1		chr6	67913824	67913825	1		chr6	67978820	67978821	3		chr6	67848250	67848251	1		chr6	67845759	67845760	1		chr6	67925764	67925765	1
chr6	67987064	67987065	1		chr6	68188896	68188897	1		chr6	67929305	67929306	1		chr6	67916398	67916399	1		chr6	67979057	67979058	1		chr6	67848758	67848759	1		chr6	67846036	67846037	3		chr6	67927317	67927318	1
chr6	67987255	67987256	1		chr6	68190056	68190057	1		chr6	67930197	67930198	1		chr6	67918012	67918013	1		chr6	67979139	67979140	1		chr6	67848762	67848763	1		chr6	67846699	67846700	1		chr6	67930227	67930228	1
chr6	67987424	67987425	1		chr6	68190108	68190109	4		chr6	67930201	67930202	1		chr6	67918831	67918832	1		chr6	67979260	67979261	2		chr6	67849580	67849581	2		chr6	67846758	67846759	1		chr6	67931653	67931654	1
chr6	67988647	67988648	1		chr6	68190535	68190536	2		chr6	67931369	67931370	1		chr6	67920202	67920203	1		chr6	67979615	67979616	1		chr6	67850455	67850456	1		chr6	67846763	67846764	1		chr6	67931845	67931846	1
chr6	67988827	67988828	1		chr6	68191138	68191139	1		chr6	67932506	67932507	2		chr6	67921134	67921135	1		chr6	67980602	67980603	1		chr6	67851665	67851666	2		chr6	67847018	67847019	1		chr6	67932290	67932291	1
chr6	67989130	67989131	1		chr6	68191143	68191144	1		chr6	67933298	67933299	1		chr6	67921329	67921330	4		chr6	67980671	67980672	1		chr6	67852829	67852830	1		chr6	67847099	67847100	1		chr6	67932293	67932294	1
chr6	67989821	67989822	2		chr6	68191292	68191293	2		chr6	67935456	67935457	1		chr6	67922306	67922307	2		chr6	67980829	67980830	1		chr6	67854596	67854597	1		chr6	67847799	67847800	1		chr6	67932311	67932312	1
chr6	67991169	67991170	1		chr6	68191620	68191621	1		chr6	67935470	67935471	1		chr6	67922646	67922647	1		chr6	67980908	67980909	1		chr6	67854818	67854819	1		chr6	67847802	67847803	4		chr6	67932833	67932834	1
chr6	67992324	67992325	1		chr6	68191623	68191624	1		chr6	67936369	67936370	1		chr6	67922770	67922771	1		chr6	67981071	67981072	1		chr6	67855420	67855421	1		chr6	67848203	67848204	1		chr6	67933301	67933302	2
chr6	67992653	67992654	1		chr6	68191642	68191643	3		chr6	67939939	67939940	1		chr6	67923008	67923009	1		chr6	67981822	67981823	1		chr6	67856025	67856026	1		chr6	67848250	67848251	2		chr6	67933707	67933708	4
chr6	67993542	67993543	1		chr6	68191646	68191647	1		chr6	67940311	67940312	2		chr6	67925548	67925549	1		chr6	67982047	67982048	1		chr6	67856476	67856477	1		chr6	67848254	67848255	3		chr6	67934779	67934780	2
chr6	67995896	67995897	1		chr6	68193960	68193961	2		chr6	67942525	67942526	1		chr6	67925744	67925745	1		chr6	67982116	67982117	2		chr6	67857323	67857324	1		chr6	67848762	67848763	1		chr6	67938887	67938888	1
chr6	67996268	67996269	1		chr6	68194094	68194095	1		chr6	67945854	67945855	2		chr6	67925764	67925765	4		chr6	67982189	67982190	3		chr6	67857366	67857367	2		chr6	67849580	67849581	1		chr6	67939258	67939259	1
chr6	67997112	67997113	2		chr6	68194545	68194546	2		chr6	67946143	67946144	2		chr6	67927317	67927318	2		chr6	67982192	67982193	1		chr6	67857515	67857516	1		chr6	67849737	67849738	2		chr6	67940949	67940950	1
chr6	67997552	67997553	2		chr6	68194790	68194791	1		chr6	67947192	67947193	1		chr6	67928120	67928121	1		chr6	67983066	67983067	3		chr6	67859071	67859072	1		chr6	67851665	67851666	1		chr6	67943812	67943813	1
chr6	67998188	67998189	1		chr6	68196148	68196149	1		chr6	67947847	67947848	1		chr6	67928742	67928743	1		chr6	67983069	67983070	2		chr6	67859201	67859202	1		chr6	67853576	67853577	1		chr6	67944921	67944922	1
chr6	67998191	67998192	1		chr6	68197014	68197015	1		chr6	67951094	67951095	1		chr6	67928937	67928938	3		chr6	67983456	67983457	2		chr6	67860227	67860228	1		chr6	67854596	67854597	1		chr6	67945111	67945112	1
chr6	67998555	67998556	1		chr6	68197361	68197362	2		chr6	67951798	67951799	2		chr6	67929302	67929303	1		chr6	67983566	67983567	3		chr6	67860962	67860963	1		chr6	67855417	67855418	1		chr6	67945321	67945322	1
chr6	67998944	67998945	1		chr6	68200022	68200023	1		chr6	67952606	67952607	1		chr6	67930230	67930231	1		chr6	67983569	67983570	3		chr6	67861656	67861657	1		chr6	67857323	67857324	1		chr6	67945854	67945855	1
chr6	67999404	67999405	1		chr6	68200562	68200563	1		chr6	67952728	67952729	3		chr6	67931366	67931367	1		chr6	67983586	67983587	3		chr6	67862104	67862105	1		chr6	67859201	67859202	2		chr6	67946148	67946149	1
chr6	67999975	67999976	1		chr6	68200565	68200566	2		chr6	67953288	67953289	1		chr6	67931369	67931370	1		chr6	67983592	67983593	1		chr6	67862276	67862277	1		chr6	67859672	67859673	1		chr6	67946711	67946712	1
chr6	67999979	67999980	1		chr6	68202760	68202761	1		chr6	67953687	67953688	1		chr6	67932832	67932833	2		chr6	67983657	67983658	7		chr6	67862846	67862847	1		chr6	67859977	67859978	2		chr6	67947189	67947190	1
chr6	67999981	67999982	1		chr6	68202763	68202764	3		chr6	67953946	67953947	2		chr6	67933298	67933299	1		chr6	67983663	67983664	1		chr6	67863035	67863036	1		chr6	67860478	67860479	1		chr6	67947844	67947845	1
chr6	67999984	67999985	2		chr6	68203562	68203563	1		chr6	67954499	67954500	1		chr6	67934531	67934532	1		chr6	67984090	67984091	11		chr6	67863488	67863489	1		chr6	67861652	67861653	1		chr6	67948935	67948936	1
chr6	67999989	67999990	1		chr6	68204135	68204136	1		chr6	67954598	67954599	3		chr6	67934730	67934731	1		chr6	67984123	67984124	1		chr6	67865368	67865369	2		chr6	67862268	67862269	1		chr6	67949978	67949979	1
chr6	68000927	68000928	1		chr6	68204200	68204201	1		chr6	67955574	67955575	1		chr6	67935467	67935468	1		chr6	67984268	67984269	3		chr6	67865521	67865522	1		chr6	67862681	67862682	1		chr6	67950390	67950391	1
chr6	68001114	68001115	2		chr6	68204756	68204757	1		chr6	67956404	67956405	2		chr6	67939396	67939397	2		chr6	67984272	67984273	2		chr6	67866409	67866410	1		chr6	67862846	67862847	1		chr6	67951094	67951095	1
chr6	68001636	68001637	1		chr6	68205488	68205489	1		chr6	67956536	67956537	2		chr6	67940226	67940227	1		chr6	67984544	67984545	1		chr6	67866414	67866415	1		chr6	67863035	67863036	1		chr6	67951862	67951863	2
chr6	68001777	68001778	1		chr6	68205792	68205793	2		chr6	67957385	67957386	1		chr6	67940950	67940951	1		chr6	67984725	67984726	1		chr6	67866629	67866630	2		chr6	67863491	67863492	1		chr6	67954500	67954501	2
chr6	68001780	68001781	1		chr6	68206314	68206315	1		chr6	67957388	67957389	1		chr6	67941464	67941465	1		chr6	67984728	67984729	1		chr6	67867426	67867427	1		chr6	67864121	67864122	2		chr6	67954506	67954507	1
chr6	68002454	68002455	1		chr6	68206896	68206897	1		chr6	67957888	67957889	2		chr6	67943708	67943709	1		chr6	67985506	67985507	2		chr6	67867566	67867567	1		chr6	67866414	67866415	1		chr6	67957069	67957070	1
chr6	68002830	68002831	2		chr6	68207180	68207181	1		chr6	67957976	67957977	1		chr6	67944917	67944918	1		chr6	67986173	67986174	1		chr6	67868134	67868135	1		chr6	67866814	67866815	1		chr6	67958204	67958205	1
chr6	68003499	68003500	1		chr6	68207548	68207549	2		chr6	67958201	67958202	1		chr6	67945327	67945328	1		chr6	67986176	67986177	3		chr6	67868889	67868890	1		chr6	67866817	67866818	1		chr6	67959056	67959057	1
chr6	68003503	68003504	1		chr6	68207953	68207954	1		chr6	67958204	67958205	3		chr6	67946711	67946712	1		chr6	67986431	67986432	2		chr6	67868937	67868938	1		chr6	67867896	67867897	1		chr6	67959061	67959062	2
chr6	68003871	68003872	1		chr6	68208547	68208548	1		chr6	67959061	67959062	1		chr6	67948490	67948491	1		chr6	67986622	67986623	2		chr6	67869113	67869114	1		chr6	67868235	67868236	1		chr6	67959984	67959985	1
chr6	68003952	68003953	1		chr6	68208936	68208937	1		chr6	67959886	67959887	1		chr6	67949894	67949895	2		chr6	67986816	67986817	3		chr6	67869415	67869416	1		chr6	67870230	67870231	1		chr6	67960150	67960151	2
chr6	68005390	68005391	2		chr6	68209468	68209469	1		chr6	67960555	67960556	1		chr6	67950387	67950388	1		chr6	67986895	67986896	1		chr6	67870230	67870231	1		chr6	67870891	67870892	1		chr6	67960554	67960555	1
chr6	68005740	68005741	1		chr6	68210814	68210815	1		chr6	67961761	67961762	3		chr6	67952139	67952140	1		chr6	67987255	67987256	2		chr6	67870891	67870892	2		chr6	67871496	67871497	1		chr6	67960563	67960564	1
chr6	68006255	68006256	1		chr6	68210902	68210903	1		chr6	67962383	67962384	1		chr6	67952559	67952560	1		chr6	67987258	67987259	2		chr6	67871145	67871146	1		chr6	67872190	67872191	1		chr6	67961761	67961762	4
chr6	68006545	68006546	2		chr6	68210906	68210907	1		chr6	67962851	67962852	1		chr6	67952600	67952601	1		chr6	67987425	67987426	5		chr6	67872210	67872211	2		chr6	67872210	67872211	1		chr6	67964659	67964660	3
chr6	68007416	68007417	1		chr6	68211633	68211634	1		chr6	67963444	67963445	2		chr6	67953300	67953301	1		chr6	67987428	67987429	4		chr6	67873991	67873992	1		chr6	67873261	67873262	1		chr6	67965265	67965266	2
chr6	68007422	68007423	1		chr6	68213204	68213205	1		chr6	67963447	67963448	1		chr6	67953683	67953684	1		chr6	67988265	67988266	4		chr6	67874739	67874741	1		chr6	67873987	67873988	1		chr6	67966532	67966533	1
chr6	68007915	68007916	1		chr6	68213311	68213312	1		chr6	67965062	67965063	3		chr6	67953949	67953950	1		chr6	67989459	67989460	1		chr6	67874743	67874744	2		chr6	67874121	67874122	1		chr6	67966536	67966537	1
chr6	68008483	68008484	1		chr6	68213702	68213703	2		chr6	67965265	67965266	2		chr6	67954499	67954500	1		chr6	67989463	67989464	1		chr6	67875878	67875879	1		chr6	67875878	67875879	2		chr6	67966622	67966623	4
chr6	68009477	68009478	1		chr6	68214740	68214741	1		chr6	67966537	67966538	1		chr6	67954598	67954599	1		chr6	67990415	67990416	1		chr6	67876230	67876231	1		chr6	67876484	67876485	1		chr6	67967474	67967475	1
chr6	68009480	68009481	1		chr6	68214917	68214918	1		chr6	67966625	67966626	1		chr6	67955574	67955575	3		chr6	67990594	67990595	2		chr6	67876481	67876482	1		chr6	67876683	67876684	1		chr6	67967538	67967539	3
chr6	68010714	68010715	1		chr6	68214920	68214921	1		chr6	67967474	67967475	1		chr6	67957388	67957389	2		chr6	67990597	67990598	1		chr6	67876484	67876485	2		chr6	67876834	67876835	1		chr6	67968018	67968019	1
chr6	68010986	68010987	1		chr6	68215122	68215123	1		chr6	67968023	67968024	1		chr6	67957757	67957758	2		chr6	67990926	67990927	1		chr6	67876654	67876655	1		chr6	67877970	67877971	2		chr6	67968100	67968101	3
chr6	68011339	68011340	1		chr6	68215457	68215458	1		chr6	67968100	67968101	2		chr6	67957979	67957980	1		chr6	67991268	67991269	1		chr6	67876683	67876684	1		chr6	67878215	67878216	1		chr6	67968838	67968839	3
chr6	68012133	68012134	1		chr6	68215506	68215507	1		chr6	67968107	67968108	1		chr6	67959886	67959887	1		chr6	67992020	67992021	2		chr6	67876834	67876835	1		chr6	67878649	67878650	1		chr6	67968841	67968842	1
chr6	68012206	68012207	1		chr6	68216592	68216593	1		chr6	67968764	67968765	1		chr6	67960001	67960002	1		chr6	67992726	67992727	1		chr6	67877732	67877733	1		chr6	67879291	67879292	1		chr6	67969453	67969454	1
chr6	68013194	68013195	1		chr6	68217434	68217435	1		chr6	67968767	67968768	1		chr6	67960555	67960556	3		chr6	67992906	67992907	1		chr6	67877966	67877967	1		chr6	67883757	67883758	2		chr6	67969552	67969553	1
chr6	68013388	68013389	1		chr6	68217851	68217852	1		chr6	67968837	67968838	2		chr6	67960559	67960560	1		chr6	67993009	67993010	2		chr6	67878215	67878216	1		chr6	67884489	67884490	1		chr6	67970395	67970396	1
chr6	68013752	68013753	2		chr6	68218702	68218703	2		chr6	67969057	67969058	1		chr6	67962848	67962849	2		chr6	67993224	67993225	1		chr6	67878469	67878470	2		chr6	67885267	67885268	1		chr6	67970402	67970403	1
chr6	68014619	68014620	1		chr6	68220727	68220728	1		chr6	67969552	67969553	5		chr6	67962851	67962852	3		chr6	67993939	67993940	1		chr6	67878473	67878474	1		chr6	67888700	67888701	1		chr6	67970952	67970953	1
chr6	68014709	68014710	1		chr6	68221248	68221249	2		chr6	67970535	67970536	1		chr6	67962882	67962883	1		chr6	67994071	67994072	1		chr6	67878649	67878650	2		chr6	67892037	67892038	1		chr6	67971320	67971321	1
chr6	68014891	68014892	1		chr6	68221254	68221255	1		chr6	67970915	67970916	1		chr6	67963447	67963448	2		chr6	67994373	67994374	3		chr6	67879294	67879295	1		chr6	67892528	67892529	1		chr6	67971421	67971422	1
chr6	68015318	68015319	1		chr6	68222337	68222338	1		chr6	67971320	67971321	1		chr6	67964659	67964660	1		chr6	67995702	67995703	1		chr6	67879431	67879432	1		chr6	67892534	67892535	1		chr6	67971527	67971528	2
chr6	68015344	68015345	1		chr6	68222347	68222348	2		chr6	67972216	67972217	1		chr6	67964986	67964987	1		chr6	67995704	67995705	1		chr6	67879786	67879787	1		chr6	67892603	67892604	1		chr6	67971692	67971693	1
chr6	68015774	68015775	2		chr6	68223283	68223284	3		chr6	67972545	67972546	1		chr6	67965265	67965266	1		chr6	67995897	67995898	1		chr6	67879870	67879871	1		chr6	67893128	67893129	3		chr6	67972906	67972907	1
chr6	68016172	68016173	1		chr6	68225920	68225921	1		chr6	67973648	67973649	1		chr6	67966537	67966538	3		chr6	67996748	67996749	1		chr6	67881338	67881339	1		chr6	67893581	67893582	1		chr6	67973648	67973649	1
chr6	68017082	68017083	1		chr6	68226021	68226022	1		chr6	67973875	67973876	2		chr6	67966896	67966897	3		chr6	67997621	67997622	1		chr6	67882745	67882746	1		chr6	67894428	67894429	1		chr6	67974691	67974692	1
chr6	68018462	68018463	1		chr6	68226724	68226725	1		chr6	67974257	67974258	1		chr6	67966967	67966968	1		chr6	67998028	67998029	1		chr6	67882979	67882980	2		chr6	67895949	67895950	1		chr6	67974695	67974696	1
chr6	68019054	68019055	1		chr6	68228855	68228856	1		chr6	67974694	67974695	4		chr6	67967474	67967475	1		chr6	67998056	67998057	1		chr6	67884766	67884767	1		chr6	67895952	67895953	1		chr6	67975265	67975266	2
chr6	68022284	68022285	1		chr6	68230813	68230814	1		chr6	67976843	67976844	2		chr6	67967538	67967539	5		chr6	67998101	67998102	1		chr6	67884853	67884854	1		chr6	67897229	67897230	1		chr6	67975342	67975343	4
chr6	68023446	68023447	1		chr6	68231868	68231869	1		chr6	67977955	67977956	1		chr6	67968023	67968024	2		chr6	67998300	67998301	1		chr6	67885267	67885268	1		chr6	67897310	67897311	1		chr6	67975346	67975347	1
chr6	68024391	68024392	1		chr6	68232929	68232930	1		chr6	67978392	67978393	6		chr6	67968767	67968768	1		chr6	67998552	67998553	1		chr6	67888735	67888736	1		chr6	67897484	67897485	2		chr6	67976839	67976840	2
chr6	68025199	68025200	1		chr6	68233255	68233256	1		chr6	67978523	67978524	2		chr6	67969177	67969178	2		chr6	67998630	67998631	1		chr6	67890003	67890004	1		chr6	67898451	67898452	1		chr6	67976842	67976843	2
chr6	68025939	68025940	1		chr6	68240621	68240622	1		chr6	67979059	67979060	1		chr6	67969267	67969268	2		chr6	67998950	67998951	1		chr6	67890006	67890007	2		chr6	67899950	67899951	1		chr6	67976982	67976983	1
chr6	68026871	68026872	4		chr6	68241328	68241329	2		chr6	67979139	67979140	1		chr6	67969552	67969553	2		chr6	67999163	67999164	1		chr6	67890249	67890250	1		chr6	67900124	67900125	1		chr6	67977342	67977343	1
chr6	68027527	68027528	1		chr6	68242835	68242836	1		chr6	67979259	67979260	1		chr6	67970918	67970919	2		chr6	67999978	67999979	1		chr6	67890255	67890256	1		chr6	67901276	67901277	1		chr6	67977514	67977515	2
chr6	68028512	68028513	2		chr6	68243356	68243357	1		chr6	67979618	67979619	4		chr6	67971691	67971692	1		chr6	67999981	67999982	1		chr6	67891367	67891368	1		chr6	67901376	67901377	2		chr6	67977602	67977603	1
chr6	68029308	68029309	1		chr6	68244812	68244813	1		chr6	67980052	67980053	2		chr6	67972371	67972372	1		chr6	68000113	68000114	1		chr6	67891992	67891993	1		chr6	67902554	67902555	1		chr6	67977789	67977790	1
chr6	68030330	68030331	1		chr6	68245025	68245026	1		chr6	67980603	67980604	1		chr6	67974694	67974695	1		chr6	68000479	68000480	1		chr6	67892033	67892034	1		chr6	67902557	67902558	1		chr6	67977793	67977794	1
chr6	68030944	68030945	1		chr6	68246053	68246054	1		chr6	67980828	67980829	3		chr6	67975265	67975266	1		chr6	68000524	68000525	2		chr6	67892037	67892038	1		chr6	67902917	67902918	1		chr6	67978395	67978396	1
chr6	68032149	68032150	1		chr6	68246270	68246271	1		chr6	67981276	67981277	1		chr6	67975343	67975344	1		chr6	68001110	68001111	1		chr6	67892603	67892604	3		chr6	67903276	67903277	1		chr6	67978708	67978709	2
chr6	68032667	68032668	1		chr6	68247071	68247072	2		chr6	67982046	67982047	4		chr6	67976843	67976844	1		chr6	68001638	68001639	1		chr6	67892606	67892607	1		chr6	67903962	67903963	1		chr6	67978820	67978821	1
chr6	68033730	68033731	1		chr6	68247160	68247161	1		chr6	67982116	67982117	1		chr6	67976900	67976901	1		chr6	68001811	68001812	1		chr6	67893125	67893126	1		chr6	67904088	67904089	1		chr6	67978823	67978824	1
chr6	68034200	68034201	1		chr6	68247631	68247632	1		chr6	67982189	67982190	5		chr6	67977952	67977953	1		chr6	68002455	68002456	2		chr6	67893128	67893129	3		chr6	67904475	67904476	1		chr6	67979142	67979143	1
chr6	68035257	68035258	1		chr6	68249064	68249065	1		chr6	67983066	67983067	5		chr6	67978150	67978151	1		chr6	68002830	68002831	1		chr6	67893573	67893574	1		chr6	67904557	67904558	1		chr6	67979618	67979619	1
chr6	68035500	68035501	1		chr6	68249424	68249425	1		chr6	67983069	67983070	1		chr6	67978199	67978200	1		chr6	68003504	68003505	2		chr6	67894250	67894251	1		chr6	67904681	67904682	1		chr6	67980606	67980607	1
chr6	68038699	68038701	1		chr6	68250285	68250286	1		chr6	67983566	67983567	3		chr6	67978526	67978527	4		chr6	68003511	68003512	1		chr6	67894432	67894433	1		chr6	67904684	67904685	1		chr6	67980825	67980826	1
chr6	68038703	68038704	1		chr6	68250360	68250361	1		chr6	67983587	67983588	4		chr6	67978708	67978709	1		chr6	68003729	68003730	2		chr6	67895100	67895101	2		chr6	67904753	67904754	3		chr6	67981090	67981091	2
chr6	68039464	68039465	2		chr6	68251049	68251050	1		chr6	67983657	67983658	1		chr6	67978820	67978821	2		chr6	68003871	68003872	1		chr6	67895393	67895394	1		chr6	67904756	67904757	1		chr6	67981280	67981281	1
chr6	68041111	68041112	1		chr6	68251823	68251824	1		chr6	67984090	67984091	5		chr6	67979059	67979060	1		chr6	68003874	68003875	1		chr6	67895578	67895579	1		chr6	67905128	67905129	1		chr6	67981625	67981626	3
chr6	68041165	68041166	1		chr6	68252105	68252106	1		chr6	67984120	67984121	1		chr6	67979259	67979260	2		chr6	68003952	68003953	1		chr6	67895583	67895584	1		chr6	67905461	67905462	1		chr6	67981822	67981823	1
chr6	68042995	68042996	3		chr6	68252560	68252561	1		chr6	67984271	67984272	3		chr6	67980052	67980053	1		chr6	68005574	68005575	1		chr6	67895952	67895953	1		chr6	67905893	67905894	4		chr6	67982047	67982048	2
chr6	68043401	68043402	1		chr6	68252748	68252749	2		chr6	67984549	67984550	1		chr6	67980825	67980826	1		chr6	68005856	68005857	1		chr6	67897233	67897234	1		chr6	67905897	67905898	1		chr6	67982116	67982117	2
chr6	68044082	68044083	1		chr6	68253235	68253236	1		chr6	67984725	67984726	1		chr6	67981086	67981087	1		chr6	68006337	68006338	1		chr6	67899349	67899350	1		chr6	67906185	67906186	2		chr6	67982189	67982190	4
chr6	68045438	68045439	2		chr6	68254057	68254058	1		chr6	67985508	67985509	1		chr6	67981276	67981277	4		chr6	68006340	68006341	1		chr6	67899950	67899951	1		chr6	67906859	67906860	1		chr6	67982192	67982193	2
chr6	68045955	68045956	1		chr6	68254197	68254198	1		chr6	67986173	67986174	1		chr6	67981279	67981280	3		chr6	68006546	68006547	1		chr6	67900252	67900253	1		chr6	67906933	67906934	3		chr6	67983066	67983067	8
chr6	68045998	68045999	1		chr6	68254768	68254769	1		chr6	67986625	67986626	1		chr6	67981625	67981626	3		chr6	68006833	68006834	1		chr6	67901376	67901377	1		chr6	67907900	67907901	1		chr6	67983069	67983070	5
chr6	68046427	68046428	2		chr6	68255517	68255518	1		chr6	67986724	67986725	1		chr6	67982116	67982117	1		chr6	68006837	68006838	1		chr6	67901385	67901386	2		chr6	67908133	67908134	1		chr6	67983456	67983457	1
chr6	68047603	68047604	1		chr6	68255836	68255837	1		chr6	67986816	67986817	2		chr6	67982119	67982120	1		chr6	68007915	68007916	2		chr6	67902577	67902578	1		chr6	67908337	67908338	1		chr6	67983569	67983570	2
chr6	68050334	68050335	1		chr6	68257320	68257321	1		chr6	67986893	67986894	1		chr6	67982189	67982190	2		chr6	68010637	68010638	1		chr6	67902914	67902915	1		chr6	67908945	67908946	1		chr6	67983586	67983587	3
chr6	68050337	68050338	1		chr6	68257785	68257786	1		chr6	67987060	67987061	1		chr6	67983066	67983067	3		chr6	68011616	68011617	1		chr6	67902917	67902918	2		chr6	67910267	67910268	1		chr6	67983657	67983658	2
chr6	68050491	68050492	1		chr6	68258491	68258492	1		chr6	67987255	67987256	3		chr6	67983069	67983070	1		chr6	68012371	68012372	1		chr6	67902957	67902958	5		chr6	67911150	67911151	1		chr6	67983663	67983664	2
chr6	68050497	68050498	1		chr6	68260977	68260978	1		chr6	67987425	67987426	4		chr6	67983456	67983457	1		chr6	68012675	68012676	1		chr6	67903276	67903277	1		chr6	67911397	67911398	1		chr6	67984090	67984091	16
chr6	68050896	68050897	1		chr6	68262473	68262474	1		chr6	67987429	67987430	3		chr6	67983587	67983588	4		chr6	68013599	68013600	1		chr6	67903962	67903963	1		chr6	67911845	67911846	1		chr6	67984119	67984120	2
chr6	68051112	68051113	1		chr6	68263263	68263264	2		chr6	67987760	67987761	3		chr6	67983660	67983661	2		chr6	68013990	68013991	2		chr6	67904092	67904093	1		chr6	67912090	67912091	1		chr6	67984123	67984124	1
chr6	68051926	68051927	1		chr6	68264069	68264070	1		chr6	67988261	67988262	1		chr6	67984090	67984091	4		chr6	68014709	68014710	1		chr6	67904191	67904192	1		chr6	67912160	67912161	1		chr6	67984272	67984273	7
chr6	68052599	68052600	2		chr6	68265101	68265102	1		chr6	67988264	67988265	5		chr6	67984123	67984124	1		chr6	68015828	68015829	1		chr6	67904478	67904479	1		chr6	67912480	67912481	1		chr6	67984544	67984545	1
chr6	68052604	68052605	1		chr6	68266910	68266911	1		chr6	67988641	67988642	1		chr6	67984267	67984268	2		chr6	68015884	68015885	1		chr6	67905225	67905226	1		chr6	67913825	67913826	1		chr6	67984552	67984553	3
chr6	68052955	68052956	1		chr6	68267870	68267871	1		chr6	67988646	67988647	3		chr6	67984271	67984272	4		chr6	68016284	68016285	1		chr6	67905228	67905229	1		chr6	67914222	67914223	1		chr6	67984725	67984726	1
chr6	68053410	68053411	1		chr6	68270702	68270703	1		chr6	67989127	67989128	4		chr6	67984546	67984547	1		chr6	68016364	68016365	1		chr6	67905897	67905898	2		chr6	67914957	67914958	1		chr6	67984728	67984729	3
chr6	68055323	68055324	1		chr6	68270827	68270828	1		chr6	67989130	67989131	5		chr6	67984549	67984550	1		chr6	68016499	68016500	2		chr6	67906185	67906186	1		chr6	67914960	67914961	1		chr6	67985265	67985266	5
chr6	68057787	68057788	1		chr6	68272580	68272581	1		chr6	67989459	67989460	1		chr6	67984725	67984726	1		chr6	68016798	68016799	1		chr6	67906862	67906863	2		chr6	67916158	67916159	1		chr6	67985502	67985503	3
chr6	68058056	68058057	1		chr6	68273278	68273279	1		chr6	67989462	67989463	4		chr6	67985265	67985266	1		chr6	68017458	68017459	1		chr6	67907900	67907901	1		chr6	67918059	67918060	1		chr6	67985506	67985507	4
chr6	68058988	68058989	1		chr6	68274988	68274989	1		chr6	67990597	67990598	1		chr6	67986628	67986629	1		chr6	68018703	68018704	1		chr6	67908500	67908501	2		chr6	67920001	67920002	1		chr6	67986176	67986177	2
chr6	68061654	68061655	1		chr6	68276235	68276236	2		chr6	67991175	67991176	1		chr6	67986729	67986730	1		chr6	68019054	68019055	1		chr6	67910046	67910047	1		chr6	67920202	67920203	1		chr6	67986431	67986432	2
chr6	68063339	68063340	1		chr6	68277094	68277095	1		chr6	67991528	67991529	4		chr6	67986772	67986773	1		chr6	68021208	68021209	1		chr6	67910551	67910552	1		chr6	67920684	67920685	1		chr6	67986605	67986606	1
chr6	68065090	68065091	1		chr6	68277239	68277240	1		chr6	67991632	67991633	1		chr6	67987255	67987256	5		chr6	68021560	68021561	1		chr6	67910792	67910793	1		chr6	67921167	67921168	1		chr6	67986622	67986623	3
chr6	68068407	68068408	2		chr6	68279353	68279354	1		chr6	67992408	67992409	2		chr6	67987260	67987261	1		chr6	68025380	68025381	1		chr6	67910796	67910797	1		chr6	67922309	67922310	1		chr6	67986725	67986726	1
chr6	68068907	68068908	1		chr6	68279357	68279358	1		chr6	67992482	67992483	2		chr6	67987429	67987430	8		chr6	68026871	68026872	1		chr6	67911154	67911155	1		chr6	67922646	67922647	1		chr6	67986810	67986811	1
chr6	68069088	68069089	1		chr6	68280307	68280308	1		chr6	67992652	67992653	2		chr6	67987757	67987758	1		chr6	68027524	68027525	1		chr6	67912160	67912161	1		chr6	67923572	67923573	1		chr6	67986816	67986817	1
chr6	68069521	68069522	1		chr6	68280416	68280417	1		chr6	67992941	67992942	3		chr6	67988261	67988262	2		chr6	68027992	68027993	1		chr6	67912484	67912485	1		chr6	67923578	67923579	1		chr6	67986889	67986890	2
chr6	68069754	68069755	1		chr6	68280788	68280789	4		chr6	67993542	67993543	2		chr6	67988646	67988647	2		chr6	68028108	68028109	1		chr6	67912954	67912955	1		chr6	67924259	67924260	1		chr6	67986895	67986896	1
chr6	68069915	68069916	1		chr6	68280791	68280792	1		chr6	67993555	67993556	1		chr6	67989127	67989128	3		chr6	68028833	68028834	1		chr6	67913820	67913821	2		chr6	67925477	67925478	1		chr6	67987060	67987061	2
chr6	68070227	68070228	2		chr6	68280821	68280822	1		chr6	67994068	67994069	1		chr6	67989130	67989131	2		chr6	68029308	68029309	2		chr6	67914222	67914223	1		chr6	67925744	67925745	1		chr6	67987063	67987064	1
chr6	68071216	68071217	2		chr6	68281942	68281943	1		chr6	67994071	67994072	1		chr6	67989459	67989460	4		chr6	68029806	68029807	1		chr6	67916836	67916837	1		chr6	67925764	67925765	3		chr6	67987255	67987256	7
chr6	68071462	68071463	1		chr6	68283168	68283169	1		chr6	67994369	67994370	1		chr6	67989462	67989463	1		chr6	68030333	68030334	1		chr6	67917637	67917638	1		chr6	67928288	67928289	1		chr6	67987258	67987259	1
chr6	68071468	68071469	1		chr6	68283525	68283526	1		chr6	67994373	67994374	2		chr6	67990085	67990086	1		chr6	68030424	68030425	1		chr6	67920202	67920203	1		chr6	67928937	67928938	1		chr6	67987425	67987426	3
chr6	68072686	68072687	1		chr6	68284725	68284726	1		chr6	67994546	67994547	1		chr6	67990922	67990923	1		chr6	68031145	68031146	1		chr6	67920699	67920700	1		chr6	67931369	67931370	1		chr6	67987428	67987429	1
chr6	68072897	68072898	1		chr6	68285289	68285290	1		chr6	67995704	67995705	2		chr6	67991175	67991176	1		chr6	68031436	68031437	1		chr6	67921997	67921998	1		chr6	67931785	67931786	1		chr6	67988265	67988266	1
chr6	68073185	68073186	2		chr6	68286693	68286694	2		chr6	67995900	67995901	1		chr6	67991618	67991619	1		chr6	68031485	68031486	1		chr6	67922952	67922953	1		chr6	67931848	67931849	1		chr6	67988643	67988644	1
chr6	68074501	68074502	1		chr6	68287782	68287783	1		chr6	67996781	67996782	3		chr6	67992027	67992028	1		chr6	68031672	68031673	1		chr6	67923008	67923009	1		chr6	67932290	67932291	1		chr6	67988646	67988647	1
chr6	68077610	68077611	1		chr6	68288614	68288615	2		chr6	67997106	67997107	1		chr6	67992404	67992405	1		chr6	68032581	68032582	1		chr6	67923440	67923441	1		chr6	67932311	67932312	2		chr6	67989127	67989128	1
chr6	68077799	68077800	1		chr6	68290068	68290069	1		chr6	67997549	67997550	1		chr6	67992908	67992909	1		chr6	68033637	68033638	1		chr6	67924116	67924117	1		chr6	67932501	67932502	1		chr6	67989130	67989131	1
chr6	68081854	68081855	1		chr6	68290073	68290074	1		chr6	67998028	67998029	4		chr6	67992944	67992945	2		chr6	68034007	68034008	1		chr6	67924259	67924260	1		chr6	67932506	67932507	1		chr6	67990418	67990419	1
chr6	68082589	68082590	1		chr6	68290473	68290474	2		chr6	67998555	67998556	1		chr6	67993223	67993224	2		chr6	68035546	68035547	3		chr6	67924588	67924589	2		chr6	67932947	67932948	1		chr6	67991265	67991266	2
chr6	68083165	68083166	1		chr6	68293890	68293891	3		chr6	67998948	67998949	2		chr6	67993394	67993395	2		chr6	68038842	68038843	1		chr6	67925548	67925549	1		chr6	67932950	67932951	3		chr6	67991632	67991633	1
chr6	68084608	68084609	1		chr6	68294854	68294855	1		chr6	67999404	67999405	1		chr6	67993445	67993446	1		chr6	68039170	68039171	1		chr6	67925744	67925745	1		chr6	67933298	67933299	1		chr6	67992027	67992028	1
chr6	68085489	68085490	1		chr6	68296712	68296713	2		chr6	67999984	67999985	1		chr6	67993939	67993940	2		chr6	68040046	68040047	1		chr6	67927870	67927871	2		chr6	67933301	67933302	1		chr6	67992482	67992483	1
chr6	68093073	68093074	1		chr6	68297169	68297170	1		chr6	68000115	68000116	1		chr6	67994373	67994374	1		chr6	68041111	68041112	1		chr6	67929305	67929306	1		chr6	67933701	67933702	3		chr6	67992652	67992653	1
chr6	68094941	68094942	1		chr6	68297347	68297348	1		chr6	68000482	68000483	1		chr6	67995704	67995705	1		chr6	68041161	68041162	1		chr6	67929523	67929524	1		chr6	67933707	67933708	2		chr6	67993400	67993401	3
chr6	68096160	68096161	1		chr6	68297772	68297773	1		chr6	68000525	68000526	1		chr6	67996748	67996749	1		chr6	68041610	68041611	1		chr6	67929635	67929636	1		chr6	67933764	67933765	1		chr6	67993936	67993937	1
chr6	68096464	68096465	1		chr6	68298372	68298373	1		chr6	68000924	68000925	1		chr6	67997111	67997112	2		chr6	68041617	68041618	2		chr6	67931513	67931514	1		chr6	67935467	67935468	1		chr6	67994071	67994072	1
chr6	68096736	68096737	1		chr6	68298932	68298933	3		chr6	68001636	68001637	2		chr6	67997549	67997550	2		chr6	68043396	68043397	1		chr6	67931649	67931650	1		chr6	67935763	67935764	1		chr6	67994373	67994374	1
chr6	68096916	68096917	1		chr6	68301285	68301286	1		chr6	68001827	68001828	1		chr6	67998028	67998029	3		chr6	68044227	68044228	1		chr6	67931785	67931786	1		chr6	67936111	67936112	1		chr6	67994550	67994551	1
chr6	68096999	68097000	1		chr6	68304527	68304528	1		chr6	68002451	68002452	1		chr6	67998101	67998102	1		chr6	68045439	68045440	1		chr6	67931791	67931792	1		chr6	67936369	67936370	1		chr6	67995897	67995898	1
chr6	68097492	68097493	1		chr6	68312795	68312796	1		chr6	68003504	68003505	1		chr6	67998191	67998192	1		chr6	68045651	68045652	2		chr6	67931845	67931846	1		chr6	67936372	67936373	1		chr6	67996269	67996270	1
chr6	68097666	68097667	1		chr6	68313356	68313357	1		chr6	68003507	68003508	1		chr6	67998299	67998300	1		chr6	68045954	68045955	1		chr6	67932504	67932505	1		chr6	67937774	67937775	1		chr6	67996748	67996749	1
chr6	68099071	68099072	1		chr6	68313359	68313360	2		chr6	68003729	68003730	1		chr6	67999160	67999161	1		chr6	68046430	68046431	2		chr6	67932833	67932834	3		chr6	67940315	67940316	1		chr6	67996781	67996782	3
chr6	68099712	68099713	1		chr6	68313419	68313420	1		chr6	68003955	68003956	1		chr6	67999404	67999405	1		chr6	68046517	68046518	1		chr6	67932950	67932951	3		chr6	67940424	67940425	1		chr6	67997108	67997109	1
chr6	68100056	68100058	1		chr6	68315396	68315397	1		chr6	68005387	68005388	1		chr6	68000482	68000483	1		chr6	68047132	68047133	2		chr6	67933301	67933302	4		chr6	67941464	67941465	1		chr6	67997366	67997367	1
chr6	68100479	68100480	2		chr6	68318703	68318704	1		chr6	68005392	68005393	1		chr6	68001111	68001112	1		chr6	68047146	68047147	1		chr6	67933982	67933983	2		chr6	67942525	67942526	1		chr6	67997451	67997452	2
chr6	68101271	68101272	1		chr6	68319441	68319442	1		chr6	68005856	68005857	1		chr6	68001636	68001637	1		chr6	68048937	68048938	2		chr6	67934783	67934784	1		chr6	67943768	67943769	1		chr6	67998056	67998057	2
chr6	68101550	68101551	1		chr6	68320414	68320415	2		chr6	68006255	68006256	3		chr6	68001777	68001778	1		chr6	68048941	68048942	1		chr6	67936111	67936112	2		chr6	67943812	67943813	1		chr6	67998300	67998301	1
chr6	68101980	68101981	1		chr6	68320420	68320421	1		chr6	68006879	68006880	1		chr6	68001827	68001828	1		chr6	68049439	68049440	1		chr6	67937402	67937403	1		chr6	67943816	67943817	1		chr6	67998556	67998557	1
chr6	68101983	68101984	2		chr6	68321433	68321434	1		chr6	68006961	68006962	1		chr6	68002454	68002455	2		chr6	68049476	68049477	1		chr6	67938882	67938883	1		chr6	67945549	67945550	1		chr6	67998630	67998631	1
chr6	68103511	68103512	1		chr6	68321801	68321802	2		chr6	68011074	68011075	2		chr6	68002830	68002831	1		chr6	68049565	68049566	1		chr6	67938970	67938971	1		chr6	67945923	67945924	1		chr6	67998944	67998945	4
chr6	68103653	68103654	1		chr6	68322610	68322611	2		chr6	68011568	68011569	2		chr6	68003030	68003031	1		chr6	68049616	68049617	1		chr6	67938988	67938989	1		chr6	67946711	67946712	3		chr6	67999404	67999405	3
chr6	68104221	68104222	1		chr6	68324314	68324315	1		chr6	68011748	68011749	2		chr6	68003033	68003034	2		chr6	68050685	68050686	2		chr6	67939817	67939818	1		chr6	67948516	67948517	1		chr6	68000113	68000114	3
chr6	68105391	68105392	1		chr6	68325413	68325414	1		chr6	68011749	68011750	1		chr6	68003504	68003505	2		chr6	68050826	68050827	1		chr6	67940954	67940955	2		chr6	67948843	67948844	1		chr6	68000927	68000928	2
chr6	68105629	68105630	1		chr6	68325672	68325673	1		chr6	68012675	68012676	2		chr6	68003507	68003508	1		chr6	68050897	68050898	1		chr6	67944915	67944916	1		chr6	67949618	67949619	2		chr6	68001110	68001111	2
chr6	68105835	68105836	1		chr6	68326107	68326108	2		chr6	68013749	68013750	4		chr6	68003726	68003727	1		chr6	68051108	68051109	2		chr6	67944917	67944918	1		chr6	67951018	67951019	1		chr6	68001638	68001639	1
chr6	68106327	68106328	1		chr6	68327330	68327331	2		chr6	68013752	68013753	1		chr6	68003729	68003730	2		chr6	68051112	68051113	1		chr6	67946145	67946146	1		chr6	67951273	67951274	3		chr6	68001780	68001781	1
chr6	68107249	68107250	2		chr6	68329062	68329063	1		chr6	68014619	68014620	1		chr6	68003874	68003875	1		chr6	68051506	68051507	2		chr6	67946697	67946698	2		chr6	67951276	67951277	1		chr6	68001811	68001812	2
chr6	68107551	68107552	2		chr6	68331607	68331608	1		chr6	68015344	68015345	1		chr6	68003951	68003952	3		chr6	68051586	68051587	5		chr6	67946711	67946712	1		chr6	67954597	67954598	1		chr6	68002183	68002184	1
chr6	68107712	68107713	1		chr6	68332540	68332541	1		chr6	68015770	68015771	1		chr6	68005387	68005388	4		chr6	68051925	68051926	2		chr6	67948516	67948517	2		chr6	67956128	67956129	2		chr6	68002451	68002452	4
chr6	68109373	68109374	1		chr6	68335052	68335053	2		chr6	68015773	68015774	1		chr6	68005392	68005393	1		chr6	68051931	68051932	1		chr6	67948843	67948844	1		chr6	67956404	67956405	1		chr6	68002455	68002456	3
chr6	68110730	68110731	1		chr6	68335411	68335412	1		chr6	68017085	68017086	1		chr6	68005577	68005578	1		chr6	68052139	68052140	1		chr6	67948931	67948932	2		chr6	67957077	67957078	1		chr6	68002930	68002931	1
chr6	68110792	68110793	1		chr6	68335617	68335618	1		chr6	68018462	68018463	2		chr6	68005743	68005744	1		chr6	68052371	68052372	2		chr6	67949894	67949895	1		chr6	67957757	67957758	1		chr6	68003033	68003034	1
chr6	68111353	68111354	1		chr6	68335968	68335969	1		chr6	68019141	68019142	1		chr6	68006459	68006460	3		chr6	68052374	68052375	2		chr6	67950390	67950391	1		chr6	67957976	67957977	1		chr6	68003504	68003505	2
chr6	68111357	68111358	1		chr6	68335973	68335974	1		chr6	68021560	68021561	4		chr6	68006469	68006470	1		chr6	68052389	68052390	1		chr6	67950732	67950733	1		chr6	67959253	67959254	1		chr6	68003511	68003512	1
chr6	68111833	68111834	1		chr6	68336768	68336769	1		chr6	68021565	68021566	1		chr6	68006964	68006965	1		chr6	68052512	68052513	1		chr6	67950934	67950935	1		chr6	67961761	67961762	1		chr6	68003726	68003727	1
chr6	68112167	68112168	1		chr6	68336822	68336823	1		chr6	68022064	68022065	1		chr6	68007918	68007919	1		chr6	68052516	68052517	1		chr6	67950939	67950940	1		chr6	67962851	67962852	1		chr6	68003871	68003872	3
chr6	68112711	68112712	3		chr6	68336945	68336946	1		chr6	68023202	68023203	1		chr6	68008483	68008484	2		chr6	68052525	68052526	2		chr6	67951273	67951274	1		chr6	67963573	67963574	4		chr6	68003952	68003953	4
chr6	68114368	68114369	1		chr6	68337346	68337347	1		chr6	68023447	68023448	1		chr6	68010292	68010293	1		chr6	68052600	68052601	2		chr6	67951283	67951284	1		chr6	67964985	67964986	1		chr6	68003955	68003956	1
chr6	68114451	68114452	1		chr6	68337350	68337351	1		chr6	68025876	68025877	1		chr6	68010989	68010990	2		chr6	68052603	68052604	1		chr6	67951595	67951596	1		chr6	67965061	67965062	1		chr6	68005390	68005391	3
chr6	68114564	68114565	1		chr6	68337863	68337864	1		chr6	68026871	68026872	1		chr6	68011561	68011562	1		chr6	68052657	68052658	7		chr6	67951798	67951799	1		chr6	67965265	67965266	3		chr6	68005577	68005578	2
chr6	68114568	68114569	1		chr6	68338522	68338523	1		chr6	68027992	68027993	1		chr6	68011568	68011569	1		chr6	68052666	68052667	2		chr6	67951801	67951802	1		chr6	67965271	67965272	1		chr6	68005743	68005744	1
chr6	68114993	68114994	2		chr6	68339043	68339044	1		chr6	68028110	68028111	2		chr6	68011748	68011749	1		chr6	68052699	68052700	6		chr6	67952139	67952140	1		chr6	67966536	67966537	2		chr6	68005856	68005857	3
chr6	68114996	68114997	1		chr6	68339821	68339822	1		chr6	68028499	68028500	1		chr6	68012206	68012207	1		chr6	68052703	68052704	6		chr6	67952253	67952254	1		chr6	67966622	67966623	1		chr6	68006252	68006253	1
chr6	68115043	68115044	1		chr6	68340310	68340311	1		chr6	68028925	68028926	1		chr6	68013426	68013427	1		chr6	68052731	68052732	3		chr6	67952727	67952728	1		chr6	67966625	67966626	1		chr6	68006255	68006256	2
chr6	68115046	68115047	1		chr6	68341529	68341530	2		chr6	68029786	68029787	1		chr6	68013749	68013750	1		chr6	68052735	68052736	1		chr6	67953297	67953298	1		chr6	67966689	67966690	2		chr6	68006343	68006344	1
chr6	68115404	68115405	1		chr6	68342835	68342836	1		chr6	68030330	68030331	3		chr6	68013990	68013991	1		chr6	68052951	68052952	3		chr6	67953682	67953683	1		chr6	67966865	67966866	1		chr6	68006961	68006962	1
chr6	68116041	68116042	1		chr6	68342838	68342839	1		chr6	68030944	68030945	2		chr6	68014701	68014702	1		chr6	68052955	68052956	4		chr6	67953946	67953947	1		chr6	67966946	67966947	1		chr6	68008483	68008484	1
chr6	68116556	68116557	1		chr6	68342913	68342914	1		chr6	68031145	68031146	1		chr6	68014777	68014778	1		chr6	68053215	68053216	2		chr6	67954495	67954496	1		chr6	67967474	67967475	6		chr6	68011074	68011075	1
chr6	68117151	68117152	1		chr6	68344251	68344252	1		chr6	68034236	68034237	1		chr6	68015773	68015774	5		chr6	68053220	68053221	3		chr6	67954597	67954598	1		chr6	67967538	67967539	1		chr6	68011339	68011340	2
chr6	68117163	68117164	3		chr6	68344485	68344486	1		chr6	68035254	68035255	1		chr6	68016359	68016360	1		chr6	68053410	68053411	3		chr6	67954601	67954602	2		chr6	67968018	67968019	1		chr6	68011555	68011556	1
chr6	68118295	68118296	1		chr6	68344856	68344857	1		chr6	68035497	68035498	1		chr6	68016389	68016390	1		chr6	68053413	68053414	4		chr6	67955845	67955846	1		chr6	67968021	67968022	1		chr6	68011568	68011569	1
chr6	68119450	68119451	1		chr6	68346633	68346634	1		chr6	68035764	68035765	2		chr6	68016770	68016771	1		chr6	68053929	68053930	2		chr6	67955998	67955999	1		chr6	67968100	67968101	1		chr6	68012206	68012207	1
chr6	68123002	68123003	2		chr6	68350979	68350980	1		chr6	68037637	68037638	2		chr6	68016775	68016776	2		chr6	68053932	68053933	1		chr6	67956454	67956455	1		chr6	67968103	67968104	1		chr6	68012675	68012676	3
chr6	68123830	68123831	1		chr6	68355089	68355090	1		chr6	68038021	68038022	2		chr6	68017491	68017492	1		chr6	68054381	68054382	3		chr6	67956536	67956537	1		chr6	67968841	67968842	1		chr6	68012755	68012756	1
chr6	68124847	68124848	1		chr6	68355472	68355473	1		chr6	68038375	68038376	1		chr6	68018457	68018458	1		chr6	68054521	68054522	2		chr6	67957385	67957386	1		chr6	67969056	67969057	1		chr6	68012852	68012853	1
chr6	68124933	68124934	1		chr6	68356113	68356114	1		chr6	68038703	68038704	1		chr6	68018462	68018463	1		chr6	68054526	68054527	2		chr6	67957757	67957758	1		chr6	67969088	67969089	1		chr6	68014620	68014621	2
chr6	68125164	68125165	1		chr6	68356789	68356790	1		chr6	68038842	68038843	1		chr6	68018754	68018755	1		chr6	68054815	68054816	2		chr6	67958380	67958381	2		chr6	67969552	67969553	4		chr6	68014888	68014889	1
chr6	68125706	68125707	1		chr6	68357096	68357097	1		chr6	68039465	68039466	1		chr6	68019141	68019142	1		chr6	68054818	68054819	3		chr6	67959781	67959782	2		chr6	67970402	67970403	1		chr6	68015340	68015341	2
chr6	68125709	68125710	1		chr6	68357399	68357400	1		chr6	68039583	68039584	1		chr6	68020495	68020496	1		chr6	68054925	68054926	2		chr6	67960155	67960156	1		chr6	67970877	67970878	1		chr6	68015405	68015406	1
chr6	68127567	68127568	1		chr6	68357467	68357468	1		chr6	68041161	68041162	1		chr6	68021560	68021561	3		chr6	68054931	68054933	1		chr6	67961761	67961762	1		chr6	67971695	67971696	1		chr6	68015880	68015881	1
chr6	68127913	68127914	3		chr6	68358411	68358412	1		chr6	68041613	68041614	1		chr6	68021565	68021566	1		chr6	68055326	68055327	1		chr6	67961764	67961765	2		chr6	67972371	67972372	1		chr6	68016572	68016573	2
chr6	68128959	68128960	2		chr6	68359973	68359974	2		chr6	68041616	68041617	1		chr6	68021966	68021967	2		chr6	68055406	68055407	1		chr6	67962851	67962852	2		chr6	67972542	67972543	1		chr6	68016952	68016953	1
chr6	68129073	68129074	1		chr6	68361110	68361111	1		chr6	68042449	68042450	3		chr6	68024759	68024760	4		chr6	68055410	68055411	2		chr6	67962886	67962887	1		chr6	67972758	67972759	1		chr6	68018459	68018460	1
chr6	68129981	68129982	1		chr6	68363453	68363454	1		chr6	68043401	68043402	2		chr6	68025199	68025200	1		chr6	68055520	68055521	1		chr6	67963448	67963449	1		chr6	67973648	67973649	1		chr6	68018463	68018464	1
chr6	68129984	68129985	1		chr6	68365038	68365039	1		chr6	68045438	68045439	3		chr6	68025787	68025788	1		chr6	68055523	68055524	3		chr6	67963582	67963583	1		chr6	67973807	67973808	1		chr6	68018758	68018759	1
chr6	68131187	68131188	1		chr6	68367093	68367094	1		chr6	68046010	68046011	1		chr6	68025939	68025940	1		chr6	68055998	68055999	1		chr6	67964656	67964657	2		chr6	67974695	67974696	1		chr6	68019141	68019142	2
chr6	68131909	68131910	1		chr6	68367136	68367137	1		chr6	68047132	68047133	1		chr6	68026867	68026868	1		chr6	68056002	68056003	1		chr6	67964659	67964660	1		chr6	67974721	67974722	1		chr6	68019144	68019145	1
chr6	68133657	68133658	1		chr6	68368414	68368415	1		chr6	68047153	68047154	1		chr6	68026871	68026872	1		chr6	68056453	68056454	1		chr6	67964860	67964861	1		chr6	67975265	67975266	2		chr6	68020482	68020483	1
chr6	68133996	68133997	2		chr6	68368568	68368569	1		chr6	68047239	68047240	1		chr6	68026997	68026998	2		chr6	68056456	68056457	1		chr6	67965058	67965059	1		chr6	67975342	67975343	8		chr6	68021966	68021967	1
chr6	68134831	68134832	1		chr6	68370500	68370501	1		chr6	68047857	68047858	3		chr6	68027988	68027989	2		chr6	68057077	68057078	1		chr6	67965061	67965062	1		chr6	67976842	67976843	2		chr6	68022284	68022285	1
chr6	68135841	68135842	2		chr6	68370655	68370656	2		chr6	68048936	68048937	3		chr6	68027992	68027993	1		chr6	68057667	68057668	1		chr6	67965265	67965266	1		chr6	67976900	67976901	1		chr6	68024760	68024761	1
chr6	68136623	68136624	1		chr6	68370891	68370892	1		chr6	68049439	68049440	3		chr6	68028072	68028073	1		chr6	68057808	68057809	1		chr6	67966536	67966537	1		chr6	67976982	67976983	2		chr6	68024853	68024854	1
chr6	68136846	68136847	1		chr6	68371608	68371609	1		chr6	68049473	68049474	1		chr6	68030638	68030639	1		chr6	68058318	68058319	1		chr6	67966622	67966623	2		chr6	67977510	67977511	1		chr6	68025199	68025200	1
chr6	68137573	68137574	1		chr6	68371990	68371991	1		chr6	68049479	68049480	1		chr6	68030796	68030797	2		chr6	68058931	68058932	1		chr6	67966865	67966866	2		chr6	67977514	67977515	1		chr6	68025380	68025381	2
chr6	68138270	68138271	1		chr6	68372060	68372061	1		chr6	68050337	68050338	1		chr6	68031437	68031438	1		chr6	68058985	68058986	1		chr6	67967471	67967472	2		chr6	67977602	67977603	2		chr6	68025791	68025792	1
chr6	68139706	68139707	2		chr6	68372063	68372064	3		chr6	68050496	68050497	1		chr6	68031440	68031441	1		chr6	68059303	68059304	1		chr6	67968021	67968022	2		chr6	67978392	67978393	1		chr6	68025942	68025943	2
chr6	68140769	68140770	1		chr6	68372064	68372065	1		chr6	68050697	68050698	1		chr6	68031486	68031487	1		chr6	68059784	68059785	1		chr6	67968841	67968842	1		chr6	67978523	67978524	1		chr6	68026868	68026869	1
chr6	68140964	68140965	1		chr6	68374335	68374336	1		chr6	68050701	68050702	1		chr6	68032667	68032668	3		chr6	68059924	68059925	1		chr6	67969169	67969170	1		chr6	67978708	67978709	1		chr6	68026993	68026994	1
chr6	68140968	68140969	1		chr6	68375507	68375508	1		chr6	68050894	68050895	1		chr6	68033731	68033732	1		chr6	68060563	68060564	3		chr6	67969453	67969454	1		chr6	67978820	67978821	3		chr6	68027431	68027432	2
chr6	68142553	68142554	1		chr6	68376141	68376142	1		chr6	68051109	68051110	1		chr6	68034200	68034201	1		chr6	68060567	68060568	3		chr6	67969537	67969538	1		chr6	67979054	67979055	2		chr6	68027528	68027529	1
chr6	68143430	68143431	3		chr6	68376233	68376234	1		chr6	68051559	68051560	1		chr6	68034762	68034763	1		chr6	68061653	68061654	1		chr6	67970402	67970403	1		chr6	67979057	67979058	2		chr6	68027581	68027582	3
chr6	68145348	68145349	2		chr6	68376585	68376586	3		chr6	68051589	68051590	1		chr6	68035159	68035160	1		chr6	68061658	68061659	2		chr6	67971527	67971528	1		chr6	67979260	67979261	3		chr6	68028108	68028109	1
chr6	68146480	68146481	1		chr6	68377963	68377964	1		chr6	68051926	68051927	2		chr6	68035497	68035498	2		chr6	68063952	68063953	1		chr6	67971692	67971693	2		chr6	67979615	67979616	3		chr6	68028501	68028502	1
chr6	68147212	68147213	1		chr6	68378339	68378340	1		chr6	68051929	68051930	1		chr6	68035545	68035546	1		chr6	68064463	68064464	1		chr6	67971695	67971696	1		chr6	67980602	67980603	1		chr6	68028925	68028926	1
chr6	68147334	68147335	1		chr6	68379587	68379588	1		chr6	68052136	68052137	1		chr6	68037281	68037282	1		chr6	68066366	68066367	1		chr6	67972213	67972214	1		chr6	67980671	67980672	2		chr6	68029806	68029807	1
chr6	68147832	68147833	3		chr6	68379827	68379828	1		chr6	68052371	68052372	1		chr6	68039166	68039167	1		chr6	68066610	68066611	1		chr6	67972545	67972546	1		chr6	67980674	67980675	3		chr6	68030055	68030056	1
chr6	68147838	68147839	1		chr6	68379830	68379831	1		chr6	68052375	68052376	2		chr6	68040041	68040042	4		chr6	68067258	68067259	1		chr6	67973807	67973808	1		chr6	67980825	67980826	1		chr6	68031672	68031673	3
chr6	68149153	68149154	1		chr6	68380271	68380272	1		chr6	68052389	68052390	1		chr6	68041161	68041162	1		chr6	68067262	68067263	1		chr6	67974721	67974722	1		chr6	67980829	67980830	2		chr6	68031676	68031677	1
chr6	68149158	68149159	2		chr6	68381144	68381145	1		chr6	68052513	68052514	1		chr6	68042997	68042998	1		chr6	68067773	68067774	1		chr6	67975265	67975266	1		chr6	67980905	67980906	7		chr6	68032581	68032582	1
chr6	68150208	68150209	1		chr6	68381737	68381738	1		chr6	68052516	68052517	1		chr6	68043401	68043402	1		chr6	68067776	68067777	1		chr6	67976982	67976983	2		chr6	67980908	67980909	2		chr6	68034761	68034762	1
chr6	68150211	68150212	1		chr6	68382242	68382243	1		chr6	68052666	68052667	1		chr6	68044175	68044176	1		chr6	68067990	68067991	3		chr6	67978150	67978151	1		chr6	67981068	67981069	1		chr6	68035080	68035081	1
chr6	68150472	68150473	3		chr6	68383633	68383634	1		chr6	68052700	68052701	3		chr6	68044228	68044229	1		chr6	68068407	68068408	1		chr6	67978153	67978154	1		chr6	67981071	67981072	3		chr6	68035253	68035254	2
chr6	68151943	68151944	1		chr6	68383698	68383699	1		chr6	68052731	68052732	5		chr6	68045438	68045439	1		chr6	68069517	68069518	1		chr6	67978200	67978201	2		chr6	67981090	67981091	2		chr6	68035257	68035258	3
chr6	68152306	68152307	3		chr6	68384076	68384077	1		chr6	68052955	68052956	4		chr6	68045954	68045955	2		chr6	68069750	68069751	1		chr6	67978392	67978393	1		chr6	67981275	67981276	1		chr6	68035546	68035547	1
chr6	68152310	68152311	1		chr6	68384418	68384419	2		chr6	68053929	68053930	1		chr6	68046546	68046547	1		chr6	68069916	68069917	1		chr6	67978708	67978709	2		chr6	67981625	67981626	1		chr6	68035763	68035764	1
chr6	68152792	68152793	1		chr6	68384632	68384633	1		chr6	68054380	68054381	1		chr6	68046549	68046550	1		chr6	68070218	68070219	1		chr6	67978820	67978821	2		chr6	67981628	67981629	3		chr6	68038699	68038700	1
chr6	68152795	68152796	1		chr6	68385202	68385203	1		chr6	68054815	68054816	1		chr6	68047147	68047148	1		chr6	68070555	68070556	1		chr6	67979054	67979055	1		chr6	67982047	67982048	2		chr6	68038703	68038704	1
chr6	68153059	68153060	1		chr6	68386303	68386304	2		chr6	68054818	68054819	1		chr6	68047153	68047154	1		chr6	68070558	68070559	1		chr6	67979139	67979140	1		chr6	67982116	67982117	6		chr6	68038838	68038839	1
chr6	68153116	68153117	2		chr6	68386638	68386639	1		chr6	68054928	68054929	1		chr6	68047598	68047599	1		chr6	68070609	68070610	1		chr6	67979263	67979264	1		chr6	67982189	67982190	5		chr6	68041617	68041618	1
chr6	68153491	68153492	1		chr6	68387000	68387001	1		chr6	68054931	68054932	1		chr6	68049439	68049440	1		chr6	68070872	68070873	2		chr6	67979615	67979616	1		chr6	67983066	67983067	8		chr6	68042448	68042449	2
chr6	68154001	68154002	1		chr6	68387005	68387007	1		chr6	68055327	68055328	1		chr6	68049569	68049570	1		chr6	68071214	68071215	1		chr6	67979618	67979619	1		chr6	67983069	67983070	7		chr6	68042453	68042454	2
chr6	68154083	68154084	1		chr6	68387337	68387338	1		chr6	68055409	68055410	1		chr6	68049619	68049620	1		chr6	68071295	68071296	1		chr6	67980052	67980053	3		chr6	67983569	67983570	4		chr6	68043396	68043397	4
chr6	68154678	68154679	1		chr6	68387348	68387349	1		chr6	68055523	68055524	1		chr6	68049703	68049704	4		chr6	68071462	68071463	1		chr6	67980606	67980607	1		chr6	67983586	67983587	6		chr6	68044175	68044176	1
chr6	68154739	68154740	1		chr6	68387460	68387461	2		chr6	68055647	68055648	1		chr6	68050491	68050492	1		chr6	68071810	68071811	2		chr6	67980825	67980826	3		chr6	67983657	67983658	7		chr6	68045954	68045955	1
chr6	68155422	68155423	1		chr6	68388026	68388027	2		chr6	68055953	68055954	3		chr6	68050496	68050497	1		chr6	68071813	68071814	3		chr6	67980829	67980830	2		chr6	67983663	67983664	1		chr6	68046427	68046428	1
chr6	68155425	68155426	1		chr6	68388245	68388246	1		chr6	68056002	68056003	2		chr6	68050826	68050827	2		chr6	68071886	68071887	1		chr6	67980905	67980906	3		chr6	67984090	67984091	33		chr6	68046546	68046547	4
chr6	68155694	68155695	1		chr6	68389180	68389181	1		chr6	68056456	68056457	1		chr6	68050901	68050902	1		chr6	68072545	68072546	2		chr6	67981071	67981072	3		chr6	67984119	67984120	3		chr6	68047132	68047133	2
chr6	68155813	68155814	1		chr6	68389368	68389369	1		chr6	68056703	68056704	1		chr6	68051502	68051503	1		chr6	68072909	68072910	1		chr6	67981275	67981276	1		chr6	67984123	67984124	7		chr6	68047150	68047151	2
chr6	68155816	68155817	1		chr6	68390665	68390666	1		chr6	68056968	68056969	1		chr6	68051505	68051506	1		chr6	68073185	68073186	1		chr6	67981280	67981281	2		chr6	67984268	67984269	3		chr6	68048941	68048942	3
chr6	68157026	68157027	1		chr6	68391036	68391037	1		chr6	68057078	68057079	3		chr6	68051559	68051560	1		chr6	68074427	68074428	1		chr6	67981628	67981629	1		chr6	67984272	67984273	8		chr6	68049439	68049440	1
chr6	68157667	68157668	1		chr6	68391188	68391189	1		chr6	68057670	68057671	3		chr6	68051589	68051590	2		chr6	68074430	68074431	2		chr6	67981825	67981826	1		chr6	67984552	67984553	6		chr6	68049565	68049566	1
chr6	68157831	68157832	1		chr6	68391602	68391603	1		chr6	68058315	68058316	3		chr6	68052136	68052137	1		chr6	68074799	68074800	1		chr6	67982047	67982048	1		chr6	67984725	67984726	1		chr6	68049616	68049617	1
chr6	68158683	68158684	1		chr6	68391745	68391746	2		chr6	68058318	68058319	2		chr6	68052139	68052140	2		chr6	68075757	68075758	1		chr6	67982116	67982117	1		chr6	67984728	67984729	2		chr6	68049703	68049704	1
chr6	68158762	68158763	1		chr6	68391750	68391751	1		chr6	68058441	68058442	2		chr6	68052375	68052376	2		chr6	68077610	68077611	1		chr6	67982189	67982190	2		chr6	67985262	67985263	1		chr6	68050337	68050338	1
chr6	68159788	68159789	1		chr6	68392107	68392108	1		chr6	68058686	68058687	2		chr6	68052516	68052517	1		chr6	68077676	68077677	1		chr6	67983066	67983067	2		chr6	67985265	67985266	6		chr6	68050897	68050898	1
chr6	68160541	68160542	1		chr6	68392301	68392302	2		chr6	68058928	68058929	1		chr6	68052663	68052664	1		chr6	68078109	68078110	2		chr6	67983069	67983070	3		chr6	67985502	67985503	4		chr6	68051108	68051109	1
chr6	68160545	68160546	1		chr6	68392812	68392813	1		chr6	68058931	68058932	2		chr6	68052666	68052667	2		chr6	68082641	68082642	1		chr6	67983456	67983457	1		chr6	67985506	67985507	8		chr6	68051506	68051507	2
chr6	68160548	68160549	1		chr6	68392946	68392947	1		chr6	68058991	68058992	1		chr6	68052700	68052701	1		chr6	68083166	68083167	1		chr6	67983569	67983570	2		chr6	67986176	67986177	5		chr6	68051559	68051560	1
chr6	68160556	68160557	1		chr6	68395450	68395451	1		chr6	68059516	68059517	1		chr6	68052703	68052704	6		chr6	68083219	68083220	1		chr6	67983592	67983593	1		chr6	67986602	67986603	1		chr6	68051586	68051587	2
chr6	68160824	68160825	1		chr6	68395506	68395507	1		chr6	68059519	68059520	1		chr6	68052734	68052735	1		chr6	68083324	68083325	1		chr6	67983657	67983658	1		chr6	67986605	67986606	1		chr6	68051925	68051926	2
chr6	68161126	68161127	1		chr6	68395854	68395855	1		chr6	68059925	68059926	7		chr6	68052952	68052953	2		chr6	68084132	68084133	1		chr6	67984090	67984091	8		chr6	67986622	67986623	2		chr6	68052136	68052137	2
chr6	68162033	68162034	1		chr6	68397471	68397472	2		chr6	68060562	68060563	2		chr6	68052955	68052956	3		chr6	68084608	68084609	1		chr6	67984268	67984269	1		chr6	67986783	67986784	2		chr6	68052139	68052140	2
chr6	68162743	68162744	5		chr6	68397942	68397943	1		chr6	68060566	68060567	1		chr6	68053216	68053217	1		chr6	68084611	68084612	1		chr6	67984272	67984273	8		chr6	67986816	67986817	1		chr6	68052374	68052375	1
chr6	68163332	68163333	1		chr6	68398549	68398550	2		chr6	68061657	68061658	1		chr6	68053219	68053220	2		chr6	68093933	68093934	1		chr6	67984552	67984553	1		chr6	67986895	67986896	1		chr6	68052512	68052513	1
chr6	68163419	68163420	1		chr6	68398671	68398672	1		chr6	68063368	68063369	4		chr6	68053415	68053416	3		chr6	68094208	68094209	1		chr6	67984728	67984729	1		chr6	67987060	67987061	2		chr6	68052516	68052517	1
chr6	68163826	68163827	1		chr6	68399184	68399185	1		chr6	68063952	68063953	3		chr6	68053929	68053930	5		chr6	68094210	68094211	1		chr6	67985506	67985507	5		chr6	67987255	67987256	6		chr6	68052525	68052526	2
chr6	68164703	68164704	1		chr6	68399422	68399423	2		chr6	68063955	68063956	1		chr6	68053934	68053935	1		chr6	68095592	68095593	1		chr6	67986173	67986174	1		chr6	67987258	67987259	2		chr6	68052600	68052601	3
chr6	68165222	68165223	1		chr6	68400512	68400513	2		chr6	68064462	68064463	2		chr6	68054377	68054378	1		chr6	68096156	68096157	1		chr6	67986176	67986177	5		chr6	67987425	67987426	2		chr6	68052657	68052658	3
chr6	68165403	68165404	1		chr6	68400530	68400531	2		chr6	68066367	68066368	3		chr6	68054815	68054816	1		chr6	68096916	68096917	1		chr6	67986605	67986606	1		chr6	67987428	67987429	6		chr6	68052666	68052667	1
chr6	68165451	68165452	1		chr6	68401446	68401447	1		chr6	68066633	68066634	1		chr6	68054818	68054819	1		chr6	68097666	68097667	1		chr6	67986728	67986729	4		chr6	67987757	67987758	1		chr6	68052699	68052700	1
chr6	68166017	68166018	1		chr6	68401770	68401771	1		chr6	68066719	68066720	1		chr6	68055327	68055328	3		chr6	68098963	68098964	1		chr6	67986816	67986817	1		chr6	67988265	67988266	3		chr6	68052703	68052704	1
chr6	68166021	68166022	2		chr6	68403339	68403340	1		chr6	68066772	68066773	2		chr6	68055406	68055407	1		chr6	68099050	68099051	1		chr6	67986819	67986820	1		chr6	67988646	67988647	1		chr6	68052731	68052732	6
chr6	68166269	68166270	1		chr6	68403342	68403343	1		chr6	68067144	68067145	2		chr6	68055647	68055648	4		chr6	68099053	68099054	1		chr6	67987060	67987061	4		chr6	67989130	67989131	2		chr6	68052951	68052952	5
chr6	68166583	68166584	1		chr6	68408810	68408811	1		chr6	68067258	68067259	2		chr6	68056002	68056003	2		chr6	68099245	68099246	3		chr6	67987063	67987064	1		chr6	67989463	67989464	5		chr6	68052955	68052956	6
chr6	68166930	68166931	1		chr6	68410142	68410143	1		chr6	68067771	68067772	1		chr6	68056317	68056318	1		chr6	68099249	68099250	1		chr6	67987255	67987256	1		chr6	67990418	67990419	1		chr6	68053215	68053216	4
chr6	68166932	68166933	1		chr6	68410366	68410367	1		chr6	68067991	68067992	2		chr6	68056968	68056969	1		chr6	68099707	68099708	1		chr6	67987258	67987259	2		chr6	67991442	67991443	1		chr6	68053220	68053221	1
chr6	68167169	68167170	1		chr6	68410649	68410650	1		chr6	68068907	68068908	1		chr6	68057078	68057079	2		chr6	68099784	68099785	1		chr6	67987425	67987426	10		chr6	67991679	67991680	1		chr6	68053410	68053411	1
chr6	68168173	68168174	1		chr6	68410818	68410819	2		chr6	68069085	68069086	1		chr6	68057809	68057810	1		chr6	68100057	68100058	1		chr6	67987428	67987429	5		chr6	67991683	67991684	1		chr6	68053413	68053414	3
chr6	68168229	68168230	2		chr6	68411568	68411569	1		chr6	68069520	68069521	1		chr6	68058122	68058123	2		chr6	68100485	68100486	1		chr6	67987757	67987758	1		chr6	67991891	67991892	1		chr6	68053929	68053930	2
chr6	68168234	68168235	1		chr6	68411574	68411575	1		chr6	68069751	68069752	1		chr6	68058315	68058316	1		chr6	68101084	68101085	1		chr6	67988261	67988262	1		chr6	67992027	67992028	1		chr6	68053932	68053933	4
chr6	68168967	68168968	2		chr6	68412664	68412665	1		chr6	68069912	68069913	1		chr6	68059519	68059520	1		chr6	68101268	68101269	1		chr6	67988265	67988266	2		chr6	67992479	67992480	2		chr6	68054377	68054378	1
chr6	68169170	68169171	1		chr6	68413766	68413767	1		chr6	68069989	68069990	1		chr6	68060562	68060563	3		chr6	68101272	68101273	1		chr6	67988828	67988829	1		chr6	67992726	67992727	2		chr6	68054381	68054382	1
chr6	68169174	68169175	2		chr6	68414505	68414506	1		chr6	68070558	68070559	2		chr6	68060566	68060567	2		chr6	68101550	68101551	2		chr6	67989130	67989131	2		chr6	67992906	67992907	2		chr6	68054818	68054819	2
chr6	68169332	68169333	2		chr6	68414688	68414689	2		chr6	68070609	68070610	4		chr6	68061654	68061655	2		chr6	68101553	68101554	2		chr6	67989459	67989460	1		chr6	67993936	67993937	3		chr6	68054932	68054933	1
chr6	68169335	68169336	1		chr6	68414695	68414696	1		chr6	68070869	68070870	1		chr6	68061657	68061658	1		chr6	68101685	68101686	2		chr6	67989463	67989464	3		chr6	67993939	67993940	1		chr6	68055523	68055524	1
chr6	68169339	68169340	1		chr6	68416585	68416586	1		chr6	68070874	68070875	3		chr6	68063348	68063349	1		chr6	68103514	68103515	1		chr6	67990597	67990598	1		chr6	67995897	67995898	1		chr6	68055647	68055648	1
chr6	68169597	68169598	1		chr6	68416670	68416671	1		chr6	68071214	68071215	2		chr6	68063952	68063953	2		chr6	68104221	68104222	1		chr6	67991172	67991173	1		chr6	67995900	67995901	2		chr6	68055653	68055654	2
chr6	68169784	68169785	2		chr6	68417713	68417714	1		chr6	68071292	68071293	1		chr6	68065084	68065085	1		chr6	68104585	68104586	1		chr6	67991683	67991684	1		chr6	67996748	67996749	1		chr6	68055953	68055954	3
chr6	68170142	68170143	1		chr6	68418139	68418140	1		chr6	68071316	68071317	4		chr6	68067771	68067772	1		chr6	68105835	68105836	2		chr6	67991837	67991838	1		chr6	67996781	67996782	2		chr6	68055998	68055999	1
chr6	68170145	68170146	1		chr6	68418785	68418786	1		chr6	68071463	68071464	4		chr6	68067776	68067777	2		chr6	68107554	68107555	2		chr6	67992408	67992409	1		chr6	67997549	67997550	1		chr6	68056002	68056003	1
chr6	68170294	68170295	1		chr6	68419313	68419314	1		chr6	68071810	68071811	1		chr6	68067991	68067992	3		chr6	68108472	68108473	1		chr6	67992479	67992480	1		chr6	67998552	67998553	1		chr6	68056314	68056315	1
chr6	68171063	68171064	1		chr6	68419509	68419510	1		chr6	68071813	68071814	5		chr6	68068407	68068408	1		chr6	68109305	68109306	1		chr6	67992906	67992907	1		chr6	67998556	67998557	1		chr6	68056318	68056319	1
chr6	68171202	68171203	2		chr6	68420730	68420731	1		chr6	68071887	68071888	4		chr6	68068726	68068727	1		chr6	68110424	68110425	1		chr6	67992944	67992945	1		chr6	67998630	67998631	4		chr6	68056456	68056457	1
chr6	68171366	68171367	5		chr6	68422132	68422133	1		chr6	68072542	68072543	1		chr6	68068910	68068911	3		chr6	68110451	68110452	2		chr6	67993227	67993228	1		chr6	67998633	67998634	1		chr6	68056703	68056704	1
chr6	68174059	68174060	1		chr6	68423098	68423099	1		chr6	68072545	68072546	4		chr6	68069085	68069086	3		chr6	68111082	68111083	2		chr6	67993390	67993391	1		chr6	67998944	67998945	1		chr6	68057077	68057078	1
chr6	68176192	68176193	1		chr6	68423105	68423106	1		chr6	68072616	68072617	1		chr6	68069090	68069091	1		chr6	68111203	68111204	3		chr6	67993400	67993401	3		chr6	67999163	67999164	1		chr6	68057667	68057668	2
chr6	68177242	68177243	1		chr6	68423508	68423509	1		chr6	68072689	68072690	1		chr6	68069517	68069518	1		chr6	68111352	68111353	1		chr6	67993445	67993446	2		chr6	67999386	67999387	2		chr6	68057671	68057672	1
chr6	68177632	68177633	1		chr6	68424181	68424182	1		chr6	68072897	68072898	1		chr6	68069915	68069916	3		chr6	68111830	68111831	1		chr6	67993554	67993555	1		chr6	67999404	67999405	1		chr6	68057808	68057809	1
chr6	68178092	68178093	1		chr6	68424510	68424511	1		chr6	68073185	68073186	4		chr6	68069989	68069990	2		chr6	68111833	68111834	1		chr6	67993936	67993937	1		chr6	67999978	67999979	2		chr6	68058060	68058061	1
chr6	68178469	68178470	4		chr6	68425294	68425295	1		chr6	68074430	68074431	3		chr6	68070558	68070559	2		chr6	68111909	68111910	1		chr6	67994071	67994072	1		chr6	68000113	68000114	1		chr6	68058422	68058423	1
chr6	68182232	68182233	1		chr6	68426475	68426476	2		chr6	68077120	68077121	2		chr6	68070609	68070610	2		chr6	68112164	68112165	1		chr6	67994373	67994374	1		chr6	68000479	68000480	1		chr6	68058441	68058442	2
chr6	68183977	68183978	1		chr6	68427731	68427732	1		chr6	68077676	68077677	1		chr6	68070869	68070870	4		chr6	68112624	68112625	2		chr6	67994550	67994551	3		chr6	68000524	68000525	1		chr6	68058927	68058928	1
chr6	68186993	68186994	1		chr6	68428645	68428646	1		chr6	68078983	68078984	1		chr6	68071214	68071215	2		chr6	68112710	68112711	2		chr6	67995900	67995901	1		chr6	68000529	68000530	1		chr6	68058985	68058986	1
chr6	68187646	68187647	1		chr6	68429018	68429019	1		chr6	68079277	68079278	1		chr6	68071295	68071296	1		chr6	68113051	68113052	1		chr6	67996745	67996746	1		chr6	68000924	68000925	1		chr6	68059303	68059304	1
chr6	68187647	68187648	2		chr6	68429863	68429864	2		chr6	68081851	68081852	1		chr6	68071316	68071317	1		chr6	68113479	68113480	1		chr6	67997111	67997112	1		chr6	68001110	68001111	1		chr6	68059516	68059517	1
chr6	68187875	68187876	1		chr6	68430023	68430024	1		chr6	68081854	68081855	1		chr6	68071463	68071464	1		chr6	68113544	68113545	1		chr6	67997621	67997622	1		chr6	68001638	68001639	3		chr6	68059924	68059925	2
chr6	68187879	68187880	3		chr6	68430646	68430647	1		chr6	68082589	68082590	2		chr6	68071813	68071814	6		chr6	68113558	68113559	1		chr6	67998196	67998197	2		chr6	68002186	68002187	2		chr6	68060563	68060564	1
chr6	68187930	68187931	2		chr6	68431339	68431340	2		chr6	68083219	68083220	1		chr6	68071887	68071888	2		chr6	68113709	68113710	1		chr6	67998300	67998301	1		chr6	68002827	68002828	1		chr6	68063348	68063349	1
chr6	68188458	68188459	1		chr6	68431918	68431919	1		chr6	68083457	68083458	1		chr6	68072545	68072546	1		chr6	68113843	68113844	1		chr6	67998303	67998304	2		chr6	68002830	68002831	1		chr6	68063368	68063369	1
chr6	68188639	68188640	1		chr6	68432121	68432122	1		chr6	68084285	68084286	2		chr6	68072897	68072898	1		chr6	68113846	68113847	1		chr6	67998630	67998631	2		chr6	68002930	68002931	1		chr6	68063952	68063953	4
chr6	68188876	68188877	2		chr6	68432565	68432566	1		chr6	68084608	68084609	1		chr6	68073188	68073189	1		chr6	68114368	68114369	4		chr6	67998944	67998945	1		chr6	68002933	68002934	1		chr6	68063955	68063956	1
chr6	68189798	68189799	1		chr6	68432847	68432848	1		chr6	68084611	68084612	1		chr6	68074430	68074431	1		chr6	68114371	68114372	7		chr6	67998947	67998948	2		chr6	68003511	68003512	4		chr6	68064561	68064562	1
chr6	68190056	68190057	3		chr6	68432961	68432962	1		chr6	68085485	68085486	1		chr6	68074797	68074798	1		chr6	68114451	68114452	2		chr6	67999386	67999387	1		chr6	68003729	68003730	3		chr6	68065084	68065085	1
chr6	68190535	68190536	3		chr6	68432969	68432970	1		chr6	68094207	68094208	1		chr6	68075539	68075540	2		chr6	68114455	68114456	1		chr6	67999978	67999979	1		chr6	68003874	68003875	3		chr6	68065089	68065090	1
chr6	68191137	68191138	1		chr6	68433583	68433584	1		chr6	68096156	68096157	1		chr6	68075753	68075754	2		chr6	68114565	68114566	2		chr6	67999985	67999986	1		chr6	68003952	68003953	1		chr6	68066610	68066611	2
chr6	68191141	68191142	1		chr6	68435351	68435352	1		chr6	68097331	68097332	1		chr6	68075757	68075758	2		chr6	68114568	68114569	1		chr6	68000524	68000525	2		chr6	68005390	68005391	4		chr6	68067262	68067263	1
chr6	68191217	68191218	1		chr6	68436028	68436029	1		chr6	68097492	68097493	1		chr6	68076497	68076498	1		chr6	68114992	68114993	1		chr6	68000927	68000928	1		chr6	68005856	68005857	4		chr6	68067990	68067991	1
chr6	68191292	68191293	4		chr6	68436605	68436606	1		chr6	68097495	68097496	1		chr6	68077120	68077121	2		chr6	68114997	68114998	8		chr6	68001020	68001021	1		chr6	68006546	68006547	1		chr6	68067998	68067999	1
chr6	68191619	68191621	1		chr6	68437409	68437410	1		chr6	68099068	68099069	2		chr6	68077613	68077614	2		chr6	68115045	68115046	1		chr6	68001110	68001111	2		chr6	68006549	68006550	1		chr6	68068407	68068408	1
chr6	68191623	68191624	2		chr6	68437830	68437831	1		chr6	68099244	68099245	2		chr6	68078113	68078114	1		chr6	68115049	68115050	4		chr6	68002186	68002187	1		chr6	68006837	68006838	1		chr6	68068726	68068727	1
chr6	68191642	68191643	4		chr6	68438645	68438646	2		chr6	68099712	68099713	1		chr6	68079450	68079451	1		chr6	68115401	68115402	2		chr6	68002930	68002931	1		chr6	68006961	68006962	2		chr6	68069085	68069086	1
chr6	68193959	68193960	2		chr6	68438895	68438896	1		chr6	68100480	68100481	3		chr6	68080152	68080153	2		chr6	68115707	68115708	4		chr6	68003504	68003505	2		chr6	68007269	68007270	1		chr6	68069088	68069089	1
chr6	68193963	68193964	2		chr6	68439332	68439333	2		chr6	68101079	68101080	1		chr6	68081851	68081852	3		chr6	68116041	68116042	1		chr6	68003726	68003727	1		chr6	68007915	68007916	1		chr6	68069517	68069518	1
chr6	68194095	68194096	1		chr6	68439339	68439340	1		chr6	68101685	68101686	3		chr6	68081854	68081855	2		chr6	68116557	68116558	1		chr6	68003729	68003730	3		chr6	68010300	68010301	1		chr6	68069520	68069521	2
chr6	68194377	68194378	1		chr6	68441765	68441766	1		chr6	68101688	68101689	1		chr6	68082589	68082590	2		chr6	68116560	68116561	2		chr6	68003952	68003953	2		chr6	68011568	68011569	1		chr6	68069911	68069912	1
chr6	68194797	68194798	1		chr6	68443654	68443655	1		chr6	68102206	68102207	1		chr6	68082592	68082593	1		chr6	68116755	68116756	1		chr6	68005387	68005388	1		chr6	68011744	68011745	3		chr6	68069916	68069917	1
chr6	68195090	68195091	1		chr6	68443905	68443906	1		chr6	68102209	68102210	1		chr6	68082642	68082643	1		chr6	68116759	68116760	1		chr6	68005390	68005391	3		chr6	68012129	68012130	1		chr6	68070218	68070219	2
chr6	68195380	68195381	1		chr6	68444641	68444642	1		chr6	68102693	68102694	3		chr6	68083323	68083324	1		chr6	68117160	68117161	1		chr6	68005577	68005578	1		chr6	68012675	68012676	1		chr6	68070558	68070559	1
chr6	68195384	68195385	1		chr6	68446686	68446687	2		chr6	68102804	68102805	2		chr6	68084280	68084281	1		chr6	68117304	68117305	1		chr6	68005856	68005857	1		chr6	68012716	68012717	3		chr6	68070609	68070610	2
chr6	68195744	68195745	2		chr6	68447455	68447456	1		chr6	68103510	68103511	1		chr6	68086283	68086284	2		chr6	68120082	68120083	1		chr6	68006837	68006838	1		chr6	68013197	68013198	1		chr6	68070868	68070869	4
chr6	68196286	68196287	1		chr6	68447531	68447532	1		chr6	68103515	68103516	1		chr6	68093073	68093074	1		chr6	68123002	68123003	1		chr6	68006964	68006965	1		chr6	68013426	68013427	1		chr6	68070872	68070873	2
chr6	68196335	68196336	1		chr6	68447535	68447536	1		chr6	68104584	68104585	3		chr6	68093624	68093625	1		chr6	68123255	68123256	2		chr6	68007266	68007267	1		chr6	68013990	68013991	2		chr6	68071214	68071215	4
chr6	68197015	68197016	1		chr6	68448696	68448697	1		chr6	68104861	68104862	3		chr6	68094204	68094205	1		chr6	68123551	68123552	2		chr6	68007919	68007920	1		chr6	68014706	68014707	1		chr6	68071245	68071246	1
chr6	68197070	68197071	1		chr6	68450706	68450707	1		chr6	68104864	68104865	3		chr6	68094937	68094938	1		chr6	68124222	68124223	1		chr6	68008483	68008484	1		chr6	68014888	68014889	2		chr6	68071292	68071293	1
chr6	68197093	68197094	1		chr6	68451370	68451371	1		chr6	68104950	68104951	2		chr6	68095451	68095452	1		chr6	68124359	68124360	1		chr6	68010300	68010301	2		chr6	68015318	68015319	2		chr6	68071295	68071296	2
chr6	68197364	68197365	1		chr6	68451586	68451587	1		chr6	68105289	68105290	1		chr6	68095598	68095599	3		chr6	68124543	68124544	2		chr6	68010641	68010642	1		chr6	68015398	68015399	1		chr6	68071316	68071317	4
chr6	68198323	68198324	1		chr6	68451589	68451590	2		chr6	68105725	68105726	1		chr6	68096159	68096160	2		chr6	68125710	68125711	3		chr6	68011339	68011340	1		chr6	68015825	68015826	1		chr6	68071810	68071811	1
chr6	68198395	68198396	1		chr6	68452389	68452390	2		chr6	68105835	68105836	1		chr6	68096464	68096465	1		chr6	68126158	68126159	1		chr6	68011616	68011617	2		chr6	68015828	68015829	1		chr6	68071813	68071814	3
chr6	68198425	68198426	1		chr6	68453683	68453684	1		chr6	68106784	68106785	4		chr6	68096467	68096468	1		chr6	68127097	68127098	1		chr6	68011744	68011745	1		chr6	68016281	68016282	1		chr6	68071886	68071887	2
chr6	68198526	68198527	4		chr6	68453990	68453991	1		chr6	68106908	68106909	1		chr6	68096741	68096742	1		chr6	68129073	68129074	1		chr6	68013344	68013345	1		chr6	68016284	68016285	2		chr6	68072686	68072687	2
chr6	68198749	68198750	1		chr6	68454417	68454418	1		chr6	68107343	68107344	1		chr6	68096918	68096919	2		chr6	68129076	68129077	1		chr6	68013391	68013392	1		chr6	68016364	68016365	1		chr6	68073185	68073186	1
chr6	68198767	68198768	1		chr6	68454784	68454785	1		chr6	68107551	68107552	1		chr6	68096985	68096986	2		chr6	68129981	68129982	3		chr6	68013749	68013750	1		chr6	68016572	68016573	3		chr6	68073188	68073189	1
chr6	68199325	68199326	2		chr6	68456184	68456185	3		chr6	68107554	68107555	2		chr6	68096999	68097000	3		chr6	68129984	68129985	1		chr6	68014620	68014621	1		chr6	68016575	68016576	1		chr6	68074799	68074800	1
chr6	68199364	68199365	3		chr6	68456407	68456408	1		chr6	68107718	68107719	1		chr6	68097334	68097335	2		chr6	68130439	68130440	2		chr6	68014780	68014781	1		chr6	68016772	68016773	2		chr6	68075539	68075540	1
chr6	68200238	68200239	1		chr6	68457270	68457271	1		chr6	68107838	68107839	3		chr6	68097492	68097493	2		chr6	68130721	68130722	1		chr6	68014892	68014893	1		chr6	68017458	68017459	1		chr6	68075754	68075755	2
chr6	68200562	68200563	4		chr6	68457541	68457542	1		chr6	68108154	68108155	1		chr6	68099068	68099069	1		chr6	68131187	68131188	1		chr6	68015318	68015319	2		chr6	68017880	68017881	1		chr6	68075757	68075758	2
chr6	68200565	68200566	1		chr6	68457629	68457630	1		chr6	68109808	68109809	1		chr6	68099244	68099245	3		chr6	68131190	68131191	1		chr6	68015398	68015399	1		chr6	68018463	68018464	1		chr6	68077610	68077611	1
chr6	68202108	68202109	1		chr6	68457875	68457876	1		chr6	68110424	68110425	1		chr6	68099709	68099710	1		chr6	68132980	68132981	3		chr6	68015884	68015885	1		chr6	68018758	68018759	1		chr6	68077676	68077677	1
chr6	68202760	68202761	2		chr6	68457936	68457937	1		chr6	68110730	68110731	1		chr6	68099712	68099713	1		chr6	68132983	68132984	1		chr6	68016125	68016126	1		chr6	68019141	68019142	3		chr6	68077797	68077798	1
chr6	68202763	68202764	1		chr6	68458442	68458443	1		chr6	68111353	68111354	1		chr6	68099781	68099782	3		chr6	68133997	68133998	1		chr6	68016130	68016131	1		chr6	68021197	68021198	1		chr6	68078113	68078114	1
chr6	68203461	68203462	2		chr6	68459186	68459187	1		chr6	68112163	68112164	2		chr6	68100057	68100058	1		chr6	68134285	68134286	1		chr6	68016281	68016282	2		chr6	68021560	68021561	2		chr6	68082192	68082193	1
chr6	68203557	68203558	2		chr6	68459712	68459713	3		chr6	68112622	68112623	1		chr6	68100480	68100481	3		chr6	68134828	68134829	1		chr6	68016284	68016285	1		chr6	68021966	68021967	1		chr6	68082593	68082594	2
chr6	68203561	68203562	2		chr6	68460157	68460158	1		chr6	68113051	68113052	1		chr6	68101079	68101080	1		chr6	68135599	68135600	1		chr6	68016575	68016576	1		chr6	68022284	68022285	1		chr6	68082641	68082642	3
chr6	68203624	68203625	2		chr6	68460435	68460436	1		chr6	68113545	68113546	4		chr6	68101083	68101084	1		chr6	68136621	68136622	3		chr6	68016775	68016776	4		chr6	68023443	68023444	1		chr6	68083166	68083167	1
chr6	68203625	68203626	1		chr6	68461145	68461146	1		chr6	68113558	68113559	2		chr6	68101271	68101272	4		chr6	68136851	68136852	1		chr6	68016798	68016799	1		chr6	68024387	68024388	1		chr6	68084373	68084374	1
chr6	68203680	68203681	2		chr6	68461245	68461246	1		chr6	68113709	68113710	1		chr6	68101549	68101550	2		chr6	68137882	68137883	1		chr6	68016980	68016981	1		chr6	68024390	68024391	1		chr6	68084611	68084612	3
chr6	68203688	68203689	1		chr6	68461527	68461528	2		chr6	68113843	68113844	1		chr6	68101685	68101686	2		chr6	68138275	68138276	1		chr6	68017458	68017459	1		chr6	68025384	68025385	1		chr6	68086192	68086193	1
chr6	68204132	68204133	1		chr6	68462009	68462010	1		chr6	68113914	68113915	1		chr6	68101980	68101981	3		chr6	68139703	68139704	1		chr6	68017494	68017495	1		chr6	68026871	68026872	1		chr6	68094204	68094205	1
chr6	68204135	68204136	3		chr6	68462321	68462322	1		chr6	68114372	68114373	4		chr6	68102176	68102177	4		chr6	68140971	68140972	2		chr6	68017877	68017878	3		chr6	68027431	68027432	3		chr6	68094208	68094209	1
chr6	68204198	68204199	1		chr6	68462591	68462592	1		chr6	68114451	68114452	5		chr6	68102693	68102694	2		chr6	68143432	68143433	1		chr6	68017880	68017881	1		chr6	68028833	68028834	1		chr6	68095233	68095234	1
chr6	68204200	68204201	1		chr6	68463037	68463038	1		chr6	68114454	68114455	3		chr6	68102804	68102805	2		chr6	68144165	68144166	1		chr6	68018703	68018704	1		chr6	68028928	68028929	1		chr6	68096099	68096100	1
chr6	68204252	68204253	1		chr6	68463042	68463043	1		chr6	68114568	68114569	1		chr6	68103118	68103119	1		chr6	68144559	68144560	1		chr6	68019054	68019055	1		chr6	68029784	68029785	1		chr6	68096568	68096569	1
chr6	68204255	68204256	2		chr6	68464358	68464359	1		chr6	68114993	68114994	2		chr6	68103515	68103516	1		chr6	68144611	68144612	1		chr6	68020482	68020483	1		chr6	68030330	68030331	2		chr6	68096916	68096917	1
chr6	68204751	68204752	1		chr6	68464639	68464640	1		chr6	68114996	68114997	6		chr6	68104218	68104219	1		chr6	68144728	68144729	1		chr6	68020495	68020496	1		chr6	68031436	68031437	1		chr6	68097495	68097496	1
chr6	68204754	68204755	3		chr6	68466149	68466150	1		chr6	68115046	68115047	5		chr6	68104581	68104582	1		chr6	68144999	68145000	1		chr6	68021208	68021209	1		chr6	68032148	68032149	2		chr6	68098491	68098492	1
chr6	68205485	68205486	1		chr6	68467084	68467085	1		chr6	68115049	68115050	1		chr6	68104584	68104585	1		chr6	68145002	68145003	1		chr6	68021211	68021212	1		chr6	68032250	68032251	1		chr6	68099068	68099069	1
chr6	68205489	68205490	1		chr6	68469007	68469008	1		chr6	68115708	68115709	1		chr6	68104864	68104865	1		chr6	68145345	68145346	1		chr6	68021563	68021564	1		chr6	68032509	68032510	1		chr6	68099245	68099246	4
chr6	68205794	68205795	1		chr6	68469256	68469257	2		chr6	68115711	68115712	3		chr6	68104969	68104970	3		chr6	68145349	68145350	2		chr6	68021966	68021967	1		chr6	68032581	68032582	1		chr6	68099712	68099713	1
chr6	68205798	68205799	1		chr6	68469629	68469630	1		chr6	68116042	68116043	1		chr6	68105519	68105520	1		chr6	68145413	68145414	1		chr6	68023443	68023444	1		chr6	68034761	68034762	1		chr6	68100480	68100481	5
chr6	68206262	68206263	1		chr6	68469851	68469852	1		chr6	68116555	68116556	2		chr6	68105613	68105614	1		chr6	68145449	68145450	3		chr6	68023446	68023447	1		chr6	68035497	68035498	1		chr6	68101272	68101273	3
chr6	68206604	68206605	1		chr6	68470266	68470267	1		chr6	68117163	68117164	2		chr6	68105630	68105631	1		chr6	68145632	68145633	1		chr6	68024387	68024388	1		chr6	68035546	68035547	2		chr6	68101550	68101551	2
chr6	68207184	68207185	1		chr6	68472613	68472614	1		chr6	68117300	68117301	1		chr6	68105722	68105723	1		chr6	68145874	68145875	4		chr6	68025087	68025088	1		chr6	68035763	68035764	1		chr6	68101685	68101686	2
chr6	68207187	68207188	1		chr6	68474727	68474728	1		chr6	68118287	68118288	3		chr6	68106908	68106909	2		chr6	68146477	68146478	2		chr6	68025380	68025381	3		chr6	68038025	68038026	1		chr6	68102165	68102166	1
chr6	68207271	68207272	1		chr6	68475620	68475621	1		chr6	68123003	68123004	3		chr6	68106924	68106925	3		chr6	68146481	68146482	1		chr6	68025939	68025940	1		chr6	68039170	68039171	2		chr6	68102176	68102177	1
chr6	68207275	68207276	1		chr6	68476186	68476187	1		chr6	68123250	68123251	2		chr6	68107343	68107344	1		chr6	68147209	68147210	1		chr6	68026871	68026872	1		chr6	68039461	68039463	1		chr6	68102694	68102695	3
chr6	68207352	68207353	1		chr6	68476387	68476388	1		chr6	68123255	68123256	4		chr6	68107554	68107555	1		chr6	68147211	68147212	1		chr6	68027430	68027431	1		chr6	68039583	68039584	1		chr6	68103118	68103119	3
chr6	68207545	68207546	2		chr6	68476678	68476679	1		chr6	68123547	68123548	1		chr6	68108606	68108607	1		chr6	68147212	68147213	3		chr6	68028108	68028109	2		chr6	68040046	68040047	1		chr6	68103511	68103512	1
chr6	68207548	68207549	2		chr6	68476682	68476683	1		chr6	68123833	68123834	2		chr6	68109808	68109809	1		chr6	68147337	68147338	9		chr6	68028509	68028510	1		chr6	68041108	68041109	1		chr6	68103514	68103515	2
chr6	68207952	68207953	1		chr6	68478448	68478449	1		chr6	68124218	68124219	1		chr6	68110424	68110425	1		chr6	68147340	68147341	5		chr6	68028925	68028926	2		chr6	68041617	68041618	2		chr6	68104581	68104582	5
chr6	68208145	68208146	1		chr6	68480188	68480189	1		chr6	68124221	68124222	1		chr6	68111203	68111204	2		chr6	68147835	68147836	13		chr6	68028928	68028929	1		chr6	68042448	68042449	2		chr6	68104947	68104948	1
chr6	68208544	68208545	2		chr6	68481377	68481378	1		chr6	68124358	68124359	1		chr6	68111353	68111354	8		chr6	68147838	68147839	3		chr6	68029508	68029509	1		chr6	68042997	68042998	1		chr6	68104969	68104970	4
chr6	68208547	68208548	1		chr6	68481448	68481449	1		chr6	68124546	68124547	4		chr6	68111833	68111834	3		chr6	68149106	68149107	4		chr6	68031672	68031673	1		chr6	68043396	68043397	1		chr6	68105310	68105311	3
chr6	68209468	68209469	1		chr6	68481830	68481831	2		chr6	68124847	68124848	2		chr6	68111912	68111913	1		chr6	68149109	68149110	12		chr6	68031869	68031870	1		chr6	68045439	68045440	1		chr6	68106781	68106782	1
chr6	68210810	68210811	2		chr6	68483020	68483021	1		chr6	68124933	68124934	2		chr6	68112163	68112164	1		chr6	68149154	68149155	1		chr6	68032254	68032255	1		chr6	68045651	68045652	1		chr6	68106908	68106909	1
chr6	68210906	68210907	1		chr6	68483027	68483028	1		chr6	68124937	68124938	3		chr6	68112711	68112712	1		chr6	68149157	68149158	3		chr6	68032442	68032443	1		chr6	68045655	68045656	1		chr6	68107551	68107552	1
chr6	68211349	68211350	1		chr6	68483955	68483956	1		chr6	68125133	68125134	1		chr6	68112716	68112717	3		chr6	68150208	68150209	9		chr6	68033637	68033638	2		chr6	68045950	68045951	1		chr6	68107716	68107717	1
chr6	68211559	68211560	1		chr6	68484164	68484165	1		chr6	68125705	68125706	1		chr6	68113051	68113052	3		chr6	68150211	68150212	12		chr6	68034761	68034762	1		chr6	68046522	68046523	1		chr6	68108472	68108473	3
chr6	68211564	68211565	1		chr6	68484600	68484601	1		chr6	68125709	68125710	6		chr6	68113558	68113559	3		chr6	68150468	68150469	5		chr6	68035257	68035258	1		chr6	68047598	68047599	1		chr6	68109806	68109807	2
chr6	68211639	68211640	1		chr6	68485607	68485608	1		chr6	68126041	68126042	1		chr6	68113843	68113844	1		chr6	68150472	68150473	1		chr6	68035500	68035501	3		chr6	68048941	68048942	1		chr6	68110424	68110425	1
chr6	68212555	68212556	2		chr6	68485701	68485702	1		chr6	68126044	68126045	2		chr6	68113846	68113847	2		chr6	68150576	68150577	2		chr6	68037349	68037350	1		chr6	68049439	68049440	1		chr6	68110727	68110728	1
chr6	68212558	68212559	2		chr6	68489478	68489479	1		chr6	68126718	68126719	1		chr6	68113914	68113915	2		chr6	68150580	68150581	1		chr6	68038838	68038839	1		chr6	68049476	68049477	1		chr6	68111352	68111353	1
chr6	68212689	68212690	1		chr6	68490822	68490823	1		chr6	68127202	68127203	1		chr6	68114367	68114368	2		chr6	68150622	68150623	3		chr6	68038842	68038843	1		chr6	68050337	68050338	1		chr6	68112164	68112165	1
chr6	68212861	68212862	1		chr6	68491501	68491502	1		chr6	68129988	68129989	3		chr6	68114454	68114455	6		chr6	68150627	68150628	2		chr6	68039166	68039167	1		chr6	68050492	68050493	1		chr6	68112624	68112625	1
chr6	68213204	68213205	1		chr6	68491740	68491741	1		chr6	68130208	68130209	2		chr6	68114564	68114565	3		chr6	68150741	68150742	10		chr6	68039461	68039462	3		chr6	68050495	68050496	1		chr6	68113846	68113847	1
chr6	68213308	68213309	1		chr6	68491744	68491745	1		chr6	68131187	68131188	2		chr6	68114993	68114994	5		chr6	68150745	68150746	1		chr6	68039464	68039465	2		chr6	68050826	68050827	1		chr6	68114371	68114372	4
chr6	68213408	68213409	1		chr6	68492058	68492059	1		chr6	68132140	68132141	1		chr6	68114996	68114997	15		chr6	68151669	68151670	22		chr6	68039583	68039584	2		chr6	68050897	68050898	1		chr6	68114451	68114452	1
chr6	68213702	68213703	1		chr6	68492477	68492478	1		chr6	68132145	68132146	1		chr6	68115046	68115047	1		chr6	68151672	68151673	23		chr6	68039586	68039587	1		chr6	68050900	68050901	1		chr6	68114455	68114456	6
chr6	68213705	68213706	1		chr6	68492482	68492483	1		chr6	68132983	68132984	1		chr6	68115049	68115050	5		chr6	68151756	68151757	8		chr6	68042448	68042449	1		chr6	68051108	68051109	2		chr6	68114565	68114566	2
chr6	68214917	68214918	1		chr6	68492742	68492743	1		chr6	68133661	68133662	2		chr6	68115401	68115402	3		chr6	68151760	68151761	14		chr6	68045439	68045440	3		chr6	68051112	68051113	2		chr6	68114997	68114998	5
chr6	68215065	68215066	1		chr6	68493210	68493211	1		chr6	68135599	68135600	1		chr6	68115404	68115405	1		chr6	68151943	68151944	3		chr6	68045513	68045514	1		chr6	68051500	68051501	4		chr6	68115045	68115046	3
chr6	68215069	68215070	1		chr6	68493214	68493215	1		chr6	68135838	68135839	1		chr6	68115708	68115709	4		chr6	68151947	68151948	14		chr6	68045651	68045652	2		chr6	68051506	68051507	1		chr6	68115049	68115050	1
chr6	68215267	68215268	3		chr6	68493872	68493873	1		chr6	68136615	68136616	4		chr6	68115711	68115712	1		chr6	68152026	68152027	6		chr6	68045655	68045656	2		chr6	68051559	68051560	2		chr6	68115401	68115402	2
chr6	68215276	68215277	1		chr6	68494123	68494124	1		chr6	68137575	68137576	1		chr6	68116038	68116039	2		chr6	68152029	68152030	4		chr6	68046427	68046428	1		chr6	68051586	68051587	5		chr6	68115405	68115406	2
chr6	68215594	68215595	1		chr6	68494857	68494858	1		chr6	68137882	68137883	1		chr6	68116042	68116043	3		chr6	68152298	68152299	2		chr6	68046522	68046523	1		chr6	68051925	68051926	1		chr6	68115707	68115708	1
chr6	68216172	68216173	1		chr6	68495506	68495507	1		chr6	68138918	68138919	1		chr6	68116560	68116561	5		chr6	68152307	68152308	7		chr6	68046546	68046547	1		chr6	68051931	68051932	3		chr6	68116038	68116039	1
chr6	68216593	68216594	2		chr6	68495510	68495511	1		chr6	68139708	68139709	2		chr6	68116758	68116759	1		chr6	68152604	68152605	2		chr6	68047239	68047240	1		chr6	68052136	68052137	6		chr6	68116560	68116561	2
chr6	68216705	68216706	1		chr6	68495642	68495643	1		chr6	68140977	68140978	1		chr6	68117160	68117161	2		chr6	68152608	68152609	4		chr6	68047598	68047599	1		chr6	68052139	68052140	5		chr6	68117160	68117161	1
chr6	68217434	68217435	1		chr6	68496809	68496810	1		chr6	68142478	68142479	3		chr6	68117163	68117164	1		chr6	68152792	68152793	7		chr6	68047601	68047602	1		chr6	68052374	68052375	5		chr6	68119204	68119205	1
chr6	68218169	68218170	1		chr6	68498739	68498740	1		chr6	68142553	68142554	1		chr6	68117300	68117301	3		chr6	68152795	68152796	4		chr6	68047861	68047862	1		chr6	68052378	68052379	2		chr6	68120078	68120079	1
chr6	68218528	68218529	1		chr6	68498744	68498745	1		chr6	68145002	68145003	3		chr6	68118287	68118288	1		chr6	68153054	68153055	5		chr6	68048937	68048938	1		chr6	68052386	68052387	1		chr6	68120082	68120083	1
chr6	68218702	68218703	1		chr6	68499202	68499203	2		chr6	68145348	68145349	3		chr6	68119980	68119981	6		chr6	68153058	68153059	8		chr6	68048941	68048942	1		chr6	68052512	68052513	1		chr6	68122999	68123000	1
chr6	68218959	68218960	2		chr6	68499378	68499379	1		chr6	68145632	68145633	1		chr6	68120079	68120080	2		chr6	68153062	68153063	2		chr6	68049435	68049436	1		chr6	68052516	68052517	2		chr6	68123002	68123003	1
chr6	68219357	68219358	1		chr6	68499584	68499585	1		chr6	68145635	68145636	1		chr6	68120082	68120083	1		chr6	68153115	68153116	8		chr6	68049439	68049440	2		chr6	68052525	68052526	1		chr6	68124934	68124935	1
chr6	68219430	68219431	2		chr6	68500728	68500729	1		chr6	68145877	68145878	2		chr6	68123003	68123004	1		chr6	68153119	68153120	3		chr6	68050696	68050697	1		chr6	68052600	68052601	5		chr6	68124937	68124938	1
chr6	68219661	68219662	1		chr6	68501089	68501090	1		chr6	68146477	68146478	4		chr6	68123250	68123251	4		chr6	68153495	68153496	2		chr6	68050897	68050898	1		chr6	68052603	68052604	2		chr6	68125140	68125141	1
chr6	68220001	68220002	2		chr6	68501226	68501227	1		chr6	68146480	68146481	1		chr6	68123547	68123548	1		chr6	68153529	68153530	3		chr6	68051506	68051507	1		chr6	68052657	68052658	1		chr6	68125163	68125164	2
chr6	68220052	68220053	2		chr6	68504270	68504271	3		chr6	68147337	68147338	2		chr6	68124218	68124219	1		chr6	68153533	68153534	2		chr6	68051559	68051560	2		chr6	68052666	68052667	3		chr6	68125710	68125711	1
chr6	68220683	68220684	1		chr6	68504796	68504797	1		chr6	68147835	68147836	8		chr6	68124221	68124222	2		chr6	68154000	68154001	3		chr6	68051586	68051587	1		chr6	68052699	68052700	2		chr6	68126153	68126154	1
chr6	68220728	68220729	2		chr6	68505112	68505113	1		chr6	68147838	68147839	8		chr6	68124358	68124359	1		chr6	68154071	68154072	1		chr6	68051925	68051926	2		chr6	68052703	68052704	3		chr6	68127097	68127098	2
chr6	68220903	68220904	1		chr6	68505468	68505469	1		chr6	68149110	68149111	4		chr6	68124362	68124363	1		chr6	68154082	68154083	3		chr6	68051931	68051932	1		chr6	68052731	68052732	10		chr6	68127913	68127914	1
chr6	68220906	68220907	1		chr6	68505825	68505826	2		chr6	68149153	68149154	1		chr6	68124844	68124845	2		chr6	68154686	68154687	2		chr6	68052136	68052137	1		chr6	68052735	68052736	3		chr6	68128484	68128485	1
chr6	68222053	68222054	1		chr6	68505829	68505830	2		chr6	68149157	68149158	2		chr6	68124937	68124938	1		chr6	68154704	68154705	1		chr6	68052139	68052140	2		chr6	68052951	68052952	5		chr6	68128488	68128489	1
chr6	68223288	68223289	1		chr6	68506669	68506670	1		chr6	68150212	68150213	5		chr6	68125140	68125141	1		chr6	68154722	68154723	2		chr6	68052374	68052375	1		chr6	68052955	68052956	2		chr6	68128959	68128960	1
chr6	68225923	68225924	1		chr6	68507566	68507567	1		chr6	68150469	68150470	1		chr6	68125705	68125706	1		chr6	68155021	68155022	4		chr6	68052386	68052387	1		chr6	68053215	68053216	2		chr6	68131187	68131188	2
chr6	68226021	68226022	1		chr6	68508488	68508489	1		chr6	68150472	68150473	3		chr6	68126157	68126158	1		chr6	68155024	68155025	4		chr6	68052516	68052517	2		chr6	68053220	68053221	2		chr6	68131190	68131191	1
chr6	68227986	68227987	1		chr6	68508937	68508938	2		chr6	68150576	68150577	1		chr6	68126412	68126413	1		chr6	68155422	68155423	3		chr6	68052525	68052526	1		chr6	68053410	68053411	3		chr6	68131909	68131910	1
chr6	68230804	68230805	1		chr6	68509379	68509380	1		chr6	68150624	68150625	6		chr6	68126870	68126871	1		chr6	68155690	68155691	3		chr6	68052600	68052601	2		chr6	68053413	68053414	3		chr6	68132142	68132143	2
chr6	68230808	68230809	2		chr6	68510409	68510410	1		chr6	68150741	68150742	4		chr6	68127564	68127565	1		chr6	68155693	68155694	2		chr6	68052657	68052658	1		chr6	68053929	68053930	1		chr6	68132983	68132984	1
chr6	68231865	68231866	1		chr6	68510545	68510546	2		chr6	68151669	68151670	5		chr6	68127912	68127913	1		chr6	68155812	68155813	1		chr6	68052703	68052704	1		chr6	68053932	68053933	5		chr6	68133661	68133662	2
chr6	68232159	68232160	1		chr6	68510810	68510811	1		chr6	68151674	68151675	6		chr6	68128487	68128488	1		chr6	68155892	68155893	2		chr6	68052731	68052732	3		chr6	68054381	68054382	4		chr6	68134285	68134286	2
chr6	68232932	68232933	1		chr6	68511140	68511141	1		chr6	68151757	68151758	2		chr6	68128962	68128963	1		chr6	68155896	68155897	3		chr6	68052951	68052952	2		chr6	68054816	68054817	1		chr6	68134832	68134833	1
chr6	68240311	68240312	1		chr6	68511459	68511460	1		chr6	68151761	68151762	6		chr6	68129988	68129989	1		chr6	68156114	68156115	1		chr6	68052955	68052956	2		chr6	68054925	68054926	2		chr6	68135017	68135018	2
chr6	68241418	68241419	1		chr6	68511759	68511760	1		chr6	68151941	68151942	1		chr6	68131190	68131191	1		chr6	68157665	68157666	1		chr6	68053215	68053216	3		chr6	68054932	68054933	1		chr6	68135595	68135596	2
chr6	68242836	68242837	1		chr6	68515339	68515340	1		chr6	68151946	68151947	6		chr6	68132140	68132141	1		chr6	68157669	68157670	4		chr6	68053410	68053411	1		chr6	68055323	68055324	2		chr6	68136621	68136622	1
chr6	68242839	68242840	1		chr6	68520145	68520146	1		chr6	68152025	68152026	4		chr6	68132145	68132146	1		chr6	68157832	68157833	2		chr6	68053932	68053933	1		chr6	68055326	68055327	2		chr6	68137199	68137200	2
chr6	68243088	68243089	1		chr6	68520744	68520745	1		chr6	68152029	68152030	3		chr6	68132983	68132984	2		chr6	68157836	68157837	1		chr6	68054381	68054382	1		chr6	68055406	68055407	2		chr6	68139703	68139704	1
chr6	68243356	68243357	1		chr6	68520859	68520860	2		chr6	68152307	68152308	2		chr6	68133657	68133658	1		chr6	68158679	68158680	2		chr6	68054521	68054522	1		chr6	68055520	68055521	3		chr6	68139706	68139707	1
chr6	68244812	68244813	1		chr6	68521960	68521961	1		chr6	68152605	68152606	1		chr6	68134285	68134286	1		chr6	68158683	68158684	1		chr6	68054526	68054527	2		chr6	68055647	68055648	2		chr6	68141025	68141026	1
chr6	68245210	68245211	1		chr6	68522118	68522119	1		chr6	68152608	68152609	1		chr6	68135012	68135013	1		chr6	68158761	68158762	1		chr6	68054818	68054819	2		chr6	68055653	68055654	2		chr6	68141646	68141647	1
chr6	68245840	68245841	1		chr6	68522407	68522408	1		chr6	68152791	68152792	1		chr6	68135599	68135600	3		chr6	68159787	68159788	1		chr6	68055323	68055324	1		chr6	68055998	68055999	2		chr6	68142478	68142479	2
chr6	68246056	68246057	1		chr6	68524552	68524553	1		chr6	68153055	68153056	4		chr6	68135712	68135713	2		chr6	68159792	68159793	6		chr6	68055410	68055411	1		chr6	68056314	68056315	1		chr6	68143387	68143388	1
chr6	68249424	68249425	1		chr6	68524727	68524728	1		chr6	68153116	68153117	1		chr6	68136621	68136622	1		chr6	68160148	68160149	2		chr6	68055647	68055648	1		chr6	68056631	68056632	1		chr6	68143430	68143431	2
chr6	68250361	68250362	1		chr6	68526013	68526014	1		chr6	68153120	68153121	1		chr6	68136847	68136848	1		chr6	68160151	68160152	1		chr6	68055953	68055954	1		chr6	68056703	68056704	4		chr6	68144611	68144612	2
chr6	68250637	68250638	1		chr6	68527041	68527042	1		chr6	68153490	68153491	2		chr6	68137578	68137579	4		chr6	68160395	68160396	3		chr6	68056002	68056003	1		chr6	68056706	68056707	1		chr6	68144999	68145000	2
chr6	68251048	68251049	1		chr6	68527637	68527638	1		chr6	68153530	68153531	3		chr6	68137882	68137883	2		chr6	68160548	68160549	3		chr6	68056314	68056315	1		chr6	68056858	68056859	2		chr6	68145013	68145014	1
chr6	68251342	68251343	2		chr6	68528302	68528303	1		chr6	68154000	68154001	2		chr6	68138004	68138005	2		chr6	68160789	68160790	1		chr6	68056318	68056319	2		chr6	68057667	68057668	1		chr6	68145349	68145350	1
chr6	68252105	68252106	1		chr6	68528463	68528464	1		chr6	68154070	68154071	2		chr6	68138272	68138273	1		chr6	68160824	68160825	1		chr6	68056964	68056965	2		chr6	68057671	68057672	2		chr6	68145449	68145450	1
chr6	68252239	68252240	1		chr6	68529238	68529239	1		chr6	68154083	68154084	4		chr6	68139456	68139457	1		chr6	68161074	68161075	1		chr6	68057077	68057078	1		chr6	68058060	68058061	2		chr6	68145635	68145636	1
chr6	68252243	68252244	1		chr6	68529477	68529478	2		chr6	68154687	68154688	3		chr6	68143386	68143387	3		chr6	68161078	68161079	4		chr6	68058122	68058123	1		chr6	68058125	68058126	1		chr6	68145874	68145875	4
chr6	68252537	68252538	2		chr6	68529827	68529828	1		chr6	68154705	68154706	1		chr6	68143430	68143431	1		chr6	68161127	68161128	6		chr6	68058125	68058126	1		chr6	68058927	68058928	2		chr6	68145877	68145878	2
chr6	68253235	68253236	1		chr6	68530079	68530080	1		chr6	68154739	68154740	1		chr6	68144490	68144491	3		chr6	68161130	68161131	2		chr6	68058686	68058687	1		chr6	68058992	68058993	1		chr6	68146477	68146478	2
chr6	68253605	68253606	1		chr6	68530467	68530468	1		chr6	68155016	68155017	1		chr6	68145348	68145349	1		chr6	68161336	68161337	1		chr6	68059307	68059308	1		chr6	68059303	68059304	1		chr6	68147209	68147211	1
chr6	68254057	68254058	2		chr6	68530470	68530471	1		chr6	68155020	68155021	3		chr6	68145448	68145449	1		chr6	68162029	68162030	1		chr6	68059571	68059572	1		chr6	68059571	68059572	1		chr6	68147212	68147213	5
chr6	68254142	68254143	2		chr6	68531080	68531081	1		chr6	68155200	68155201	1		chr6	68146477	68146478	2		chr6	68162208	68162209	1		chr6	68059781	68059782	1		chr6	68059784	68059785	2		chr6	68147337	68147338	2
chr6	68254768	68254769	1		chr6	68531671	68531672	1		chr6	68155204	68155205	1		chr6	68147208	68147209	1		chr6	68162742	68162743	1		chr6	68063348	68063349	1		chr6	68059924	68059925	3		chr6	68147835	68147836	21
chr6	68255402	68255403	1		chr6	68533133	68533134	1		chr6	68155422	68155423	1		chr6	68147212	68147213	3		chr6	68163239	68163240	1		chr6	68063368	68063369	1		chr6	68060563	68060564	2		chr6	68147838	68147839	5
chr6	68255856	68255857	1		chr6	68535801	68535802	1		chr6	68155693	68155694	3		chr6	68147337	68147338	1		chr6	68163297	68163298	1		chr6	68066366	68066367	2		chr6	68061653	68061654	3		chr6	68149106	68149107	5
chr6	68256064	68256065	1		chr6	68536960	68536961	1		chr6	68155813	68155814	1		chr6	68147340	68147341	1		chr6	68163329	68163330	1		chr6	68066772	68066773	2		chr6	68063955	68063956	1		chr6	68149109	68149110	16
chr6	68256872	68256873	1		chr6	68537161	68537162	1		chr6	68155896	68155897	4		chr6	68147835	68147836	2		chr6	68163332	68163333	1		chr6	68067262	68067263	1		chr6	68066610	68066611	1		chr6	68149154	68149155	1
chr6	68257315	68257316	1		chr6	68538070	68538071	1		chr6	68156112	68156113	2		chr6	68147838	68147839	4		chr6	68163726	68163727	2		chr6	68067598	68067599	1		chr6	68067139	68067140	2		chr6	68149157	68149158	5
chr6	68257443	68257444	1		chr6	68538076	68538077	1		chr6	68157027	68157028	1		chr6	68149106	68149107	6		chr6	68163823	68163824	1		chr6	68068407	68068408	1		chr6	68067601	68067602	1		chr6	68150208	68150209	7
chr6	68258491	68258492	3		chr6	68538132	68538133	1		chr6	68157668	68157669	2		chr6	68149110	68149111	3		chr6	68163826	68163827	2		chr6	68068907	68068908	1		chr6	68067776	68067777	3		chr6	68150211	68150212	11
chr6	68258688	68258689	1		chr6	68539446	68539447	1		chr6	68157878	68157879	1		chr6	68149153	68149154	3		chr6	68163874	68163875	1		chr6	68069517	68069518	2		chr6	68067990	68067991	3		chr6	68150213	68150214	1
chr6	68260083	68260084	1		chr6	68540761	68540762	1		chr6	68158683	68158684	1		chr6	68149157	68149158	2		chr6	68164477	68164478	2		chr6	68069750	68069751	1		chr6	68068407	68068408	2		chr6	68150468	68150469	6
chr6	68261496	68261497	2		chr6	68541057	68541058	1		chr6	68159788	68159789	2		chr6	68150201	68150202	4		chr6	68164481	68164482	2		chr6	68069916	68069917	1		chr6	68069085	68069086	2		chr6	68150472	68150473	4
chr6	68261538	68261539	1		chr6	68541277	68541278	1		chr6	68159791	68159792	4		chr6	68150212	68150213	5		chr6	68165222	68165223	1		chr6	68070558	68070559	2		chr6	68069088	68069089	1		chr6	68150576	68150577	1
chr6	68261809	68261810	2		chr6	68541811	68541812	1		chr6	68160148	68160149	1		chr6	68150469	68150470	3		chr6	68165225	68165226	1		chr6	68070609	68070610	1		chr6	68069749	68069750	1		chr6	68150580	68150581	4
chr6	68261812	68261813	2		chr6	68543842	68543843	1		chr6	68160150	68160151	1		chr6	68150472	68150473	2		chr6	68165398	68165399	1		chr6	68070868	68070869	2		chr6	68069989	68069990	1		chr6	68150622	68150623	8
chr6	68262476	68262477	1		chr6	68544135	68544136	2		chr6	68160151	68160152	5		chr6	68150576	68150577	2		chr6	68165454	68165455	1		chr6	68071214	68071215	1		chr6	68069992	68069993	1		chr6	68150741	68150742	18
chr6	68262555	68262556	3		chr6	68544719	68544720	2		chr6	68160395	68160396	1		chr6	68150579	68150580	2		chr6	68165668	68165669	1		chr6	68071462	68071463	2		chr6	68070580	68070581	1		chr6	68150745	68150746	6
chr6	68262810	68262811	1		chr6	68545498	68545499	1		chr6	68160548	68160549	2		chr6	68150624	68150625	2		chr6	68166018	68166019	1		chr6	68071813	68071814	1		chr6	68070868	68070869	7		chr6	68151669	68151670	25
chr6	68263263	68263264	2		chr6	68545754	68545755	1		chr6	68160560	68160561	1		chr6	68150741	68150742	5		chr6	68166023	68166024	1		chr6	68071886	68071887	1		chr6	68071211	68071212	1		chr6	68151672	68151673	41
chr6	68263265	68263266	1		chr6	68546418	68546419	1		chr6	68160771	68160772	1		chr6	68151669	68151670	5		chr6	68166449	68166450	2		chr6	68072686	68072687	1		chr6	68071214	68071215	3		chr6	68151756	68151757	9
chr6	68263321	68263322	1		chr6	68547272	68547273	1		chr6	68160824	68160825	2		chr6	68151674	68151675	7		chr6	68166452	68166453	1		chr6	68073188	68073189	1		chr6	68071242	68071243	1		chr6	68151760	68151761	4
chr6	68264161	68264162	2		chr6	68548210	68548211	1		chr6	68161078	68161079	7		chr6	68151757	68151758	1		chr6	68166579	68166580	1		chr6	68077797	68077798	1		chr6	68071245	68071246	1		chr6	68151943	68151944	4
chr6	68264341	68264342	2		chr6	68548275	68548276	1		chr6	68161127	68161128	1		chr6	68151946	68151947	2		chr6	68166932	68166933	1		chr6	68081854	68081855	1		chr6	68071295	68071296	1		chr6	68151947	68151948	22
chr6	68265399	68265400	2		chr6	68549297	68549298	1		chr6	68161334	68161335	3		chr6	68152025	68152026	5		chr6	68167156	68167157	1		chr6	68082192	68082193	1		chr6	68071316	68071317	3		chr6	68152026	68152027	1
chr6	68266379	68266380	1		chr6	68549427	68549428	1		chr6	68162119	68162120	3		chr6	68152029	68152030	1		chr6	68167570	68167571	1		chr6	68083166	68083167	1		chr6	68071462	68071463	3		chr6	68152029	68152030	4
chr6	68266382	68266383	2		chr6	68550549	68550550	1		chr6	68162142	68162143	2		chr6	68152298	68152299	2		chr6	68167801	68167802	1		chr6	68083216	68083217	2		chr6	68071467	68071468	1		chr6	68152295	68152296	1
chr6	68267866	68267867	1		chr6	68551769	68551770	1		chr6	68162146	68162147	1		chr6	68152307	68152308	3		chr6	68168170	68168171	1		chr6	68084285	68084286	2		chr6	68071810	68071811	2		chr6	68152298	68152299	8
chr6	68268981	68268982	1		chr6	68551786	68551787	1		chr6	68162252	68162253	1		chr6	68152605	68152606	1		chr6	68168173	68168174	2		chr6	68084378	68084379	1		chr6	68071813	68071814	3		chr6	68152307	68152308	8
chr6	68269679	68269680	1		chr6	68552064	68552065	1		chr6	68162742	68162743	3		chr6	68153055	68153056	2		chr6	68168227	68168228	3		chr6	68084608	68084609	1		chr6	68071886	68071887	2		chr6	68152604	68152605	5
chr6	68270372	68270373	1		chr6	68552330	68552331	1		chr6	68163823	68163824	1		chr6	68153116	68153117	3		chr6	68168657	68168658	1		chr6	68085489	68085490	2		chr6	68071890	68071891	5		chr6	68152608	68152609	8
chr6	68271473	68271474	2		chr6	68552718	68552719	1		chr6	68164482	68164483	1		chr6	68153499	68153500	2		chr6	68168662	68168663	1		chr6	68086282	68086283	2		chr6	68072545	68072546	1		chr6	68152792	68152793	11
chr6	68272579	68272580	1		chr6	68553555	68553556	1		chr6	68164700	68164701	4		chr6	68153530	68153531	2		chr6	68168861	68168862	1		chr6	68093070	68093071	2		chr6	68072912	68072913	1		chr6	68152795	68152796	7
chr6	68273278	68273279	1		chr6	68557473	68557474	2		chr6	68164705	68164706	1		chr6	68154000	68154001	1		chr6	68168864	68168865	1		chr6	68094350	68094351	1		chr6	68073185	68073186	2		chr6	68153054	68153055	4
chr6	68273925	68273926	1		chr6	68559255	68559256	1		chr6	68165225	68165226	3		chr6	68154070	68154071	1		chr6	68168912	68168913	1		chr6	68094605	68094606	1		chr6	68074427	68074428	2		chr6	68153058	68153059	7
chr6	68274111	68274112	2		chr6	68559433	68559434	1		chr6	68165566	68165567	1		chr6	68154083	68154084	2		chr6	68168916	68168917	1		chr6	68094610	68094611	1		chr6	68074430	68074431	2		chr6	68153115	68153116	8
chr6	68274987	68274988	1		chr6	68560533	68560534	2		chr6	68165668	68165669	2		chr6	68154687	68154688	5		chr6	68169171	68169172	2		chr6	68095449	68095450	1		chr6	68074799	68074800	1		chr6	68153119	68153120	3
chr6	68275229	68275230	1		chr6	68560571	68560572	1		chr6	68165739	68165740	2		chr6	68154701	68154702	1		chr6	68169175	68169176	5		chr6	68096159	68096160	2		chr6	68075754	68075755	1		chr6	68153491	68153492	2
chr6	68276809	68276810	1		chr6	68560953	68560954	1		chr6	68166018	68166019	2		chr6	68154705	68154706	1		chr6	68169335	68169336	4		chr6	68096742	68096743	1		chr6	68077120	68077121	2		chr6	68153495	68153496	2
chr6	68277095	68277096	2		chr6	68567556	68567557	1		chr6	68166374	68166375	2		chr6	68155020	68155021	1		chr6	68169336	68169337	1		chr6	68096999	68097000	1		chr6	68078982	68078983	1		chr6	68153498	68153499	1
chr6	68278586	68278587	2		chr6	68567967	68567968	1		chr6	68166583	68166584	3		chr6	68155422	68155423	2		chr6	68169338	68169339	1		chr6	68097491	68097492	1		chr6	68082593	68082594	1		chr6	68153529	68153530	7
chr6	68278601	68278602	2		chr6	68567996	68567997	1		chr6	68166930	68166931	2		chr6	68155425	68155426	1		chr6	68169600	68169601	4		chr6	68097666	68097667	1		chr6	68083166	68083167	3		chr6	68153533	68153534	3
chr6	68279863	68279864	1		chr6	68568387	68568388	1		chr6	68167156	68167157	1		chr6	68155693	68155694	1		chr6	68169603	68169604	1		chr6	68098849	68098850	1		chr6	68084285	68084286	1		chr6	68153997	68153998	1
chr6	68280792	68280793	1		chr6	68568583	68568584	1		chr6	68167574	68167575	2		chr6	68155813	68155814	1		chr6	68169784	68169785	10		chr6	68099053	68099054	1		chr6	68084373	68084374	1		chr6	68154000	68154001	3
chr6	68281296	68281297	1		chr6	68570043	68570044	1		chr6	68167802	68167803	5		chr6	68156112	68156113	2		chr6	68169788	68169789	1		chr6	68099245	68099246	2		chr6	68085489	68085490	1		chr6	68154065	68154066	3
chr6	68281713	68281714	1		chr6	68570703	68570704	2		chr6	68167805	68167806	2		chr6	68157665	68157666	2		chr6	68170142	68170143	3		chr6	68099707	68099708	1		chr6	68085493	68085494	1		chr6	68154071	68154072	2
chr6	68281754	68281755	2		chr6	68572855	68572856	1		chr6	68168170	68168171	2		chr6	68157668	68157669	5		chr6	68170143	68170144	1		chr6	68099781	68099782	2		chr6	68086282	68086283	2		chr6	68154082	68154083	1
chr6	68283168	68283169	3		chr6	68573674	68573675	1		chr6	68168658	68168659	2		chr6	68157882	68157883	1		chr6	68170145	68170146	11		chr6	68100057	68100058	1		chr6	68093070	68093071	2		chr6	68154682	68154683	1
chr6	68283416	68283417	1		chr6	68573679	68573680	1		chr6	68168967	68168968	5		chr6	68158055	68158056	1		chr6	68170291	68170292	1		chr6	68101553	68101554	1		chr6	68096099	68096100	1		chr6	68154686	68154687	8
chr6	68283801	68283802	1		chr6	68573733	68573734	1		chr6	68169335	68169336	2		chr6	68158680	68158681	2		chr6	68170298	68170299	2		chr6	68101685	68101686	2		chr6	68096738	68096739	2		chr6	68154704	68154705	1
chr6	68283924	68283925	1		chr6	68575185	68575186	1		chr6	68169339	68169340	1		chr6	68158683	68158684	3		chr6	68170930	68170931	1		chr6	68101980	68101981	2		chr6	68097330	68097331	1		chr6	68154719	68154720	2
chr6	68284138	68284139	2		chr6	68575352	68575353	2		chr6	68169600	68169601	2		chr6	68158758	68158759	1		chr6	68171060	68171061	2		chr6	68102206	68102207	1		chr6	68097491	68097492	2		chr6	68154739	68154740	1
chr6	68285742	68285743	1		chr6	68577284	68577285	1		chr6	68169605	68169606	2		chr6	68159788	68159789	5		chr6	68171064	68171065	3		chr6	68102694	68102695	1		chr6	68097666	68097667	4		chr6	68155024	68155025	1
chr6	68285759	68285760	1		chr6	68577732	68577733	1		chr6	68169784	68169785	8		chr6	68159791	68159792	1		chr6	68171199	68171200	1		chr6	68103653	68103654	1		chr6	68098491	68098492	1		chr6	68155201	68155202	1
chr6	68286337	68286338	1		chr6	68579231	68579232	2		chr6	68169787	68169788	1		chr6	68160148	68160149	1		chr6	68171202	68171203	3		chr6	68104864	68104865	1		chr6	68098849	68098850	1		chr6	68155422	68155423	1
chr6	68286418	68286419	1		chr6	68579524	68579525	1		chr6	68170141	68170142	1		chr6	68160151	68160152	3		chr6	68171364	68171365	1		chr6	68104969	68104970	1		chr6	68099050	68099051	1		chr6	68155426	68155427	1
chr6	68287053	68287054	1		chr6	68579923	68579924	1		chr6	68170145	68170146	4		chr6	68160392	68160393	2		chr6	68171425	68171426	1		chr6	68105269	68105270	2		chr6	68099068	68099069	1		chr6	68155690	68155691	1
chr6	68287341	68287342	3		chr6	68579952	68579953	1		chr6	68170294	68170295	1		chr6	68160548	68160549	2		chr6	68171795	68171796	1		chr6	68107245	68107246	1		chr6	68099245	68099246	3		chr6	68155693	68155694	4
chr6	68287779	68287780	1		chr6	68580446	68580447	2		chr6	68170297	68170298	1		chr6	68160556	68160557	1		chr6	68174058	68174059	5		chr6	68107800	68107801	1		chr6	68099249	68099250	1		chr6	68155892	68155893	2
chr6	68288555	68288556	1		chr6	68580727	68580728	2		chr6	68170925	68170926	2		chr6	68160771	68160772	5		chr6	68175417	68175418	1		chr6	68108527	68108528	1		chr6	68099707	68099708	1		chr6	68156114	68156115	1
chr6	68289637	68289638	1		chr6	68581756	68581757	2		chr6	68170928	68170929	1		chr6	68160785	68160786	3		chr6	68176144	68176145	1		chr6	68108603	68108604	4		chr6	68099781	68099782	1		chr6	68157669	68157670	3
chr6	68290476	68290477	1		chr6	68581821	68581822	1		chr6	68171060	68171061	4		chr6	68160824	68160825	2		chr6	68177100	68177101	2		chr6	68109305	68109306	1		chr6	68100057	68100058	1		chr6	68158055	68158056	1
chr6	68295158	68295159	1		chr6	68582421	68582422	1		chr6	68171063	68171064	1		chr6	68160828	68160829	2		chr6	68177241	68177242	1		chr6	68109803	68109804	2		chr6	68100060	68100061	5		chr6	68159787	68159788	1
chr6	68295475	68295476	2		chr6	68582508	68582509	1		chr6	68171202	68171203	1		chr6	68161078	68161079	2		chr6	68178023	68178024	3		chr6	68109806	68109807	1		chr6	68100480	68100481	2		chr6	68159792	68159793	4
chr6	68296457	68296458	1		chr6	68582512	68582513	1		chr6	68171364	68171365	1		chr6	68161127	68161128	5		chr6	68178093	68178094	1		chr6	68111015	68111016	1		chr6	68101080	68101081	1		chr6	68160148	68160149	2
chr6	68297170	68297171	1		chr6	68583445	68583446	1		chr6	68171425	68171426	2		chr6	68161334	68161335	2		chr6	68178941	68178942	3		chr6	68111357	68111358	1		chr6	68101268	68101269	1		chr6	68160151	68160152	2
chr6	68297348	68297349	1		chr6	68583449	68583450	1		chr6	68171794	68171795	1		chr6	68162208	68162209	1		chr6	68180303	68180304	1		chr6	68112164	68112165	1		chr6	68101272	68101273	1		chr6	68160391	68160392	1
chr6	68297781	68297782	1		chr6	68584134	68584135	2		chr6	68172554	68172555	3		chr6	68162742	68162743	2		chr6	68182232	68182233	1		chr6	68112619	68112620	1		chr6	68101550	68101551	1		chr6	68160548	68160549	3
chr6	68298933	68298934	1		chr6	68584392	68584393	1		chr6	68174058	68174059	3		chr6	68163329	68163330	1		chr6	68182759	68182760	2		chr6	68112624	68112625	3		chr6	68101553	68101554	1		chr6	68160556	68160557	2
chr6	68300014	68300015	1		chr6	68584926	68584927	1		chr6	68175369	68175370	3		chr6	68163723	68163724	1		chr6	68183948	68183949	2		chr6	68112710	68112711	1		chr6	68101685	68101686	3		chr6	68161078	68161079	1
chr6	68301017	68301018	1		chr6	68585942	68585943	1		chr6	68176187	68176188	3		chr6	68164700	68164701	1		chr6	68184169	68184170	1		chr6	68112714	68112715	1		chr6	68101980	68101981	1		chr6	68161130	68161131	2
chr6	68301483	68301484	2		chr6	68586287	68586288	1		chr6	68176356	68176357	1		chr6	68165220	68165221	1		chr6	68186986	68186987	2		chr6	68113479	68113480	1		chr6	68101984	68101985	3		chr6	68162143	68162144	1
chr6	68303007	68303008	2		chr6	68586450	68586451	1		chr6	68176359	68176360	2		chr6	68165225	68165226	3		chr6	68187643	68187644	1		chr6	68113482	68113483	1		chr6	68102176	68102177	1		chr6	68162208	68162209	3
chr6	68303030	68303031	2		chr6	68587936	68587937	1		chr6	68178093	68178094	2		chr6	68165668	68165669	2		chr6	68187644	68187645	2		chr6	68113544	68113545	1		chr6	68102206	68102207	2		chr6	68162255	68162256	1
chr6	68303814	68303815	1		chr6	68588117	68588118	1		chr6	68178470	68178471	4		chr6	68165739	68165740	1		chr6	68187930	68187931	1		chr6	68113558	68113559	1		chr6	68102694	68102695	1		chr6	68162742	68162743	1
chr6	68304069	68304070	1		chr6	68588338	68588339	1		chr6	68178937	68178938	1		chr6	68166018	68166019	2		chr6	68188424	68188425	1		chr6	68113709	68113710	1		chr6	68102803	68102804	1		chr6	68163100	68163101	1
chr6	68305131	68305132	1		chr6	68588582	68588583	1		chr6	68178940	68178941	2		chr6	68166021	68166022	2		chr6	68188632	68188633	2		chr6	68113914	68113915	1		chr6	68104221	68104222	1		chr6	68163297	68163298	3
chr6	68305135	68305136	1		chr6	68590190	68590191	1		chr6	68181069	68181070	1		chr6	68166270	68166271	1		chr6	68188635	68188636	2		chr6	68114368	68114369	1		chr6	68104585	68104586	3		chr6	68163365	68163366	1
chr6	68312787	68312788	1		chr6	68590799	68590800	1		chr6	68181812	68181813	2		chr6	68166452	68166453	1		chr6	68188636	68188637	1		chr6	68114371	68114372	1		chr6	68104860	68104861	2		chr6	68163726	68163727	1
chr6	68312793	68312794	1		chr6	68590802	68590803	1		chr6	68182226	68182227	1		chr6	68167156	68167157	1		chr6	68188640	68188641	1		chr6	68114451	68114452	2		chr6	68104864	68104865	1		chr6	68163874	68163875	1
chr6	68312920	68312921	2		chr6	68590991	68590992	1		chr6	68183948	68183949	8		chr6	68167161	68167162	1		chr6	68189126	68189127	1		chr6	68114565	68114566	1		chr6	68104969	68104970	1		chr6	68164481	68164482	3
chr6	68313411	68313412	1		chr6	68591023	68591024	1		chr6	68183968	68183969	1		chr6	68167165	68167166	3		chr6	68189131	68189132	1		chr6	68114568	68114569	1		chr6	68105725	68105726	1		chr6	68164699	68164700	1
chr6	68314430	68314431	1		chr6	68597867	68597868	1		chr6	68184169	68184170	1		chr6	68167215	68167216	4		chr6	68189133	68189134	1		chr6	68114997	68114998	3		chr6	68106784	68106785	1		chr6	68165225	68165226	1
chr6	68314653	68314654	1		chr6	68598406	68598407	1		chr6	68186990	68186991	2		chr6	68167802	68167803	3		chr6	68189797	68189798	1		chr6	68115045	68115046	3		chr6	68107249	68107250	1		chr6	68166018	68166019	1
chr6	68315400	68315401	1		chr6	68598410	68598411	1		chr6	68186993	68186994	9		chr6	68167805	68167806	2		chr6	68190053	68190054	1		chr6	68115401	68115402	2		chr6	68107343	68107344	2		chr6	68166023	68166024	2
chr6	68316442	68316443	1		chr6	68599290	68599291	1		chr6	68187643	68187644	1		chr6	68168170	68168171	3		chr6	68190057	68190058	2		chr6	68115405	68115406	3		chr6	68107797	68107798	1		chr6	68166269	68166270	2
chr6	68317552	68317553	1		chr6	68600916	68600917	1		chr6	68187644	68187645	2		chr6	68168175	68168176	3		chr6	68190107	68190108	2		chr6	68115707	68115708	1		chr6	68108603	68108604	2		chr6	68166374	68166375	1
chr6	68318702	68318703	1		chr6	68602045	68602046	1		chr6	68187647	68187648	1		chr6	68168658	68168659	2		chr6	68190111	68190112	1		chr6	68115712	68115713	2		chr6	68109372	68109373	1		chr6	68166579	68166580	1
chr6	68320008	68320009	1		chr6	68602282	68602283	1		chr6	68187878	68187879	3		chr6	68168915	68168916	1		chr6	68190539	68190540	1		chr6	68116041	68116042	2		chr6	68109806	68109807	1		chr6	68166932	68166933	1
chr6	68320015	68320016	1		chr6	68606313	68606314	1		chr6	68187927	68187928	1		chr6	68168967	68168968	3		chr6	68191138	68191139	3		chr6	68116759	68116760	1		chr6	68110454	68110455	2		chr6	68167215	68167216	1
chr6	68320417	68320418	2		chr6	68606316	68606317	1		chr6	68188046	68188047	2		chr6	68168971	68168972	2		chr6	68191141	68191142	3		chr6	68117163	68117164	4		chr6	68110730	68110731	1		chr6	68167574	68167575	1
chr6	68322181	68322183	1		chr6	68607568	68607569	1		chr6	68188453	68188454	1		chr6	68169174	68169175	2		chr6	68191216	68191217	1		chr6	68117300	68117301	1		chr6	68110789	68110790	2		chr6	68167592	68167593	1
chr6	68322557	68322558	1		chr6	68607676	68607677	1		chr6	68188632	68188633	5		chr6	68169335	68169336	2		chr6	68191291	68191292	2		chr6	68119204	68119205	1		chr6	68111010	68111011	1		chr6	68167596	68167597	1
chr6	68322561	68322562	1		chr6	68608288	68608289	1		chr6	68188636	68188637	4		chr6	68169336	68169337	1		chr6	68191619	68191620	1		chr6	68119976	68119977	1		chr6	68111015	68111016	1		chr6	68167801	68167802	3
chr6	68323891	68323892	2		chr6	68608518	68608519	1		chr6	68188876	68188877	1		chr6	68169600	68169601	2		chr6	68191623	68191624	2		chr6	68119980	68119981	1		chr6	68111203	68111204	1		chr6	68168173	68168174	3
chr6	68324022	68324023	1		chr6	68611195	68611196	1		chr6	68188896	68188897	1		chr6	68169784	68169785	6		chr6	68191642	68191643	7		chr6	68121189	68121190	1		chr6	68111830	68111831	1		chr6	68168232	68168233	2
chr6	68324496	68324497	1		chr6	68612327	68612328	1		chr6	68189131	68189132	3		chr6	68169787	68169788	1		chr6	68193963	68193964	4		chr6	68122999	68123000	1		chr6	68111833	68111834	1		chr6	68168861	68168862	2
chr6	68324859	68324860	1		chr6	68613054	68613055	2		chr6	68189797	68189798	6		chr6	68170141	68170142	6		chr6	68194378	68194379	3		chr6	68123002	68123003	1		chr6	68111909	68111910	2		chr6	68168916	68168917	3
chr6	68325668	68325669	1		chr6	68613057	68613058	1		chr6	68190108	68190109	4		chr6	68170145	68170146	2		chr6	68194793	68194794	2		chr6	68123252	68123253	1		chr6	68112164	68112165	4		chr6	68168966	68168967	1
chr6	68325923	68325924	1		chr6	68613220	68613221	2		chr6	68190111	68190112	5		chr6	68170294	68170295	6		chr6	68195381	68195382	1		chr6	68123551	68123552	1		chr6	68112619	68112620	1		chr6	68168970	68168971	6
chr6	68326110	68326111	1		chr6	68614983	68614984	1		chr6	68190534	68190535	1		chr6	68170297	68170298	2		chr6	68195747	68195748	1		chr6	68123830	68123831	3		chr6	68112624	68112625	1		chr6	68169171	68169172	1
chr6	68326418	68326419	1		chr6	68616775	68616776	1		chr6	68191141	68191142	3		chr6	68170928	68170929	2		chr6	68196148	68196149	1		chr6	68124849	68124850	1		chr6	68112714	68112715	1		chr6	68169175	68169176	1
chr6	68326744	68326745	1		chr6	68617228	68617229	1		chr6	68191292	68191293	5		chr6	68171063	68171064	1		chr6	68196286	68196287	2		chr6	68125140	68125141	2		chr6	68113048	68113049	2		chr6	68169600	68169601	3
chr6	68331982	68331983	1		chr6	68618651	68618652	1		chr6	68191295	68191296	3		chr6	68171199	68171200	3		chr6	68196289	68196290	1		chr6	68125710	68125711	2		chr6	68113479	68113480	1		chr6	68169603	68169604	1
chr6	68334175	68334176	1		chr6	68618652	68618653	3		chr6	68191620	68191621	3		chr6	68171202	68171203	3		chr6	68196332	68196333	1		chr6	68126041	68126042	1		chr6	68113544	68113545	3		chr6	68169784	68169785	5
chr6	68334702	68334703	2		chr6	68619073	68619074	1		chr6	68191641	68191642	6		chr6	68171364	68171365	4		chr6	68197364	68197365	2		chr6	68126045	68126046	1		chr6	68113709	68113710	1		chr6	68169788	68169789	3
chr6	68334918	68334919	2		chr6	68620102	68620103	1		chr6	68193960	68193961	1		chr6	68171425	68171426	1		chr6	68197475	68197476	1		chr6	68126408	68126409	1		chr6	68114368	68114369	2		chr6	68170142	68170143	4
chr6	68335190	68335191	1		chr6	68622145	68622146	1		chr6	68193963	68193964	2		chr6	68171794	68171795	2		chr6	68197478	68197479	1		chr6	68126870	68126871	1		chr6	68114371	68114372	2		chr6	68170145	68170146	7
chr6	68335408	68335409	2		chr6	68622769	68622770	1		chr6	68194098	68194099	4		chr6	68172554	68172555	4		chr6	68197782	68197783	4		chr6	68128959	68128960	1		chr6	68114451	68114452	2		chr6	68170291	68170292	7
chr6	68335616	68335617	1		chr6	68622984	68622985	1		chr6	68194377	68194378	2		chr6	68174183	68174184	1		chr6	68197787	68197788	1		chr6	68129984	68129985	1		chr6	68114455	68114456	1		chr6	68170930	68170931	5
chr6	68336469	68336470	1		chr6	68623363	68623364	1		chr6	68194545	68194546	1		chr6	68176356	68176357	1		chr6	68198323	68198324	1		chr6	68130439	68130440	1		chr6	68114568	68114569	1		chr6	68171060	68171061	1
chr6	68336768	68336769	1		chr6	68623828	68623829	1		chr6	68195082	68195083	1		chr6	68177678	68177679	1		chr6	68198326	68198327	1		chr6	68130725	68130726	1		chr6	68114997	68114998	10		chr6	68171064	68171065	2
chr6	68337242	68337243	1		chr6	68624311	68624312	1		chr6	68195384	68195385	1		chr6	68178062	68178063	2		chr6	68198395	68198396	2		chr6	68131187	68131188	1		chr6	68115045	68115046	2		chr6	68171202	68171203	1
chr6	68337249	68337250	2		chr6	68625302	68625303	1		chr6	68196332	68196333	4		chr6	68178093	68178094	1		chr6	68198766	68198767	1		chr6	68131909	68131910	3		chr6	68115707	68115708	1		chr6	68171364	68171365	1
chr6	68337349	68337350	1		chr6	68625606	68625607	1		chr6	68197014	68197015	1		chr6	68178473	68178474	2		chr6	68199364	68199365	1		chr6	68132142	68132143	1		chr6	68116041	68116042	1		chr6	68171425	68171426	6
chr6	68337397	68337398	1		chr6	68626353	68626354	1		chr6	68197473	68197474	1		chr6	68181812	68181813	3		chr6	68200019	68200020	2		chr6	68132980	68132981	2		chr6	68116560	68116561	2		chr6	68171795	68171796	1
chr6	68337401	68337402	1		chr6	68627636	68627637	1		chr6	68197479	68197480	3		chr6	68183948	68183949	1		chr6	68200023	68200024	1		chr6	68133658	68133659	2		chr6	68116755	68116756	1		chr6	68174058	68174059	1
chr6	68337859	68337860	4		chr6	68627750	68627751	1		chr6	68197782	68197783	1		chr6	68183968	68183969	1		chr6	68200239	68200240	4		chr6	68133661	68133662	2		chr6	68116759	68116760	1		chr6	68174335	68174336	1
chr6	68338298	68338299	1		chr6	68628415	68628416	1		chr6	68198327	68198328	3		chr6	68186990	68186991	1		chr6	68200560	68200561	5		chr6	68134000	68134001	1		chr6	68117300	68117301	1		chr6	68175940	68175941	2
chr6	68338522	68338523	1		chr6	68629352	68629353	1		chr6	68198395	68198396	1		chr6	68186993	68186994	5		chr6	68200565	68200566	2		chr6	68134832	68134833	2		chr6	68119976	68119977	2		chr6	68176359	68176360	1
chr6	68339044	68339045	1		chr6	68629634	68629635	1		chr6	68198425	68198426	1		chr6	68187640	68187641	1		chr6	68202109	68202110	2		chr6	68135599	68135600	2		chr6	68119980	68119981	1		chr6	68178093	68178094	1
chr6	68339462	68339463	1		chr6	68629780	68629781	1		chr6	68198526	68198527	1		chr6	68187644	68187645	1		chr6	68202759	68202760	1		chr6	68135715	68135716	1		chr6	68123002	68123003	2		chr6	68178470	68178471	2
chr6	68339627	68339628	1		chr6	68630370	68630371	1		chr6	68198746	68198747	1		chr6	68187647	68187648	1		chr6	68202762	68202763	1		chr6	68135841	68135842	2		chr6	68123252	68123253	1		chr6	68180492	68180493	1
chr6	68340073	68340074	1		chr6	68630915	68630916	1		chr6	68198767	68198768	1		chr6	68187878	68187879	1		chr6	68202764	68202765	5		chr6	68136847	68136848	1		chr6	68124543	68124544	1		chr6	68181074	68181075	1
chr6	68341310	68341311	1		chr6	68631278	68631279	1		chr6	68199364	68199365	3		chr6	68188046	68188047	1		chr6	68203465	68203466	4		chr6	68136851	68136852	1		chr6	68124546	68124547	1		chr6	68182759	68182760	1
chr6	68342569	68342570	1		chr6	68631285	68631286	1		chr6	68199367	68199368	3		chr6	68188423	68188424	1		chr6	68203561	68203562	3		chr6	68138918	68138919	1		chr6	68124849	68124850	1		chr6	68183948	68183949	3
chr6	68342838	68342839	1		chr6	68634369	68634370	1		chr6	68200022	68200023	3		chr6	68188632	68188633	1		chr6	68203625	68203626	1		chr6	68139703	68139704	1		chr6	68124937	68124938	1		chr6	68186986	68186987	2
chr6	68342913	68342914	1		chr6	68636191	68636192	1		chr6	68200239	68200240	5		chr6	68188639	68188640	2		chr6	68203678	68203679	1		chr6	68140971	68140972	1		chr6	68125706	68125707	2		chr6	68186994	68186995	3
chr6	68344251	68344252	1		chr6	68636443	68636444	1		chr6	68200562	68200563	2		chr6	68188896	68188897	1		chr6	68204137	68204138	1		chr6	68141646	68141647	1		chr6	68126045	68126046	4		chr6	68187647	68187648	1
chr6	68344301	68344302	1		chr6	68637169	68637170	2		chr6	68200566	68200567	1		chr6	68189131	68189132	1		chr6	68204196	68204197	1		chr6	68144165	68144166	1		chr6	68126408	68126409	3		chr6	68188046	68188047	1
chr6	68344393	68344394	3		chr6	68637505	68637506	1		chr6	68202109	68202110	1		chr6	68189793	68189794	1		chr6	68204249	68204250	1		chr6	68144728	68144729	1		chr6	68126715	68126716	1		chr6	68188873	68188874	1
chr6	68344396	68344397	1		chr6	68637976	68637977	1		chr6	68202760	68202761	1		chr6	68190048	68190049	5		chr6	68204256	68204257	1		chr6	68145002	68145003	1		chr6	68127097	68127098	1		chr6	68188896	68188897	1
chr6	68344765	68344766	2		chr6	68638631	68638632	1		chr6	68202763	68202764	9		chr6	68190056	68190057	1		chr6	68204750	68204751	1		chr6	68145013	68145014	1		chr6	68127564	68127565	4		chr6	68189127	68189128	1
chr6	68345214	68345216	1		chr6	68639588	68639589	2		chr6	68203461	68203462	2		chr6	68190111	68190112	1		chr6	68204754	68204755	2		chr6	68145349	68145350	1		chr6	68128956	68128957	1		chr6	68189136	68189137	1
chr6	68345218	68345219	1		chr6	68640208	68640209	1		chr6	68203464	68203465	17		chr6	68190534	68190535	3		chr6	68205488	68205489	4		chr6	68145449	68145450	2		chr6	68129076	68129077	1		chr6	68189797	68189798	2
chr6	68345973	68345974	1		chr6	68640407	68640408	2		chr6	68203561	68203562	1		chr6	68191138	68191139	1		chr6	68205794	68205795	2		chr6	68145635	68145636	1		chr6	68130211	68130212	1		chr6	68190111	68190112	2
chr6	68346069	68346070	1		chr6	68640883	68640884	1		chr6	68203624	68203625	3		chr6	68191141	68191142	4		chr6	68205797	68205798	7		chr6	68145874	68145875	3		chr6	68132142	68132143	2		chr6	68190535	68190536	2
chr6	68346290	68346291	3		chr6	68642475	68642476	2		chr6	68204132	68204133	2		chr6	68191213	68191214	2		chr6	68206263	68206264	1		chr6	68146477	68146478	5		chr6	68132148	68132149	2		chr6	68191141	68191142	2
chr6	68346292	68346293	1		chr6	68642478	68642479	1		chr6	68204135	68204136	3		chr6	68191216	68191217	3		chr6	68206311	68206312	3		chr6	68147209	68147210	1		chr6	68132980	68132981	1		chr6	68191213	68191214	1
chr6	68347709	68347710	1		chr6	68642668	68642669	1		chr6	68204252	68204253	5		chr6	68191292	68191293	4		chr6	68206314	68206315	2		chr6	68147212	68147213	3		chr6	68132983	68132984	1		chr6	68191619	68191620	1
chr6	68347712	68347713	1		chr6	68642745	68642746	1		chr6	68204255	68204256	1		chr6	68191295	68191296	3		chr6	68206359	68206360	1		chr6	68147835	68147836	9		chr6	68133997	68133998	1		chr6	68191623	68191624	2
chr6	68348547	68348548	2		chr6	68643466	68643467	1		chr6	68204751	68204752	4		chr6	68191620	68191621	3		chr6	68206362	68206363	1		chr6	68147836	68147837	1		chr6	68134285	68134286	1		chr6	68191642	68191643	8
chr6	68356602	68356603	1		chr6	68643550	68643551	2		chr6	68204754	68204755	4		chr6	68191625	68191626	3		chr6	68206402	68206403	2		chr6	68147838	68147839	1		chr6	68134288	68134289	1		chr6	68193962	68193964	1
chr6	68356606	68356607	2		chr6	68643788	68643789	1		chr6	68205485	68205486	2		chr6	68191641	68191642	7		chr6	68206605	68206606	3		chr6	68149106	68149107	1		chr6	68134828	68134829	1		chr6	68194095	68194096	1
chr6	68356685	68356686	1		chr6	68644240	68644241	2		chr6	68205489	68205490	1		chr6	68193963	68193964	1		chr6	68206608	68206609	2		chr6	68149109	68149110	8		chr6	68134832	68134833	1		chr6	68194098	68194099	1
chr6	68357432	68357433	1		chr6	68644500	68644501	1		chr6	68205794	68205795	8		chr6	68194095	68194096	1		chr6	68206893	68206894	3		chr6	68149154	68149155	1		chr6	68135599	68135600	2		chr6	68194378	68194379	1
chr6	68357466	68357467	1		chr6	68644663	68644664	1		chr6	68205797	68205798	2		chr6	68194098	68194099	2		chr6	68206894	68206895	1		chr6	68149157	68149158	1		chr6	68135715	68135716	1		chr6	68194392	68194393	1
chr6	68357471	68357472	1		chr6	68645521	68645522	1		chr6	68206262	68206263	3		chr6	68194377	68194378	1		chr6	68206896	68206897	2		chr6	68150208	68150209	1		chr6	68135838	68135839	1		chr6	68195385	68195386	1
chr6	68357798	68357799	1		chr6	68645648	68645649	2		chr6	68206310	68206311	2		chr6	68194991	68194992	1		chr6	68207096	68207097	1		chr6	68150211	68150212	4		chr6	68135841	68135842	1		chr6	68195744	68195745	1
chr6	68357801	68357802	1		chr6	68645844	68645845	2		chr6	68206316	68206317	3		chr6	68195082	68195083	1		chr6	68207179	68207180	1		chr6	68150468	68150469	2		chr6	68136618	68136619	1		chr6	68197014	68197015	1
chr6	68358412	68358413	1		chr6	68646323	68646324	1		chr6	68206359	68206360	1		chr6	68195381	68195382	1		chr6	68207274	68207275	1		chr6	68150472	68150473	3		chr6	68136621	68136622	3		chr6	68197782	68197783	4
chr6	68358545	68358546	1		chr6	68647366	68647367	1		chr6	68206605	68206606	2		chr6	68195384	68195385	2		chr6	68207277	68207278	1		chr6	68150576	68150577	2		chr6	68136847	68136848	2		chr6	68198425	68198426	1
chr6	68359199	68359200	1		chr6	68648928	68648929	1		chr6	68206608	68206609	1		chr6	68195744	68195745	1		chr6	68207348	68207349	1		chr6	68150580	68150581	6		chr6	68136851	68136852	1		chr6	68198766	68198767	1
chr6	68360570	68360571	1		chr6	68650192	68650193	1		chr6	68206893	68206894	5		chr6	68196285	68196286	3		chr6	68207352	68207353	1		chr6	68150622	68150623	4		chr6	68137196	68137197	1		chr6	68199325	68199326	1
chr6	68360696	68360697	1		chr6	68652156	68652157	1		chr6	68207101	68207102	2		chr6	68196289	68196290	5		chr6	68207549	68207550	3		chr6	68150741	68150742	5		chr6	68137199	68137200	1		chr6	68199364	68199365	2
chr6	68361110	68361111	2		chr6	68652158	68652159	1		chr6	68207271	68207272	3		chr6	68196332	68196333	2		chr6	68207952	68207953	1		chr6	68150745	68150746	2		chr6	68139703	68139704	1		chr6	68200023	68200024	1
chr6	68361673	68361674	1		chr6	68652721	68652722	2		chr6	68207545	68207546	1		chr6	68197014	68197015	1		chr6	68208109	68208110	1		chr6	68151669	68151670	14		chr6	68141028	68141029	1		chr6	68200239	68200240	1
chr6	68361776	68361777	1		chr6	68653397	68653398	1		chr6	68207548	68207549	1		chr6	68197071	68197072	1		chr6	68208165	68208166	1		chr6	68151672	68151673	22		chr6	68142478	68142479	2		chr6	68202764	68202765	2
chr6	68361988	68361989	1		chr6	68655931	68655932	1		chr6	68208165	68208166	2		chr6	68197074	68197075	1		chr6	68209759	68209760	1		chr6	68151756	68151757	7		chr6	68144165	68144166	2		chr6	68203465	68203466	3
chr6	68361992	68361993	1		chr6	68655934	68655935	2		chr6	68208544	68208545	1		chr6	68197093	68197094	5		chr6	68209763	68209764	1		chr6	68151760	68151761	8		chr6	68144491	68144492	1		chr6	68203621	68203622	1
chr6	68364348	68364349	1		chr6	68656309	68656310	1		chr6	68208547	68208548	3		chr6	68197473	68197474	3		chr6	68209834	68209835	1		chr6	68151943	68151944	4		chr6	68144494	68144495	2		chr6	68203625	68203626	1
chr6	68364955	68364956	1		chr6	68656938	68656939	1		chr6	68208933	68208934	3		chr6	68198327	68198328	1		chr6	68210903	68210904	2		chr6	68151947	68151948	11		chr6	68145013	68145014	1		chr6	68203678	68203679	3
chr6	68364957	68364958	1		chr6	68657432	68657433	1		chr6	68209464	68209465	1		chr6	68198395	68198396	1		chr6	68211560	68211561	1		chr6	68152026	68152027	9		chr6	68145345	68145346	3		chr6	68204132	68204133	1
chr6	68365139	68365140	1		chr6	68657715	68657716	2		chr6	68209759	68209760	1		chr6	68198425	68198426	1		chr6	68211563	68211564	1		chr6	68152295	68152296	2		chr6	68145349	68145350	2		chr6	68204137	68204138	1
chr6	68367136	68367137	1		chr6	68657959	68657960	1		chr6	68209831	68209832	1		chr6	68198767	68198768	6		chr6	68211635	68211636	2		chr6	68152298	68152299	4		chr6	68145410	68145411	1		chr6	68204249	68204250	1
chr6	68368041	68368042	1		chr6	68658838	68658839	2		chr6	68210903	68210904	2		chr6	68199325	68199326	1		chr6	68212695	68212696	1		chr6	68152307	68152308	9		chr6	68145449	68145450	1		chr6	68204751	68204752	2
chr6	68369732	68369733	1		chr6	68659485	68659486	1		chr6	68211563	68211564	1		chr6	68199364	68199365	7		chr6	68213207	68213208	1		chr6	68152310	68152311	1		chr6	68145452	68145453	1		chr6	68204754	68204755	2
chr6	68370146	68370147	1		chr6	68659780	68659781	1		chr6	68212694	68212695	4		chr6	68200022	68200023	2		chr6	68213405	68213406	1		chr6	68152604	68152605	2		chr6	68145632	68145633	2		chr6	68205797	68205798	1
chr6	68371014	68371015	1		chr6	68660409	68660410	2		chr6	68212734	68212735	4		chr6	68200239	68200240	7		chr6	68213705	68213706	1		chr6	68152608	68152609	9		chr6	68145635	68145636	2		chr6	68206259	68206260	1
chr6	68371139	68371140	1		chr6	68663383	68663384	1		chr6	68213307	68213308	2		chr6	68200562	68200563	2		chr6	68214739	68214740	2		chr6	68152792	68152793	3		chr6	68145874	68145875	4		chr6	68206263	68206264	6
chr6	68371444	68371445	1		chr6	68664308	68664309	1		chr6	68213404	68213405	1		chr6	68200566	68200567	4		chr6	68214740	68214741	1		chr6	68152795	68152796	3		chr6	68145877	68145878	1		chr6	68206402	68206403	1
chr6	68371990	68371991	1		chr6	68664843	68664844	1		chr6	68213407	68213408	1		chr6	68202109	68202110	3		chr6	68215066	68215067	1		chr6	68153058	68153059	1		chr6	68146477	68146478	11		chr6	68206605	68206606	3
chr6	68372059	68372060	1		chr6	68665215	68665216	1		chr6	68214916	68214917	1		chr6	68202760	68202761	7		chr6	68215273	68215274	2		chr6	68153115	68153116	3		chr6	68147209	68147210	7		chr6	68206893	68206894	4
chr6	68372659	68372660	1		chr6	68665218	68665219	1		chr6	68214920	68214921	2		chr6	68202763	68202764	1		chr6	68215455	68215456	1		chr6	68153491	68153492	2		chr6	68147212	68147213	13		chr6	68206896	68206897	2
chr6	68373176	68373177	2		chr6	68665882	68665883	1		chr6	68215065	68215066	2		chr6	68203461	68203462	2		chr6	68215595	68215596	3		chr6	68153498	68153499	1		chr6	68147337	68147338	7		chr6	68207101	68207102	1
chr6	68373234	68373235	1		chr6	68666491	68666492	1		chr6	68215119	68215120	3		chr6	68203464	68203465	7		chr6	68216172	68216173	1		chr6	68153529	68153530	4		chr6	68147835	68147836	19		chr6	68207348	68207349	1
chr6	68373238	68373239	1		chr6	68667325	68667326	1		chr6	68215273	68215274	2		chr6	68203558	68203559	1		chr6	68217220	68217221	1		chr6	68154000	68154001	6		chr6	68147838	68147839	5		chr6	68207352	68207353	1
chr6	68373264	68373265	2		chr6	68667457	68667458	1		chr6	68215279	68215280	1		chr6	68203561	68203562	3		chr6	68217433	68217434	1		chr6	68154065	68154066	2		chr6	68149106	68149107	9		chr6	68207952	68207953	1
chr6	68373740	68373741	1		chr6	68668039	68668040	1		chr6	68215595	68215596	2		chr6	68203680	68203681	2		chr6	68217441	68217442	1		chr6	68154071	68154072	1		chr6	68149109	68149110	26		chr6	68208932	68208933	1
chr6	68374338	68374339	1		chr6	68668110	68668111	1		chr6	68215598	68215599	1		chr6	68203684	68203685	6		chr6	68217847	68217848	2		chr6	68154082	68154083	4		chr6	68149157	68149158	9		chr6	68208937	68208938	1
chr6	68376239	68376240	1		chr6	68668175	68668176	1		chr6	68216592	68216593	2		chr6	68204132	68204133	2		chr6	68218169	68218170	1		chr6	68154686	68154687	1		chr6	68150208	68150209	6		chr6	68209759	68209760	1
chr6	68376584	68376585	1		chr6	68668445	68668446	1		chr6	68216709	68216710	1		chr6	68204135	68204136	2		chr6	68218704	68218705	1		chr6	68155024	68155025	1		chr6	68150211	68150212	9		chr6	68209763	68209764	1
chr6	68377745	68377746	1		chr6	68668449	68668450	1		chr6	68217044	68217045	2		chr6	68204200	68204201	2		chr6	68218962	68218963	1		chr6	68155201	68155202	1		chr6	68150468	68150469	5		chr6	68210903	68210904	3
chr6	68377960	68377961	2		chr6	68668709	68668710	1		chr6	68217434	68217435	1		chr6	68204252	68204253	1		chr6	68219191	68219192	1		chr6	68155422	68155423	1		chr6	68150472	68150473	11		chr6	68211563	68211564	1
chr6	68378336	68378337	1		chr6	68668887	68668888	1		chr6	68218172	68218173	1		chr6	68204751	68204752	4		chr6	68219353	68219354	1		chr6	68155690	68155691	1		chr6	68150576	68150577	5		chr6	68212695	68212696	2
chr6	68378339	68378340	1		chr6	68668890	68668891	2		chr6	68218350	68218351	1		chr6	68204754	68204755	4		chr6	68219358	68219359	1		chr6	68155693	68155694	2		chr6	68150580	68150581	3		chr6	68212860	68212861	1
chr6	68379533	68379534	2		chr6	68670273	68670274	2		chr6	68218962	68218963	1		chr6	68205485	68205486	2		chr6	68219434	68219435	1		chr6	68155892	68155893	1		chr6	68150622	68150623	9		chr6	68213305	68213306	3
chr6	68379606	68379607	2		chr6	68671026	68671027	1		chr6	68219185	68219186	1		chr6	68205489	68205490	3		chr6	68220001	68220002	1		chr6	68155896	68155897	1		chr6	68150627	68150628	2		chr6	68213407	68213408	1
chr6	68379826	68379827	1		chr6	68671073	68671074	1		chr6	68219431	68219432	1		chr6	68205794	68205795	3		chr6	68220023	68220024	2		chr6	68157026	68157027	2		chr6	68150741	68150742	14		chr6	68213702	68213703	1
chr6	68380355	68380356	1		chr6	68671077	68671078	2		chr6	68220001	68220002	1		chr6	68205797	68205798	1		chr6	68220052	68220053	2		chr6	68157669	68157670	1		chr6	68150745	68150746	8		chr6	68214917	68214918	1
chr6	68381141	68381142	1		chr6	68674350	68674351	1		chr6	68220052	68220053	3		chr6	68206259	68206260	1		chr6	68220055	68220056	1		chr6	68157832	68157833	1		chr6	68151666	68151667	1		chr6	68215066	68215067	1
chr6	68381393	68381394	2		chr6	68675647	68675648	1		chr6	68220638	68220639	1		chr6	68206316	68206317	1		chr6	68220678	68220679	1		chr6	68157836	68157837	2		chr6	68151669	68151670	47		chr6	68215119	68215120	1
chr6	68381739	68381740	2		chr6	68677069	68677070	1		chr6	68220650	68220651	3		chr6	68206359	68206360	1		chr6	68220902	68220903	3		chr6	68157882	68157883	1		chr6	68151672	68151673	37		chr6	68215273	68215274	1
chr6	68381745	68381746	1		chr6	68677560	68677561	1		chr6	68220728	68220729	3		chr6	68206605	68206606	1		chr6	68220907	68220908	1		chr6	68158679	68158680	1		chr6	68151756	68151757	7		chr6	68215505	68215506	1
chr6	68382096	68382097	1		chr6	68678927	68678928	1		chr6	68220731	68220732	3		chr6	68206608	68206609	3		chr6	68221250	68221251	5		chr6	68159787	68159788	1		chr6	68151760	68151761	16		chr6	68215595	68215596	6
chr6	68384078	68384079	1		chr6	68679032	68679033	1		chr6	68220903	68220904	2		chr6	68206896	68206897	1		chr6	68221253	68221254	3		chr6	68159792	68159793	3		chr6	68151943	68151944	6		chr6	68215598	68215599	3
chr6	68384082	68384083	1		chr6	68680009	68680010	1		chr6	68220906	68220907	1		chr6	68207098	68207099	3		chr6	68221898	68221899	3		chr6	68160151	68160152	2		chr6	68151947	68151948	29		chr6	68216172	68216173	1
chr6	68384953	68384954	1		chr6	68680407	68680408	1		chr6	68221250	68221251	4		chr6	68207101	68207102	3		chr6	68221982	68221983	2		chr6	68160548	68160549	2		chr6	68152026	68152027	4		chr6	68216888	68216889	1
chr6	68385203	68385204	2		chr6	68681348	68681349	1		chr6	68221253	68221254	3		chr6	68207183	68207184	2		chr6	68222052	68222053	1		chr6	68160556	68160557	1		chr6	68152029	68152030	8		chr6	68217433	68217434	1
chr6	68385206	68385207	1		chr6	68681548	68681549	1		chr6	68221890	68221891	1		chr6	68207349	68207350	5		chr6	68222336	68222337	2		chr6	68160824	68160825	2		chr6	68152295	68152296	1		chr6	68217847	68217848	2
chr6	68386638	68386639	1		chr6	68682879	68682880	1		chr6	68221893	68221894	9		chr6	68207545	68207546	3		chr6	68222348	68222349	2		chr6	68161074	68161075	2		chr6	68152298	68152299	3		chr6	68218353	68218354	1
chr6	68387348	68387349	2		chr6	68682882	68682883	1		chr6	68221985	68221986	1		chr6	68207548	68207549	2		chr6	68222624	68222625	1		chr6	68161078	68161079	1		chr6	68152307	68152308	13		chr6	68218959	68218960	1
chr6	68387367	68387368	3		chr6	68683074	68683075	1		chr6	68222336	68222337	1		chr6	68207949	68207950	1		chr6	68223283	68223284	1		chr6	68161127	68161128	2		chr6	68152310	68152311	3		chr6	68218962	68218963	1
chr6	68387457	68387458	1		chr6	68683406	68683407	1		chr6	68222348	68222349	4		chr6	68207952	68207953	2		chr6	68223867	68223868	3		chr6	68161130	68161131	1		chr6	68152604	68152605	4		chr6	68219431	68219432	4
chr6	68387700	68387701	2		chr6	68684154	68684155	1		chr6	68222624	68222625	4		chr6	68208109	68208110	1		chr6	68223934	68223935	1		chr6	68161336	68161337	3		chr6	68152608	68152609	7		chr6	68219661	68219662	1
chr6	68387704	68387705	2		chr6	68684737	68684738	1		chr6	68223286	68223287	2		chr6	68208145	68208146	4		chr6	68224236	68224237	5		chr6	68162029	68162030	3		chr6	68152792	68152793	8		chr6	68219673	68219674	2
chr6	68387934	68387935	1		chr6	68684882	68684883	2		chr6	68223939	68223940	2		chr6	68208544	68208545	1		chr6	68224239	68224240	3		chr6	68162119	68162120	1		chr6	68152795	68152796	5		chr6	68220001	68220002	4
chr6	68387937	68387938	1		chr6	68685419	68685420	1		chr6	68224234	68224235	1		chr6	68208933	68208934	1		chr6	68225195	68225196	1		chr6	68163100	68163101	2		chr6	68153054	68153055	1		chr6	68220023	68220024	1
chr6	68388028	68388030	1		chr6	68685460	68685461	1		chr6	68225195	68225196	3		chr6	68209470	68209471	3		chr6	68225919	68225920	1		chr6	68163215	68163216	1		chr6	68153058	68153059	11		chr6	68220638	68220639	2
chr6	68388220	68388221	1		chr6	68685852	68685853	1		chr6	68226021	68226022	5		chr6	68209759	68209760	1		chr6	68225923	68225924	1		chr6	68163823	68163824	1		chr6	68153115	68153116	9		chr6	68220650	68220651	1
chr6	68388245	68388246	1		chr6	68686712	68686713	3		chr6	68226724	68226725	1		chr6	68209762	68209763	1		chr6	68226727	68226728	1		chr6	68163826	68163827	1		chr6	68153119	68153120	4		chr6	68220681	68220682	1
chr6	68388248	68388249	2		chr6	68686845	68686846	1		chr6	68226727	68226728	3		chr6	68210814	68210815	3		chr6	68227985	68227986	1		chr6	68163879	68163880	1		chr6	68153491	68153492	2		chr6	68220728	68220729	6
chr6	68389170	68389171	1		chr6	68686850	68686851	1		chr6	68227127	68227128	1		chr6	68211345	68211346	1		chr6	68230809	68230810	3		chr6	68164481	68164482	2		chr6	68153495	68153496	2		chr6	68220731	68220732	3
chr6	68389180	68389181	1		chr6	68687114	68687115	1		chr6	68227226	68227227	2		chr6	68211563	68211564	1		chr6	68230889	68230890	2		chr6	68165225	68165226	1		chr6	68153498	68153499	1		chr6	68220902	68220903	1
chr6	68389367	68389368	1		chr6	68687382	68687383	1		chr6	68227904	68227905	2		chr6	68212734	68212735	1		chr6	68231085	68231086	1		chr6	68165402	68165403	1		chr6	68153529	68153530	10		chr6	68221250	68221251	4
chr6	68390582	68390583	1		chr6	68687988	68687989	1		chr6	68227985	68227986	2		chr6	68213307	68213308	3		chr6	68231869	68231870	1		chr6	68165454	68165455	2		chr6	68153533	68153534	2		chr6	68221253	68221254	4
chr6	68390665	68390666	1		chr6	68687992	68687993	1		chr6	68228014	68228015	1		chr6	68213700	68213701	1		chr6	68232775	68232776	1		chr6	68165457	68165458	1		chr6	68153997	68153998	4		chr6	68221890	68221891	1
chr6	68391037	68391038	2		chr6	68688032	68688033	1		chr6	68228327	68228328	1		chr6	68214740	68214741	1		chr6	68232932	68232933	1		chr6	68165739	68165740	1		chr6	68154000	68154001	11		chr6	68221898	68221899	6
chr6	68391185	68391186	1		chr6	68688203	68688204	1		chr6	68228571	68228572	1		chr6	68214920	68214921	2		chr6	68233133	68233134	1		chr6	68165742	68165743	1		chr6	68154065	68154066	1		chr6	68222052	68222053	1
chr6	68391189	68391190	2		chr6	68688821	68688822	1		chr6	68228574	68228575	1		chr6	68215065	68215066	4		chr6	68233255	68233256	1		chr6	68166023	68166024	1		chr6	68154071	68154072	1		chr6	68222348	68222349	1
chr6	68392301	68392302	1		chr6	68688922	68688923	1		chr6	68230808	68230809	2		chr6	68215270	68215271	1		chr6	68240453	68240454	1		chr6	68166449	68166450	1		chr6	68154082	68154083	2		chr6	68222624	68222625	2
chr6	68392880	68392881	1		chr6	68689255	68689256	1		chr6	68231860	68231861	1		chr6	68215595	68215596	2		chr6	68241758	68241759	1		chr6	68166453	68166454	1		chr6	68154686	68154687	10		chr6	68223283	68223284	2
chr6	68392952	68392953	1		chr6	68689681	68689682	1		chr6	68231868	68231869	1		chr6	68216177	68216178	2		chr6	68242040	68242041	3		chr6	68166579	68166580	3		chr6	68154704	68154705	1		chr6	68223288	68223289	1
chr6	68393487	68393488	1		chr6	68689726	68689727	1		chr6	68232780	68232781	1		chr6	68216589	68216590	1		chr6	68243084	68243085	3		chr6	68166932	68166933	2		chr6	68154722	68154723	2		chr6	68223867	68223868	3
chr6	68393589	68393590	1		chr6	68689732	68689733	1		chr6	68233024	68233025	1		chr6	68216592	68216593	1		chr6	68243357	68243358	1		chr6	68167215	68167216	2		chr6	68154739	68154740	4		chr6	68223938	68223939	1
chr6	68393592	68393593	1		chr6	68690386	68690387	1		chr6	68233136	68233137	1		chr6	68216709	68216710	1		chr6	68244226	68244227	1		chr6	68167574	68167575	4		chr6	68155021	68155022	3		chr6	68224236	68224237	1
chr6	68394676	68394677	1		chr6	68690391	68690392	1		chr6	68240452	68240453	1		chr6	68217048	68217049	1		chr6	68244813	68244814	2		chr6	68167592	68167593	1		chr6	68155024	68155025	2		chr6	68224239	68224240	2
chr6	68394915	68394916	1		chr6	68692768	68692769	1		chr6	68240456	68240457	1		chr6	68217434	68217435	2		chr6	68244950	68244951	1		chr6	68167801	68167802	3		chr6	68155201	68155202	3		chr6	68224978	68224979	1
chr6	68395449	68395450	1		chr6	68693087	68693088	1		chr6	68241327	68241328	1		chr6	68217437	68217438	2		chr6	68246267	68246268	1		chr6	68167805	68167806	2		chr6	68155690	68155691	3		chr6	68224982	68224983	1
chr6	68395771	68395772	1		chr6	68693279	68693280	1		chr6	68241757	68241758	2		chr6	68217760	68217761	1		chr6	68247164	68247165	1		chr6	68168173	68168174	1		chr6	68155693	68155694	6		chr6	68225192	68225193	1
chr6	68395958	68395959	1		chr6	68695547	68695548	1		chr6	68242842	68242843	2		chr6	68217845	68217846	1		chr6	68247641	68247642	2		chr6	68168227	68168228	2		chr6	68155892	68155893	2		chr6	68225195	68225196	1
chr6	68396427	68396428	1		chr6	68696269	68696270	1		chr6	68243025	68243026	4		chr6	68218172	68218173	1		chr6	68247972	68247973	1		chr6	68168657	68168658	1		chr6	68155896	68155897	1		chr6	68226724	68226725	1
chr6	68396774	68396775	1		chr6	68696277	68696278	1		chr6	68243084	68243085	1		chr6	68218353	68218354	1		chr6	68248311	68248312	1		chr6	68168662	68168663	1		chr6	68156114	68156115	4		chr6	68226727	68226728	2
chr6	68397053	68397054	1		chr6	68696517	68696518	1		chr6	68243353	68243354	1		chr6	68218533	68218534	3		chr6	68249698	68249699	1		chr6	68168912	68168913	1		chr6	68157026	68157027	1		chr6	68227220	68227221	1
chr6	68397467	68397468	1		chr6	68696521	68696522	1		chr6	68244225	68244226	2		chr6	68218699	68218700	1		chr6	68249820	68249821	3		chr6	68168916	68168917	1		chr6	68157665	68157666	4		chr6	68227904	68227905	2
chr6	68397939	68397940	1		chr6	68698131	68698132	1		chr6	68244229	68244230	1		chr6	68218702	68218703	2		chr6	68250283	68250284	1		chr6	68168966	68168967	2		chr6	68157669	68157670	5		chr6	68228012	68228013	5
chr6	68398671	68398672	1		chr6	68699194	68699195	1		chr6	68244812	68244813	2		chr6	68218959	68218960	2		chr6	68250289	68250290	2		chr6	68169175	68169176	3		chr6	68157832	68157833	1		chr6	68230809	68230810	2
chr6	68399419	68399420	1		chr6	68699317	68699318	1		chr6	68245836	68245837	1		chr6	68218962	68218963	1		chr6	68250357	68250358	1		chr6	68169335	68169336	2		chr6	68157836	68157837	2		chr6	68231297	68231298	1
chr6	68399937	68399938	1		chr6	68700031	68700032	1		chr6	68246058	68246059	2		chr6	68219190	68219191	1		chr6	68250637	68250638	1		chr6	68169342	68169343	1		chr6	68158577	68158578	2		chr6	68231349	68231350	1
chr6	68400527	68400528	1		chr6	68700200	68700201	1		chr6	68246267	68246268	3		chr6	68219354	68219355	1		chr6	68251339	68251340	1		chr6	68169600	68169601	3		chr6	68158581	68158582	2		chr6	68231865	68231866	1
chr6	68401768	68401769	1		chr6	68700541	68700542	1		chr6	68246270	68246271	1		chr6	68219998	68219999	1		chr6	68251342	68251343	1		chr6	68169603	68169604	2		chr6	68158758	68158759	1		chr6	68232929	68232930	1
chr6	68403339	68403340	2		chr6	68701143	68701144	1		chr6	68246699	68246700	1		chr6	68220023	68220024	4		chr6	68251824	68251825	1		chr6	68169784	68169785	7		chr6	68159787	68159789	1		chr6	68232932	68232933	1
chr6	68403682	68403683	1		chr6	68701360	68701361	2		chr6	68247067	68247068	3		chr6	68220026	68220027	1		chr6	68252105	68252106	3		chr6	68169788	68169789	2		chr6	68159792	68159793	1		chr6	68233133	68233134	1
chr6	68404563	68404564	1		chr6	68702213	68702214	2		chr6	68247164	68247165	3		chr6	68220052	68220053	3		chr6	68252108	68252109	1		chr6	68170142	68170143	3		chr6	68160151	68160152	1		chr6	68233139	68233140	2
chr6	68404620	68404621	1		chr6	68702426	68702427	2		chr6	68247630	68247631	1		chr6	68220635	68220636	1		chr6	68252239	68252240	4		chr6	68170145	68170146	3		chr6	68160391	68160392	1		chr6	68233255	68233256	4
chr6	68408077	68408078	1		chr6	68704106	68704107	3		chr6	68247973	68247974	2		chr6	68220638	68220639	2		chr6	68252242	68252243	1		chr6	68170291	68170292	6		chr6	68160395	68160396	1		chr6	68240456	68240457	1
chr6	68408128	68408129	3		chr6	68704115	68704116	2		chr6	68248308	68248309	2		chr6	68220676	68220677	2		chr6	68252538	68252539	1		chr6	68170298	68170299	1		chr6	68160545	68160546	1		chr6	68241327	68241328	3
chr6	68408813	68408814	2		chr6	68704941	68704942	1		chr6	68249061	68249062	1		chr6	68220681	68220682	1		chr6	68252561	68252562	1		chr6	68170925	68170926	1		chr6	68160548	68160549	2		chr6	68242040	68242041	2
chr6	68409087	68409088	1		chr6	68705085	68705086	1		chr6	68249425	68249426	1		chr6	68220728	68220729	7		chr6	68252564	68252565	1		chr6	68170930	68170931	1		chr6	68160559	68160560	1		chr6	68242836	68242837	2
chr6	68409243	68409244	2		chr6	68705088	68705089	1		chr6	68249538	68249539	2		chr6	68220903	68220904	3		chr6	68252753	68252754	1		chr6	68171060	68171061	2		chr6	68160824	68160825	3		chr6	68242839	68242840	1
chr6	68409426	68409427	1		chr6	68705729	68705730	1		chr6	68249643	68249644	3		chr6	68221250	68221251	3		chr6	68253236	68253237	3		chr6	68171064	68171065	2		chr6	68160827	68160828	1		chr6	68243029	68243030	1
chr6	68409429	68409430	1		chr6	68706163	68706164	1		chr6	68249698	68249699	1		chr6	68221253	68221254	4		chr6	68253249	68253250	1		chr6	68171199	68171200	1		chr6	68161074	68161075	1		chr6	68243352	68243353	2
chr6	68410431	68410432	1		chr6	68706429	68706430	1		chr6	68250285	68250286	4		chr6	68221893	68221894	7		chr6	68253660	68253661	1		chr6	68171202	68171203	2		chr6	68161110	68161111	1		chr6	68243357	68243358	1
chr6	68411142	68411143	1		chr6	68707192	68707193	1		chr6	68250357	68250358	1		chr6	68222053	68222054	1		chr6	68254054	68254055	1		chr6	68171359	68171360	1		chr6	68161127	68161128	6		chr6	68244538	68244539	1
chr6	68411296	68411297	1		chr6	68708612	68708613	1		chr6	68250360	68250361	2		chr6	68222056	68222057	2		chr6	68254145	68254146	1		chr6	68171364	68171365	2		chr6	68161336	68161337	2		chr6	68244809	68244810	1
chr6	68411862	68411863	1		chr6	68708697	68708698	1		chr6	68250639	68250640	7		chr6	68222331	68222332	1		chr6	68254192	68254193	1		chr6	68171425	68171426	1		chr6	68162119	68162120	1		chr6	68245541	68245542	1
chr6	68412661	68412662	1		chr6	68709865	68709866	1		chr6	68251339	68251340	2		chr6	68222348	68222349	2		chr6	68255134	68255135	1		chr6	68171795	68171796	2		chr6	68162208	68162209	1		chr6	68247067	68247068	1
chr6	68413259	68413260	1		chr6	68711279	68711280	1		chr6	68251639	68251640	1		chr6	68222624	68222625	3		chr6	68255413	68255414	1		chr6	68174058	68174059	1		chr6	68163215	68163216	1		chr6	68247516	68247517	1
chr6	68413411	68413412	1		chr6	68712353	68712354	1		chr6	68251823	68251824	2		chr6	68222627	68222628	1		chr6	68255518	68255519	2		chr6	68176144	68176145	2		chr6	68163329	68163330	1		chr6	68247569	68247570	1
chr6	68413492	68413493	1		chr6	68712719	68712720	1		chr6	68252104	68252105	1		chr6	68223286	68223287	1		chr6	68255836	68255837	1		chr6	68176355	68176356	1		chr6	68163419	68163420	1		chr6	68247572	68247573	1
chr6	68414356	68414357	1		chr6	68712724	68712725	2		chr6	68252108	68252109	2		chr6	68223935	68223936	3		chr6	68256179	68256180	2		chr6	68178470	68178471	1		chr6	68163723	68163724	2		chr6	68249820	68249821	3
chr6	68414505	68414506	1		chr6	68713984	68713985	1		chr6	68252239	68252240	5		chr6	68223939	68223940	4		chr6	68256384	68256385	1		chr6	68178937	68178938	2		chr6	68163726	68163727	3		chr6	68250360	68250361	1
chr6	68415263	68415264	1		chr6	68714602	68714603	1		chr6	68252242	68252243	2		chr6	68224234	68224235	1		chr6	68256874	68256875	1		chr6	68183948	68183949	1		chr6	68165225	68165226	2		chr6	68250634	68250635	3
chr6	68415317	68415318	1		chr6	68714685	68714686	1		chr6	68252534	68252535	1		chr6	68224239	68224240	2		chr6	68257319	68257320	1		chr6	68186986	68186987	6		chr6	68166023	68166024	1		chr6	68250637	68250638	1
chr6	68415332	68415333	1		chr6	68714767	68714768	1		chr6	68252537	68252538	4		chr6	68225915	68225916	1		chr6	68257463	68257464	1		chr6	68186994	68186995	4		chr6	68166269	68166270	1		chr6	68251342	68251343	3
chr6	68416043	68416044	1		chr6	68714890	68714891	2		chr6	68252561	68252562	4		chr6	68226021	68226022	1		chr6	68257878	68257879	1		chr6	68187644	68187645	1		chr6	68166371	68166372	1		chr6	68251824	68251825	1
chr6	68416046	68416047	1		chr6	68717578	68717579	1		chr6	68252749	68252750	4		chr6	68226727	68226728	6		chr6	68258090	68258091	1		chr6	68187647	68187648	1		chr6	68166374	68166375	2		chr6	68252105	68252106	1
chr6	68416771	68416772	1		chr6	68717771	68717772	2		chr6	68252752	68252753	1		chr6	68227223	68227224	1		chr6	68258374	68258375	1		chr6	68187878	68187879	1		chr6	68166449	68166450	1		chr6	68252108	68252109	2
chr6	68417735	68417736	1		chr6	68717783	68717784	1		chr6	68253235	68253236	5		chr6	68227348	68227349	1		chr6	68258690	68258691	1		chr6	68187926	68187927	1		chr6	68166586	68166587	2		chr6	68252239	68252240	4
chr6	68418066	68418067	1		chr6	68718248	68718249	1		chr6	68253660	68253661	4		chr6	68228855	68228856	4		chr6	68258693	68258694	1		chr6	68188046	68188047	1		chr6	68166932	68166933	1		chr6	68252242	68252243	1
chr6	68418481	68418482	1		chr6	68718344	68718345	1		chr6	68254053	68254054	1		chr6	68230808	68230809	2		chr6	68259833	68259834	2		chr6	68188424	68188425	1		chr6	68167215	68167216	3		chr6	68252538	68252539	3
chr6	68418539	68418540	1		chr6	68718456	68718457	1		chr6	68254145	68254146	3		chr6	68230889	68230890	1		chr6	68260336	68260337	1		chr6	68188455	68188456	2		chr6	68167218	68167219	1		chr6	68252561	68252562	4
chr6	68418664	68418665	1		chr6	68718606	68718607	2		chr6	68255130	68255131	3		chr6	68231084	68231085	2		chr6	68260447	68260448	2		chr6	68188636	68188637	1		chr6	68167574	68167575	1		chr6	68252708	68252709	2
chr6	68418709	68418710	1		chr6	68720070	68720071	1		chr6	68255133	68255134	2		chr6	68231346	68231347	1		chr6	68261809	68261810	1		chr6	68189797	68189798	1		chr6	68167592	68167593	1		chr6	68252749	68252750	6
chr6	68418788	68418789	1		chr6	68720299	68720300	1		chr6	68255413	68255414	1		chr6	68231349	68231350	2		chr6	68261929	68261930	1		chr6	68190057	68190058	1		chr6	68167801	68167802	2		chr6	68253236	68253237	2
chr6	68418791	68418792	1		chr6	68721170	68721171	1		chr6	68255838	68255839	2		chr6	68231919	68231920	1		chr6	68262078	68262079	1		chr6	68190111	68190112	1		chr6	68167805	68167806	2		chr6	68253249	68253250	3
chr6	68419315	68419316	1		chr6	68721321	68721322	1		chr6	68256384	68256385	3		chr6	68231922	68231923	1		chr6	68262476	68262477	1		chr6	68190535	68190536	2		chr6	68168173	68168174	2		chr6	68253660	68253661	1
chr6	68420401	68420402	1		chr6	68721927	68721928	3		chr6	68256862	68256863	6		chr6	68232932	68232933	1		chr6	68262552	68262553	1		chr6	68191138	68191139	1		chr6	68168227	68168228	1		chr6	68253871	68253872	2
chr6	68420988	68420989	1		chr6	68722881	68722882	1		chr6	68257467	68257468	1		chr6	68233254	68233255	2		chr6	68262811	68262812	1		chr6	68191141	68191142	5		chr6	68168657	68168658	2		chr6	68254057	68254058	1
chr6	68421407	68421408	1		chr6	68723102	68723103	1		chr6	68257878	68257879	1		chr6	68233258	68233259	1		chr6	68263262	68263263	1		chr6	68191216	68191217	1		chr6	68168662	68168663	1		chr6	68254142	68254143	2
chr6	68421924	68421925	1		chr6	68723105	68723106	1		chr6	68257881	68257882	1		chr6	68241754	68241755	2		chr6	68263265	68263266	2		chr6	68191294	68191295	1		chr6	68168864	68168865	1		chr6	68254768	68254769	1
chr6	68422275	68422276	1		chr6	68731271	68731272	2		chr6	68258087	68258088	1		chr6	68242037	68242038	3		chr6	68263321	68263322	1		chr6	68191296	68191297	2		chr6	68168912	68168913	2		chr6	68255130	68255131	2
chr6	68422781	68422782	1		chr6	68731278	68731279	1		chr6	68258090	68258091	1		chr6	68242040	68242041	1		chr6	68264072	68264073	1		chr6	68191623	68191624	6		chr6	68168914	68168915	1		chr6	68255409	68255410	2
chr6	68422926	68422927	1		chr6	68731966	68731967	1		chr6	68259132	68259133	1		chr6	68242842	68242843	3		chr6	68264338	68264339	1		chr6	68191642	68191643	4		chr6	68168916	68168917	1		chr6	68255413	68255414	4
chr6	68424482	68424483	1		chr6	68732067	68732068	1		chr6	68259830	68259831	1		chr6	68243353	68243354	1		chr6	68265101	68265102	1		chr6	68193960	68193961	2		chr6	68168966	68168967	1		chr6	68255518	68255519	7
chr6	68424510	68424511	1		chr6	68732071	68732072	1		chr6	68259834	68259835	1		chr6	68243356	68243357	2		chr6	68265159	68265160	2		chr6	68193963	68193964	2		chr6	68168970	68168971	2		chr6	68255836	68255837	4
chr6	68424513	68424514	1		chr6	68733139	68733140	1		chr6	68260338	68260339	4		chr6	68244225	68244226	1		chr6	68265562	68265563	2		chr6	68194098	68194099	3		chr6	68169171	68169172	1		chr6	68256068	68256069	3
chr6	68424803	68424804	1		chr6	68733264	68733265	1		chr6	68260977	68260978	3		chr6	68245030	68245031	1		chr6	68267713	68267714	1		chr6	68194378	68194379	1		chr6	68169175	68169176	8		chr6	68256179	68256180	2
chr6	68425253	68425254	2		chr6	68733664	68733665	1		chr6	68260980	68260981	1		chr6	68246053	68246054	1		chr6	68267869	68267870	1		chr6	68194392	68194393	1		chr6	68169335	68169336	4		chr6	68256269	68256270	1
chr6	68425730	68425731	1		chr6	68733666	68733667	1		chr6	68261316	68261317	1		chr6	68246202	68246203	1		chr6	68268627	68268628	1		chr6	68194544	68194545	3		chr6	68169338	68169339	5		chr6	68256274	68256275	2
chr6	68425932	68425933	2		chr6	68736546	68736547	1		chr6	68261493	68261494	2		chr6	68246267	68246268	1		chr6	68268853	68268854	2		chr6	68194793	68194794	2		chr6	68169600	68169601	6		chr6	68256384	68256385	2
chr6	68426473	68426474	1		chr6	68737923	68737924	1		chr6	68261538	68261539	2		chr6	68246699	68246700	4		chr6	68269629	68269630	1		chr6	68194991	68194992	3		chr6	68169784	68169785	10		chr6	68256859	68256860	1
chr6	68426995	68426996	1		chr6	68738757	68738758	1		chr6	68261818	68261819	2		chr6	68246709	68246710	4		chr6	68271473	68271474	1		chr6	68195086	68195087	2		chr6	68169788	68169789	1		chr6	68256863	68256864	1
chr6	68427727	68427728	1		chr6	68739466	68739467	2		chr6	68262079	68262080	2		chr6	68246774	68246775	2		chr6	68272263	68272264	1		chr6	68195381	68195382	3		chr6	68170142	68170143	4		chr6	68257316	68257317	1
chr6	68428054	68428055	1		chr6	68741302	68741303	1		chr6	68262476	68262477	1		chr6	68247067	68247068	1		chr6	68272266	68272267	1		chr6	68195385	68195386	1		chr6	68170145	68170146	19		chr6	68257319	68257320	2
chr6	68428225	68428226	1		chr6	68742296	68742297	2		chr6	68262555	68262556	3		chr6	68247164	68247165	2		chr6	68272270	68272271	1		chr6	68195744	68195745	2		chr6	68170291	68170292	4		chr6	68258090	68258091	2
chr6	68428642	68428643	2		chr6	68743698	68743699	3		chr6	68262810	68262811	1		chr6	68247518	68247519	1		chr6	68272578	68272579	1		chr6	68196286	68196287	1		chr6	68170298	68170299	2		chr6	68258249	68258250	1
chr6	68429021	68429022	1		chr6	68744253	68744254	1		chr6	68263263	68263264	1		chr6	68247572	68247573	1		chr6	68273922	68273923	1		chr6	68196289	68196290	2		chr6	68170925	68170926	2		chr6	68258252	68258253	1
chr6	68430030	68430031	1		chr6	68744512	68744513	1		chr6	68263321	68263322	1		chr6	68247641	68247642	1		chr6	68273926	68273927	1		chr6	68196332	68196333	3		chr6	68170930	68170931	3		chr6	68258488	68258489	1
chr6	68430649	68430650	3		chr6	68745181	68745182	1		chr6	68263681	68263682	1		chr6	68247973	68247974	1		chr6	68275228	68275229	1		chr6	68196336	68196337	1		chr6	68171060	68171061	1		chr6	68259009	68259010	1
chr6	68430870	68430871	2		chr6	68745403	68745404	1		chr6	68264066	68264067	3		chr6	68249421	68249422	1		chr6	68275800	68275801	1		chr6	68197014	68197015	3		chr6	68171064	68171065	2		chr6	68259049	68259050	2
chr6	68430875	68430876	1		chr6	68746989	68746990	1		chr6	68264074	68264075	1		chr6	68249425	68249426	1		chr6	68275804	68275805	1		chr6	68197361	68197362	1		chr6	68171202	68171203	1		chr6	68259132	68259133	2
chr6	68431078	68431079	1		chr6	68746993	68746994	1		chr6	68264342	68264343	1		chr6	68249630	68249631	1		chr6	68276240	68276241	2		chr6	68197475	68197476	1		chr6	68171364	68171365	1		chr6	68259135	68259136	1
chr6	68431228	68431229	2		chr6	68747808	68747809	2		chr6	68265101	68265102	1		chr6	68249819	68249820	2		chr6	68276803	68276804	3		chr6	68197782	68197783	2		chr6	68171425	68171426	1		chr6	68260083	68260084	1
chr6	68431335	68431336	1		chr6	68750014	68750015	1		chr6	68265162	68265163	2		chr6	68249823	68249824	1		chr6	68276965	68276966	1		chr6	68197787	68197788	1		chr6	68172550	68172551	1		chr6	68260980	68260981	1
chr6	68431342	68431343	1		chr6	68751787	68751788	1		chr6	68265395	68265396	1		chr6	68250288	68250289	1		chr6	68278300	68278301	2		chr6	68198326	68198327	3		chr6	68174058	68174059	5		chr6	68261257	68261258	1
chr6	68431915	68431916	1		chr6	68751976	68751977	1		chr6	68266379	68266380	1		chr6	68250357	68250358	4		chr6	68279177	68279178	1		chr6	68198391	68198392	1		chr6	68175940	68175941	1		chr6	68261537	68261538	2
chr6	68431918	68431919	2		chr6	68751981	68751982	3		chr6	68266383	68266384	1		chr6	68250360	68250361	1		chr6	68279863	68279864	3		chr6	68198425	68198426	2		chr6	68176355	68176356	2		chr6	68261540	68261541	1
chr6	68432640	68432641	1		chr6	68753984	68753985	1		chr6	68267709	68267710	2		chr6	68250634	68250635	2		chr6	68279893	68279894	1		chr6	68198526	68198527	4		chr6	68178470	68178471	1		chr6	68261809	68261810	5
chr6	68433346	68433347	1		chr6	68754499	68754500	1		chr6	68267712	68267713	1		chr6	68250639	68250640	2		chr6	68280822	68280823	1		chr6	68198529	68198530	1		chr6	68178941	68178942	2		chr6	68262078	68262079	1
chr6	68433908	68433909	1		chr6	68756039	68756040	1		chr6	68267866	68267867	2		chr6	68251052	68251053	2		chr6	68281458	68281459	1		chr6	68198746	68198747	1		chr6	68180770	68180771	1		chr6	68262083	68262084	1
chr6	68435176	68435177	1		chr6	68756515	68756516	1		chr6	68268498	68268499	1		chr6	68251339	68251340	1		chr6	68281939	68281940	1		chr6	68198766	68198767	2		chr6	68182232	68182233	1		chr6	68262476	68262477	5
chr6	68435345	68435346	3		chr6	68756559	68756560	1		chr6	68268628	68268629	2		chr6	68251344	68251345	2		chr6	68282681	68282682	2		chr6	68199325	68199326	1		chr6	68182759	68182760	1		chr6	68263265	68263266	2
chr6	68435961	68435962	1		chr6	68756616	68756617	1		chr6	68268854	68268855	2		chr6	68251823	68251824	2		chr6	68282909	68282910	1		chr6	68199364	68199365	6		chr6	68184169	68184170	1		chr6	68263681	68263682	1
chr6	68436604	68436605	1		chr6	68756970	68756971	1		chr6	68268985	68268986	3		chr6	68252104	68252105	2		chr6	68283165	68283166	2		chr6	68200019	68200020	4		chr6	68186986	68186987	1		chr6	68264161	68264162	1
chr6	68436637	68436638	1		chr6	68756973	68756974	1		chr6	68269387	68269388	4		chr6	68252239	68252240	2		chr6	68283168	68283169	1		chr6	68200023	68200024	4		chr6	68186994	68186995	2		chr6	68265101	68265102	3
chr6	68437406	68437407	1		chr6	68757851	68757852	1		chr6	68270372	68270373	1		chr6	68252242	68252243	4		chr6	68283272	68283273	1		chr6	68200239	68200240	2		chr6	68187640	68187641	2		chr6	68265398	68265399	2
chr6	68438893	68438894	1		chr6	68757855	68757856	1		chr6	68270375	68270376	1		chr6	68252537	68252538	5		chr6	68284134	68284135	1		chr6	68200560	68200561	7		chr6	68187644	68187645	1		chr6	68266382	68266383	2
chr6	68439330	68439331	2		chr6	68759115	68759116	1		chr6	68270827	68270828	1		chr6	68252561	68252562	5		chr6	68284294	68284295	1		chr6	68200565	68200567	1		chr6	68187647	68187648	1		chr6	68267865	68267866	1
chr6	68439338	68439339	1		chr6	68759623	68759624	1		chr6	68271473	68271474	4		chr6	68252564	68252565	2		chr6	68284557	68284558	1		chr6	68202759	68202760	6		chr6	68187878	68187879	1		chr6	68268853	68268854	1
chr6	68441765	68441766	1		chr6	68760041	68760042	1		chr6	68271476	68271477	1		chr6	68252709	68252710	1		chr6	68284728	68284729	4		chr6	68202764	68202765	6		chr6	68188876	68188877	1		chr6	68268982	68268983	1
chr6	68442747	68442748	1		chr6	68760490	68760491	1		chr6	68272266	68272267	1		chr6	68252749	68252750	3		chr6	68284925	68284926	2		chr6	68203465	68203466	9		chr6	68189133	68189134	1		chr6	68268985	68268986	1
chr6	68444782	68444783	1		chr6	68761414	68761415	1		chr6	68273081	68273082	2		chr6	68253232	68253233	1		chr6	68285304	68285305	1		chr6	68203558	68203559	1		chr6	68190053	68190054	1		chr6	68269390	68269391	2
chr6	68444940	68444941	1		chr6	68762717	68762718	1		chr6	68273275	68273276	1		chr6	68253235	68253236	10		chr6	68286341	68286342	1		chr6	68203621	68203622	3		chr6	68190057	68190058	1		chr6	68269629	68269630	1
chr6	68444998	68444999	1		chr6	68763079	68763080	1		chr6	68273278	68273279	1		chr6	68253336	68253337	1		chr6	68286609	68286610	1		chr6	68203625	68203626	3		chr6	68190535	68190536	3		chr6	68270826	68270827	2
chr6	68448692	68448693	1		chr6	68763169	68763170	1		chr6	68273922	68273923	1		chr6	68253346	68253347	1		chr6	68286692	68286693	2		chr6	68203678	68203679	11		chr6	68191141	68191142	1		chr6	68271209	68271210	2
chr6	68449472	68449473	1		chr6	68763172	68763173	1		chr6	68274108	68274109	1		chr6	68253871	68253872	1		chr6	68286895	68286896	1		chr6	68203683	68203684	1		chr6	68191213	68191214	1		chr6	68271473	68271474	4
chr6	68449683	68449684	2		chr6	68764108	68764109	1		chr6	68274111	68274112	1		chr6	68253874	68253875	1		chr6	68287052	68287053	1		chr6	68204132	68204133	2		chr6	68191216	68191217	1		chr6	68272578	68272579	1
chr6	68450415	68450416	1		chr6	68764113	68764114	1		chr6	68275229	68275230	2		chr6	68254053	68254054	2		chr6	68289436	68289437	1		chr6	68204137	68204138	4		chr6	68191291	68191292	1		chr6	68273274	68273275	1
chr6	68450703	68450704	1		chr6	68765322	68765323	1		chr6	68276812	68276813	1		chr6	68254196	68254197	1		chr6	68289439	68289440	2		chr6	68204196	68204197	1		chr6	68191623	68191624	1		chr6	68273281	68273282	1
chr6	68451585	68451586	1		chr6	68765326	68765327	1		chr6	68277095	68277096	2		chr6	68254770	68254771	1		chr6	68290069	68290070	1		chr6	68204201	68204202	3		chr6	68191642	68191643	5		chr6	68273438	68273439	2
chr6	68451589	68451590	1		chr6	68765662	68765663	1		chr6	68277234	68277235	1		chr6	68255130	68255131	3		chr6	68290121	68290122	1		chr6	68204249	68204250	3		chr6	68193960	68193961	1		chr6	68274108	68274109	2
chr6	68451912	68451913	1		chr6	68765935	68765936	1		chr6	68278304	68278305	1		chr6	68255133	68255134	2		chr6	68290473	68290474	2		chr6	68204751	68204752	4		chr6	68194095	68194096	2		chr6	68276236	68276237	1
chr6	68451915	68451916	1		chr6	68766253	68766254	1		chr6	68278307	68278308	1		chr6	68255413	68255414	1		chr6	68290477	68290478	1		chr6	68204754	68204755	4		chr6	68194378	68194379	2		chr6	68276803	68276804	3
chr6	68452346	68452347	2		chr6	68766899	68766900	2		chr6	68278598	68278599	2		chr6	68255499	68255500	1		chr6	68290977	68290978	1		chr6	68205484	68205485	1		chr6	68194392	68194393	1		chr6	68277234	68277235	1
chr6	68452392	68452393	1		chr6	68767234	68767235	1		chr6	68278903	68278904	2		chr6	68255518	68255519	2		chr6	68292194	68292195	1		chr6	68205488	68205489	5		chr6	68194832	68194833	1		chr6	68277237	68277238	1
chr6	68452910	68452911	1		chr6	68768764	68768765	1		chr6	68279173	68279174	1		chr6	68255859	68255860	2		chr6	68293039	68293040	1		chr6	68205794	68205795	1		chr6	68195744	68195745	1		chr6	68278307	68278308	1
chr6	68453990	68453991	1		chr6	68769085	68769086	1		chr6	68279863	68279864	1		chr6	68256384	68256385	1		chr6	68293180	68293181	1		chr6	68205797	68205798	4		chr6	68196289	68196290	1		chr6	68278598	68278599	1
chr6	68454599	68454600	1		chr6	68769210	68769211	1		chr6	68280412	68280413	1		chr6	68256874	68256875	2		chr6	68293596	68293597	1		chr6	68206263	68206264	4		chr6	68197364	68197365	2		chr6	68278601	68278602	1
chr6	68454603	68454604	2		chr6	68769890	68769891	1		chr6	68280791	68280792	1		chr6	68257319	68257320	1		chr6	68294684	68294685	1		chr6	68206311	68206312	2		chr6	68197475	68197476	2		chr6	68279893	68279894	1
chr6	68456186	68456187	1		chr6	68770238	68770239	1		chr6	68281243	68281244	1		chr6	68257881	68257882	1		chr6	68297032	68297033	1		chr6	68206314	68206315	2		chr6	68197478	68197479	2		chr6	68281297	68281298	1
chr6	68456189	68456190	1		chr6	68770625	68770626	1		chr6	68281293	68281294	1		chr6	68258090	68258091	1		chr6	68297169	68297170	2		chr6	68206605	68206606	1		chr6	68198425	68198426	3		chr6	68281939	68281940	1
chr6	68456401	68456402	1		chr6	68770687	68770688	1		chr6	68281457	68281458	1		chr6	68258254	68258255	1		chr6	68297173	68297174	1		chr6	68206893	68206894	3		chr6	68198428	68198429	1		chr6	68282688	68282689	3
chr6	68456408	68456409	1		chr6	68770957	68770958	1		chr6	68282688	68282689	2		chr6	68258488	68258489	3		chr6	68297348	68297349	4		chr6	68206896	68206897	3		chr6	68199364	68199365	2		chr6	68282860	68282861	1
chr6	68457544	68457545	3		chr6	68772392	68772393	2		chr6	68282859	68282860	1		chr6	68258491	68258492	1		chr6	68300017	68300018	1		chr6	68207096	68207097	1		chr6	68200019	68200020	3		chr6	68283525	68283526	1
chr6	68457629	68457630	1		chr6	68772619	68772620	1		chr6	68283493	68283494	1		chr6	68258690	68258691	1		chr6	68300529	68300530	1		chr6	68207101	68207102	1		chr6	68200023	68200024	2		chr6	68283804	68283805	1
chr6	68457936	68457937	1		chr6	68772762	68772763	1		chr6	68284135	68284136	1		chr6	68259830	68259831	1		chr6	68300533	68300534	2		chr6	68207183	68207184	1		chr6	68200560	68200561	2		chr6	68284554	68284555	1
chr6	68459710	68459711	1		chr6	68772888	68772889	1		chr6	68284138	68284139	2		chr6	68259834	68259835	1		chr6	68301019	68301020	1		chr6	68207352	68207353	1		chr6	68200565	68200566	4		chr6	68284725	68284726	3
chr6	68460001	68460002	1		chr6	68772937	68772938	1		chr6	68284725	68284726	1		chr6	68259904	68259905	1		chr6	68301284	68301285	1		chr6	68207544	68207545	2		chr6	68202109	68202110	1		chr6	68284728	68284729	2
chr6	68460177	68460178	1		chr6	68773120	68773121	1		chr6	68286303	68286304	2		chr6	68260447	68260448	2		chr6	68301382	68301383	1		chr6	68207549	68207550	5		chr6	68202759	68202760	3		chr6	68286303	68286304	1
chr6	68460489	68460490	1		chr6	68774550	68774551	1		chr6	68286341	68286342	1		chr6	68260450	68260451	4		chr6	68301483	68301484	2		chr6	68207949	68207950	1		chr6	68202764	68202765	2		chr6	68286419	68286420	1
chr6	68461246	68461247	1		chr6	68774553	68774554	1		chr6	68287061	68287062	1		chr6	68260938	68260939	1		chr6	68303004	68303005	1		chr6	68207952	68207953	2		chr6	68203465	68203466	5		chr6	68287049	68287050	1
chr6	68461755	68461756	1		chr6	68775239	68775240	2		chr6	68287782	68287783	2		chr6	68261316	68261317	2		chr6	68303007	68303008	2		chr6	68208105	68208106	1		chr6	68203561	68203562	1		chr6	68287060	68287061	1
chr6	68463009	68463010	1		chr6	68775310	68775311	1		chr6	68288552	68288553	1		chr6	68261538	68261539	3		chr6	68303034	68303035	1		chr6	68208109	68208110	1		chr6	68203621	68203622	3		chr6	68287776	68287777	2
chr6	68463040	68463041	1		chr6	68776654	68776655	1		chr6	68288618	68288619	1		chr6	68261541	68261542	2		chr6	68303600	68303601	3		chr6	68208145	68208146	1		chr6	68203678	68203679	1		chr6	68288552	68288553	1
chr6	68463186	68463187	1		chr6	68777308	68777309	3		chr6	68290020	68290021	2		chr6	68261821	68261822	1		chr6	68304456	68304457	1		chr6	68208544	68208545	1		chr6	68204132	68204133	1		chr6	68288617	68288618	1
chr6	68463956	68463957	1		chr6	68778372	68778373	1		chr6	68290065	68290066	2		chr6	68262476	68262477	2		chr6	68304530	68304531	1		chr6	68208549	68208550	2		chr6	68204137	68204138	1		chr6	68289439	68289440	2
chr6	68464359	68464360	1		chr6	68778903	68778904	1		chr6	68290118	68290119	2		chr6	68262552	68262553	1		chr6	68304702	68304703	2		chr6	68208932	68208933	2		chr6	68204196	68204197	1		chr6	68289519	68289520	1
chr6	68464655	68464656	1		chr6	68780108	68780109	1		chr6	68290476	68290477	2		chr6	68262806	68262807	1		chr6	68305132	68305133	1		chr6	68208937	68208938	1		chr6	68204201	68204202	2		chr6	68289637	68289638	1
chr6	68465023	68465024	1		chr6	68780309	68780310	1		chr6	68292190	68292191	2		chr6	68262810	68262811	2		chr6	68312790	68312791	2		chr6	68209468	68209469	2		chr6	68204249	68204250	2		chr6	68290064	68290065	1
chr6	68465113	68465114	1		chr6	68780629	68780630	1		chr6	68293039	68293040	2		chr6	68264158	68264159	2		chr6	68312793	68312794	2		chr6	68209759	68209760	1		chr6	68204256	68204257	1		chr6	68290121	68290122	1
chr6	68466346	68466347	1		chr6	68780911	68780912	1		chr6	68293390	68293391	1		chr6	68264162	68264163	1		chr6	68312921	68312922	2		chr6	68209763	68209764	1		chr6	68204751	68204752	3		chr6	68290473	68290474	4
chr6	68466941	68466942	2		chr6	68781640	68781641	1		chr6	68293394	68293395	1		chr6	68264338	68264339	2		chr6	68313107	68313108	1		chr6	68209834	68209835	3		chr6	68204754	68204755	1		chr6	68292068	68292069	1
chr6	68468174	68468175	1		chr6	68781795	68781796	1		chr6	68294853	68294854	1		chr6	68265101	68265102	2		chr6	68313111	68313112	1		chr6	68210815	68210816	5		chr6	68205484	68205485	1		chr6	68293039	68293040	1
chr6	68469856	68469857	2		chr6	68782052	68782053	1		chr6	68295158	68295159	3		chr6	68265159	68265160	2		chr6	68313414	68313415	1		chr6	68210903	68210904	2		chr6	68205794	68205795	2		chr6	68293596	68293597	1
chr6	68470066	68470067	1		chr6	68782056	68782057	1		chr6	68297032	68297033	3		chr6	68265163	68265164	1		chr6	68314653	68314654	2		chr6	68210907	68210908	1		chr6	68206263	68206264	3		chr6	68294143	68294144	1
chr6	68470550	68470551	2		chr6	68782690	68782691	1		chr6	68297170	68297171	1		chr6	68267866	68267867	2		chr6	68315190	68315191	2		chr6	68211344	68211345	2		chr6	68206314	68206315	1		chr6	68294674	68294675	1
chr6	68472612	68472613	1		chr6	68783790	68783791	1		chr6	68297348	68297349	1		chr6	68267874	68267875	2		chr6	68315397	68315398	1		chr6	68211348	68211349	4		chr6	68206402	68206403	1		chr6	68294688	68294689	2
chr6	68472880	68472881	1		chr6	68783794	68783795	1		chr6	68298371	68298372	1		chr6	68268498	68268499	2		chr6	68315401	68315402	3		chr6	68211563	68211564	1		chr6	68206406	68206407	1		chr6	68295451	68295452	1
chr6	68473669	68473670	1		chr6	68784430	68784431	1		chr6	68298933	68298934	1		chr6	68269680	68269681	3		chr6	68317198	68317199	2		chr6	68211635	68211636	7		chr6	68206605	68206606	5		chr6	68296453	68296454	1
chr6	68474514	68474515	1		chr6	68784476	68784477	1		chr6	68301016	68301017	1		chr6	68270237	68270238	1		chr6	68317202	68317203	1		chr6	68212554	68212555	3		chr6	68206608	68206609	3		chr6	68297032	68297033	1
chr6	68474681	68474682	1		chr6	68784761	68784762	1		chr6	68301483	68301484	1		chr6	68270242	68270243	1		chr6	68318297	68318298	2		chr6	68212559	68212560	1		chr6	68206896	68206897	1		chr6	68297773	68297774	3
chr6	68474727	68474728	1		chr6	68784820	68784821	1		chr6	68303007	68303008	4		chr6	68270275	68270276	2		chr6	68318301	68318302	1		chr6	68212695	68212696	2		chr6	68207179	68207180	1		chr6	68298348	68298349	1
chr6	68474861	68474862	1		chr6	68784951	68784952	1		chr6	68303031	68303032	2		chr6	68270827	68270828	1		chr6	68318700	68318701	1		chr6	68212737	68212738	4		chr6	68207348	68207349	1		chr6	68298372	68298373	1
chr6	68475616	68475617	1		chr6	68785055	68785056	1		chr6	68303597	68303598	1		chr6	68271209	68271210	3		chr6	68318703	68318704	1		chr6	68212860	68212861	4		chr6	68207549	68207550	2		chr6	68298819	68298820	1
chr6	68476679	68476680	2		chr6	68785391	68785392	2		chr6	68304076	68304077	1		chr6	68271473	68271474	2		chr6	68319243	68319244	1		chr6	68213203	68213204	2		chr6	68208544	68208545	2		chr6	68298933	68298934	1
chr6	68476785	68476786	2		chr6	68785395	68785396	1		chr6	68304703	68304704	2		chr6	68272266	68272267	3		chr6	68319248	68319249	1		chr6	68213207	68213208	1		chr6	68208731	68208732	1		chr6	68303031	68303032	2
chr6	68477318	68477319	1		chr6	68785748	68785749	1		chr6	68305132	68305133	2		chr6	68272580	68272581	2		chr6	68319440	68319441	1		chr6	68213305	68213306	1		chr6	68208932	68208933	3		chr6	68303600	68303601	1
chr6	68478448	68478449	2		chr6	68786221	68786222	1		chr6	68305135	68305136	1		chr6	68273275	68273276	2		chr6	68319444	68319445	1		chr6	68213311	68213312	1		chr6	68209759	68209760	2		chr6	68303814	68303815	2
chr6	68478451	68478452	1		chr6	68786226	68786227	2		chr6	68312793	68312794	1		chr6	68273922	68273923	1		chr6	68319817	68319818	1		chr6	68213702	68213703	2		chr6	68209763	68209764	1		chr6	68304079	68304080	1
chr6	68479355	68479356	1		chr6	68786448	68786449	1		chr6	68312920	68312921	1		chr6	68273925	68273926	1		chr6	68320011	68320012	10		chr6	68213705	68213706	4		chr6	68209834	68209835	2		chr6	68304530	68304531	5
chr6	68480382	68480383	1		chr6	68788299	68788300	1		chr6	68313111	68313112	3		chr6	68274108	68274109	3		chr6	68320014	68320015	4		chr6	68214736	68214737	3		chr6	68210815	68210816	3		chr6	68304702	68304703	1
chr6	68480385	68480386	1		chr6	68788717	68788718	2		chr6	68313356	68313357	2		chr6	68275229	68275230	2		chr6	68320413	68320414	7		chr6	68214739	68214740	3		chr6	68210903	68210904	1		chr6	68312793	68312794	6
chr6	68481380	68481381	1		chr6	68789740	68789741	1		chr6	68313359	68313360	1		chr6	68276239	68276240	1		chr6	68320417	68320418	4		chr6	68214740	68214741	1		chr6	68210907	68210908	2		chr6	68312921	68312922	2
chr6	68483021	68483022	1		chr6	68790316	68790317	1		chr6	68313414	68313415	5		chr6	68276809	68276810	2		chr6	68321429	68321430	5		chr6	68214743	68214744	2		chr6	68211635	68211636	3		chr6	68313111	68313112	1
chr6	68483024	68483025	2		chr6	68791330	68791331	2		chr6	68314282	68314283	1		chr6	68276812	68276813	1		chr6	68321433	68321434	1		chr6	68214917	68214918	3		chr6	68212737	68212738	2		chr6	68313414	68313415	2
chr6	68483331	68483332	1		chr6	68792637	68792638	1		chr6	68314356	68314357	3		chr6	68277095	68277096	1		chr6	68321436	68321437	3		chr6	68214920	68214921	2		chr6	68212860	68212861	2		chr6	68314653	68314654	2
chr6	68483561	68483562	1		chr6	68794067	68794068	2		chr6	68314427	68314428	2		chr6	68277234	68277235	1		chr6	68321487	68321488	1		chr6	68215066	68215067	1		chr6	68212864	68212865	1		chr6	68315190	68315191	3
chr6	68483684	68483685	1		chr6	68794070	68794071	1		chr6	68315397	68315398	3		chr6	68278601	68278602	2		chr6	68321798	68321799	6		chr6	68215116	68215117	2		chr6	68213702	68213703	2		chr6	68315397	68315398	1
chr6	68484130	68484131	1		chr6	68799086	68799087	1		chr6	68316384	68316385	1		chr6	68279353	68279354	1		chr6	68321802	68321803	2		chr6	68215452	68215453	1		chr6	68214920	68214921	2		chr6	68315401	68315402	2
chr6	68484944	68484945	1		chr6	68799501	68799502	1		chr6	68316442	68316443	1		chr6	68279356	68279357	1		chr6	68322178	68322179	8		chr6	68215455	68215456	3		chr6	68215273	68215274	1		chr6	68316340	68316341	1
chr6	68485657	68485658	1		chr6	68800621	68800622	1		chr6	68318296	68318297	1		chr6	68279893	68279894	1		chr6	68322181	68322182	3		chr6	68215509	68215510	1		chr6	68215595	68215596	2		chr6	68317198	68317199	5
chr6	68488889	68488890	1		chr6	68800624	68800625	2		chr6	68318300	68318301	1		chr6	68280304	68280305	3		chr6	68322558	68322559	2		chr6	68215595	68215596	3		chr6	68216172	68216173	1		chr6	68317202	68317203	1
chr6	68488923	68488924	1		chr6	68800967	68800968	1		chr6	68318697	68318698	1		chr6	68280415	68280416	1		chr6	68322562	68322563	3		chr6	68215598	68215599	1		chr6	68217220	68217221	3		chr6	68318297	68318298	1
chr6	68490264	68490265	1		chr6	68801283	68801284	1		chr6	68318702	68318703	1		chr6	68280822	68280823	1		chr6	68322604	68322605	4		chr6	68216172	68216173	1		chr6	68217433	68217434	1		chr6	68318301	68318302	5
chr6	68491741	68491742	2		chr6	68801289	68801290	1		chr6	68319247	68319248	2		chr6	68281240	68281241	1		chr6	68322609	68322610	2		chr6	68216592	68216593	2		chr6	68217760	68217761	1		chr6	68318703	68318704	2
chr6	68491744	68491745	1		chr6	68801473	68801474	1		chr6	68319441	68319442	2		chr6	68281293	68281294	4		chr6	68322617	68322618	11		chr6	68216706	68216707	1		chr6	68218169	68218170	1		chr6	68318706	68318707	3
chr6	68492061	68492063	1		chr6	68803059	68803060	2		chr6	68320011	68320012	2		chr6	68281754	68281755	1		chr6	68322620	68322621	1		chr6	68216888	68216889	2		chr6	68218173	68218174	1		chr6	68319243	68319244	1
chr6	68493856	68493857	1		chr6	68804035	68804036	1		chr6	68320014	68320015	1		chr6	68281757	68281758	1		chr6	68323888	68323889	2		chr6	68217047	68217048	1		chr6	68218350	68218351	1		chr6	68319248	68319249	1
chr6	68493872	68493873	1		chr6	68804140	68804141	1		chr6	68320414	68320415	2		chr6	68282859	68282860	1		chr6	68323892	68323893	20		chr6	68217220	68217221	1		chr6	68218528	68218529	2		chr6	68319440	68319441	13
chr6	68494860	68494861	2		chr6	68805004	68805005	1		chr6	68320417	68320418	1		chr6	68282909	68282910	2		chr6	68323974	68323975	1		chr6	68217433	68217434	3		chr6	68218704	68218705	2		chr6	68319444	68319445	3
chr6	68494980	68494981	1		chr6	68805103	68805104	2		chr6	68321429	68321430	1		chr6	68284604	68284605	2		chr6	68324019	68324020	2		chr6	68217757	68217758	1		chr6	68218962	68218963	2		chr6	68319814	68319815	7
chr6	68495229	68495230	1		chr6	68805542	68805543	2		chr6	68321490	68321491	1		chr6	68284728	68284729	1		chr6	68324022	68324023	4		chr6	68217847	68217848	1		chr6	68219187	68219188	1		chr6	68319817	68319818	4
chr6	68495641	68495642	2		chr6	68806392	68806393	1		chr6	68321796	68321797	1		chr6	68285558	68285559	3		chr6	68324084	68324085	2		chr6	68217850	68217851	1		chr6	68219358	68219359	1		chr6	68320011	68320012	16
chr6	68496812	68496813	1		chr6	68806602	68806603	2		chr6	68321801	68321802	2		chr6	68285738	68285739	1		chr6	68324087	68324088	2		chr6	68218350	68218351	1		chr6	68219431	68219432	1		chr6	68320014	68320015	7
chr6	68497794	68497795	1		chr6	68806802	68806803	1		chr6	68322178	68322179	1		chr6	68285741	68285742	5		chr6	68324232	68324233	1		chr6	68218353	68218354	1		chr6	68219673	68219674	1		chr6	68320413	68320414	6
chr6	68499199	68499200	3		chr6	68806805	68806806	1		chr6	68322182	68322183	2		chr6	68286693	68286694	1		chr6	68324235	68324236	3		chr6	68218528	68218529	1		chr6	68220001	68220002	1		chr6	68320417	68320418	9
chr6	68500241	68500242	1		chr6	68806857	68806858	1		chr6	68322558	68322559	2		chr6	68286898	68286899	1		chr6	68324292	68324293	2		chr6	68218699	68218700	1		chr6	68220026	68220027	1		chr6	68321429	68321430	10
chr6	68500575	68500576	2		chr6	68806860	68806861	2		chr6	68322561	68322562	1		chr6	68287049	68287050	1		chr6	68324295	68324296	1		chr6	68218704	68218705	1		chr6	68220052	68220053	1		chr6	68321433	68321434	1
chr6	68500728	68500729	1		chr6	68807403	68807404	1		chr6	68322606	68322607	1		chr6	68287779	68287780	1		chr6	68324313	68324314	6		chr6	68219187	68219188	1		chr6	68220638	68220639	2		chr6	68321436	68321437	2
chr6	68501692	68501693	2		chr6	68807457	68807458	1		chr6	68322617	68322618	4		chr6	68287782	68287783	1		chr6	68324318	68324319	1		chr6	68219661	68219662	2		chr6	68220650	68220651	3		chr6	68321487	68321488	2
chr6	68503479	68503480	1		chr6	68807702	68807703	2		chr6	68323891	68323892	4		chr6	68288612	68288613	1		chr6	68324493	68324494	2		chr6	68220026	68220027	1		chr6	68220681	68220682	1		chr6	68321490	68321491	4
chr6	68503548	68503549	3		chr6	68811751	68811752	2		chr6	68323970	68323971	1		chr6	68288618	68288619	1		chr6	68324496	68324497	1		chr6	68220055	68220056	1		chr6	68220728	68220729	11		chr6	68321557	68321558	2
chr6	68504271	68504272	1		chr6	68812127	68812128	1		chr6	68323974	68323975	1		chr6	68289440	68289441	3		chr6	68324859	68324860	2		chr6	68220728	68220729	1		chr6	68220731	68220732	1		chr6	68321798	68321799	4
chr6	68505372	68505373	1		chr6	68812614	68812615	4		chr6	68324019	68324020	4		chr6	68289522	68289523	2		chr6	68325414	68325415	5		chr6	68220902	68220903	1		chr6	68220902	68220903	2		chr6	68321802	68321803	8
chr6	68505825	68505826	1		chr6	68812899	68812900	2		chr6	68324022	68324023	2		chr6	68290020	68290021	3		chr6	68325919	68325920	2		chr6	68221250	68221251	2		chr6	68221250	68221251	8		chr6	68322178	68322179	10
chr6	68506071	68506072	1		chr6	68813247	68813248	1		chr6	68324084	68324085	1		chr6	68290118	68290119	2		chr6	68325923	68325924	1		chr6	68221253	68221254	2		chr6	68221253	68221254	12		chr6	68322181	68322182	6
chr6	68506147	68506148	1		chr6	68814139	68814140	1		chr6	68324235	68324236	2		chr6	68290121	68290122	2		chr6	68326107	68326108	2		chr6	68221890	68221891	1		chr6	68221890	68221891	1		chr6	68322558	68322559	5
chr6	68507566	68507567	1		chr6	68814817	68814818	1		chr6	68324292	68324293	1		chr6	68290473	68290474	3		chr6	68326110	68326111	1		chr6	68221898	68221899	3		chr6	68221898	68221899	4		chr6	68322562	68322563	11
chr6	68507569	68507570	1		chr6	68815221	68815222	1		chr6	68324295	68324296	1		chr6	68290476	68290477	1		chr6	68326418	68326419	2		chr6	68222052	68222053	1		chr6	68222336	68222337	2		chr6	68322604	68322605	1
chr6	68509133	68509134	2		chr6	68815796	68815797	1		chr6	68324314	68324315	1		chr6	68291699	68291700	1		chr6	68326427	68326428	1		chr6	68223286	68223287	2		chr6	68222348	68222349	1		chr6	68322609	68322610	4
chr6	68510549	68510550	1		chr6	68816701	68816702	1		chr6	68324493	68324494	2		chr6	68293176	68293177	3		chr6	68326745	68326746	1		chr6	68224236	68224237	1		chr6	68222624	68222625	3		chr6	68322617	68322618	27
chr6	68510773	68510774	1		chr6	68816705	68816706	1		chr6	68324862	68324863	2		chr6	68293179	68293180	1		chr6	68327247	68327248	3		chr6	68226020	68226021	2		chr6	68223283	68223284	2		chr6	68322620	68322621	1
chr6	68510804	68510805	2		chr6	68817096	68817097	1		chr6	68325410	68325411	2		chr6	68293344	68293345	1		chr6	68327315	68327316	1		chr6	68226727	68226728	1		chr6	68223284	68223285	1		chr6	68323891	68323892	1
chr6	68511459	68511460	1		chr6	68819238	68819239	1		chr6	68325413	68325414	3		chr6	68294143	68294144	2		chr6	68327318	68327319	1		chr6	68227227	68227228	1		chr6	68223286	68223287	3		chr6	68323892	68323893	37
chr6	68512013	68512014	1		chr6	68819383	68819384	1		chr6	68325668	68325669	1		chr6	68294673	68294674	1		chr6	68327329	68327330	2		chr6	68227904	68227905	1		chr6	68223867	68223868	4		chr6	68323971	68323972	2
chr6	68512629	68512630	1		chr6	68819398	68819399	1		chr6	68325920	68325921	6		chr6	68295158	68295159	1		chr6	68327334	68327335	1		chr6	68228012	68228013	2		chr6	68223934	68223935	1		chr6	68323974	68323975	6
chr6	68512918	68512919	1		chr6	68819784	68819785	1		chr6	68326106	68326107	1		chr6	68295475	68295476	1		chr6	68327953	68327954	2		chr6	68228574	68228575	1		chr6	68224236	68224237	1		chr6	68324019	68324020	4
chr6	68515168	68515169	1		chr6	68820147	68820148	1		chr6	68326110	68326111	1		chr6	68296709	68296710	1		chr6	68327968	68327969	3		chr6	68230805	68230806	1		chr6	68225195	68225196	4		chr6	68324022	68324023	1
chr6	68515668	68515669	2		chr6	68821476	68821477	1		chr6	68327247	68327248	2		chr6	68297166	68297167	2		chr6	68328267	68328268	2		chr6	68231085	68231086	2		chr6	68226727	68226728	2		chr6	68324084	68324085	2
chr6	68515860	68515861	2		chr6	68821583	68821584	1		chr6	68327317	68327318	1		chr6	68297348	68297349	2		chr6	68328270	68328271	2		chr6	68231345	68231346	2		chr6	68227127	68227128	1		chr6	68324232	68324233	2
chr6	68517435	68517436	1		chr6	68822236	68822237	1		chr6	68327330	68327331	1		chr6	68298371	68298372	2		chr6	68328445	68328446	3		chr6	68231349	68231350	1		chr6	68227348	68227349	1		chr6	68324235	68324236	4
chr6	68517440	68517441	1		chr6	68822584	68822585	1		chr6	68327968	68327969	2		chr6	68298933	68298934	3		chr6	68329140	68329141	2		chr6	68231919	68231920	1		chr6	68227981	68227982	1		chr6	68324313	68324314	5
chr6	68517444	68517445	1		chr6	68822869	68822870	1		chr6	68328266	68328267	2		chr6	68298936	68298937	1		chr6	68329359	68329360	1		chr6	68232779	68232780	1		chr6	68230809	68230810	1		chr6	68324493	68324494	9
chr6	68517970	68517971	1		chr6	68823792	68823793	1		chr6	68329057	68329058	1		chr6	68300014	68300015	1		chr6	68329362	68329363	1		chr6	68232932	68232933	1		chr6	68230889	68230890	1		chr6	68324496	68324497	5
chr6	68518042	68518043	1		chr6	68824520	68824521	1		chr6	68329357	68329358	1		chr6	68300232	68300233	2		chr6	68330095	68330096	1		chr6	68234989	68234990	1		chr6	68231085	68231086	1		chr6	68324859	68324860	4
chr6	68518870	68518871	1		chr6	68824900	68824901	2		chr6	68330095	68330096	1		chr6	68300252	68300253	2		chr6	68330263	68330264	1		chr6	68240620	68240621	2		chr6	68231345	68231346	1		chr6	68324862	68324863	2
chr6	68518874	68518875	1		chr6	68824903	68824904	1		chr6	68330313	68330314	1		chr6	68301290	68301291	2		chr6	68330267	68330268	1		chr6	68241327	68241328	1		chr6	68231349	68231350	1		chr6	68325414	68325415	10
chr6	68519070	68519071	1		chr6	68826589	68826590	1		chr6	68330501	68330502	1		chr6	68301379	68301380	1		chr6	68330313	68330314	1		chr6	68241417	68241418	1		chr6	68231869	68231870	3		chr6	68325667	68325668	2
chr6	68519723	68519724	1		chr6	68826782	68826783	1		chr6	68331021	68331022	1		chr6	68302141	68302142	1		chr6	68330564	68330565	1		chr6	68242037	68242038	1		chr6	68238424	68238425	1		chr6	68325671	68325672	6
chr6	68520178	68520179	4		chr6	68827305	68827306	1		chr6	68331069	68331070	1		chr6	68303007	68303008	1		chr6	68331982	68331983	2		chr6	68242040	68242041	2		chr6	68241417	68241418	1		chr6	68325919	68325920	1
chr6	68520411	68520412	1		chr6	68827308	68827309	1		chr6	68331477	68331478	1		chr6	68303813	68303814	2		chr6	68332394	68332395	1		chr6	68243024	68243025	1		chr6	68242839	68242840	1		chr6	68325923	68325924	3
chr6	68520767	68520768	1		chr6	68828035	68828036	1		chr6	68331607	68331608	1		chr6	68304455	68304456	1		chr6	68332540	68332541	2		chr6	68244229	68244230	2		chr6	68243024	68243025	1		chr6	68326107	68326108	5
chr6	68521042	68521043	1		chr6	68828663	68828664	1		chr6	68331985	68331986	1		chr6	68304703	68304704	2		chr6	68333624	68333625	1		chr6	68245210	68245211	1		chr6	68243029	68243030	2		chr6	68326110	68326111	3
chr6	68521608	68521609	2		chr6	68829153	68829154	1		chr6	68332267	68332268	2		chr6	68304706	68304707	3		chr6	68334176	68334177	2		chr6	68246267	68246268	3		chr6	68244538	68244539	1		chr6	68326418	68326419	6
chr6	68521950	68521951	1		chr6	68829620	68829621	1		chr6	68332543	68332544	1		chr6	68305132	68305133	4		chr6	68334404	68334405	1		chr6	68246707	68246708	1		chr6	68246267	68246268	1		chr6	68326427	68326428	6
chr6	68522119	68522120	1		chr6	68830000	68830001	1		chr6	68334700	68334701	2		chr6	68311334	68311335	1		chr6	68334702	68334703	1		chr6	68246773	68246774	1		chr6	68246704	68246705	1		chr6	68326738	68326739	4
chr6	68522411	68522412	1		chr6	68830572	68830573	1		chr6	68334913	68334914	1		chr6	68312793	68312794	2		chr6	68336238	68336239	1		chr6	68247164	68247165	1		chr6	68246707	68246708	2		chr6	68326742	68326743	4
chr6	68523874	68523875	1		chr6	68831040	68831041	1		chr6	68334917	68334918	1		chr6	68312917	68312918	1		chr6	68336768	68336769	1		chr6	68247513	68247514	1		chr6	68246777	68246778	1		chr6	68327244	68327245	1
chr6	68523950	68523951	1		chr6	68831727	68831728	1		chr6	68335055	68335056	1		chr6	68312957	68312958	1		chr6	68336828	68336829	1		chr6	68247569	68247570	1		chr6	68247516	68247517	1		chr6	68327247	68327248	7
chr6	68524017	68524018	1		chr6	68831877	68831878	1		chr6	68335617	68335618	2		chr6	68313108	68313109	1		chr6	68336944	68336945	1		chr6	68248308	68248309	1		chr6	68247641	68247642	1		chr6	68327312	68327313	3
chr6	68524044	68524045	1		chr6	68832349	68832350	3		chr6	68335974	68335975	2		chr6	68313356	68313357	2		chr6	68337863	68337864	1		chr6	68249424	68249425	2		chr6	68247972	68247973	1		chr6	68327329	68327330	4
chr6	68524074	68524075	1		chr6	68832813	68832814	3		chr6	68337865	68337866	2		chr6	68313359	68313360	1		chr6	68338518	68338519	1		chr6	68249538	68249539	1		chr6	68248308	68248309	2		chr6	68327953	68327954	3
chr6	68524078	68524079	1		chr6	68832944	68832945	1		chr6	68338519	68338520	3		chr6	68314430	68314431	1		chr6	68339626	68339627	2		chr6	68249698	68249699	1		chr6	68249060	68249061	2		chr6	68327968	68327969	1
chr6	68524361	68524362	1		chr6	68833708	68833709	3		chr6	68338524	68338525	1		chr6	68314651	68314652	2		chr6	68339822	68339823	2		chr6	68250289	68250290	1		chr6	68249424	68249425	1		chr6	68327971	68327972	1
chr6	68524368	68524369	1		chr6	68834085	68834086	1		chr6	68339043	68339044	1		chr6	68315397	68315398	1		chr6	68339827	68339828	1		chr6	68251342	68251343	1		chr6	68249643	68249644	1		chr6	68328267	68328268	1
chr6	68524548	68524549	2		chr6	68834226	68834227	2		chr6	68339217	68339218	2		chr6	68317539	68317540	1		chr6	68340070	68340071	2		chr6	68251640	68251641	1		chr6	68249820	68249821	3		chr6	68328441	68328442	3
chr6	68525070	68525071	1		chr6	68834521	68834522	1		chr6	68339822	68339823	1		chr6	68318300	68318301	1		chr6	68340307	68340308	1		chr6	68252242	68252243	2		chr6	68250283	68250284	2		chr6	68329060	68329061	1
chr6	68525073	68525074	1		chr6	68834825	68834826	1		chr6	68339825	68339826	2		chr6	68319247	68319248	4		chr6	68340583	68340584	3		chr6	68252534	68252535	1		chr6	68250357	68250358	3		chr6	68329140	68329141	1
chr6	68525595	68525596	1		chr6	68835114	68835115	1		chr6	68340582	68340583	1		chr6	68319441	68319442	3		chr6	68341309	68341310	1		chr6	68252538	68252539	1		chr6	68250634	68250635	1		chr6	68330095	68330096	2
chr6	68526008	68526009	3		chr6	68835515	68835516	1		chr6	68341309	68341310	1		chr6	68319814	68319815	7		chr6	68341526	68341527	2		chr6	68252561	68252562	1		chr6	68251049	68251050	1		chr6	68330099	68330100	1
chr6	68526665	68526666	1		chr6	68835519	68835520	1		chr6	68342564	68342565	5		chr6	68319817	68319818	1		chr6	68342569	68342570	1		chr6	68252708	68252709	1		chr6	68251339	68251340	1		chr6	68330568	68330569	1
chr6	68528299	68528300	1		chr6	68836075	68836076	2		chr6	68342911	68342912	6		chr6	68320014	68320015	1		chr6	68342572	68342573	1		chr6	68252749	68252750	1		chr6	68251342	68251343	2		chr6	68331022	68331023	1
chr6	68529238	68529239	1		chr6	68836147	68836148	1		chr6	68344393	68344394	2		chr6	68320414	68320415	2		chr6	68342913	68342914	1		chr6	68253871	68253872	1		chr6	68252239	68252240	8		chr6	68331985	68331986	1
chr6	68529474	68529475	1		chr6	68836573	68836574	2		chr6	68344853	68344854	1		chr6	68320417	68320418	1		chr6	68342916	68342917	2		chr6	68254145	68254146	1		chr6	68252242	68252243	3		chr6	68332394	68332395	2
chr6	68529477	68529478	2		chr6	68837321	68837322	3		chr6	68346068	68346069	1		chr6	68321429	68321430	2		chr6	68344301	68344302	1		chr6	68255134	68255135	2		chr6	68252538	68252539	4		chr6	68332463	68332464	1
chr6	68529781	68529782	1		chr6	68837445	68837446	1		chr6	68346156	68346157	2		chr6	68321487	68321488	1		chr6	68344852	68344853	1		chr6	68255409	68255410	1		chr6	68252561	68252562	5		chr6	68334171	68334172	1
chr6	68530239	68530240	1		chr6	68838106	68838107	1		chr6	68347712	68347713	1		chr6	68321558	68321559	2		chr6	68345218	68345219	1		chr6	68255413	68255414	2		chr6	68252564	68252565	3		chr6	68334233	68334234	1
chr6	68530594	68530595	2		chr6	68838110	68838111	3		chr6	68347777	68347778	2		chr6	68321796	68321797	1		chr6	68345868	68345869	1		chr6	68255500	68255501	1		chr6	68252708	68252709	1		chr6	68334401	68334402	1
chr6	68531379	68531380	1		chr6	68838241	68838242	1		chr6	68347794	68347795	2		chr6	68322182	68322183	1		chr6	68345970	68345971	2		chr6	68255518	68255519	2		chr6	68252749	68252750	4		chr6	68334404	68334405	1
chr6	68531414	68531415	2		chr6	68838757	68838758	1		chr6	68348204	68348205	1		chr6	68322558	68322559	3		chr6	68346072	68346073	1		chr6	68256179	68256180	1		chr6	68252753	68252754	1		chr6	68334917	68334918	1
chr6	68531788	68531789	1		chr6	68838761	68838762	1		chr6	68348207	68348208	1		chr6	68322609	68322610	1		chr6	68347709	68347710	1		chr6	68256274	68256275	1		chr6	68253236	68253237	5		chr6	68335411	68335412	1
chr6	68532174	68532175	2		chr6	68838954	68838955	1		chr6	68350979	68350980	1		chr6	68322617	68322618	10		chr6	68347796	68347797	1		chr6	68256863	68256864	1		chr6	68253249	68253250	1		chr6	68335973	68335974	2
chr6	68533130	68533131	1		chr6	68839514	68839515	1		chr6	68352921	68352922	1		chr6	68323891	68323892	2		chr6	68348203	68348204	1		chr6	68257319	68257320	2		chr6	68253345	68253346	1		chr6	68336512	68336513	1
chr6	68533534	68533535	2		chr6	68839517	68839518	1		chr6	68354498	68354499	1		chr6	68323970	68323971	1		chr6	68348543	68348544	2		chr6	68257463	68257464	1		chr6	68253605	68253606	2		chr6	68337397	68337398	2
chr6	68534532	68534533	1		chr6	68840832	68840833	1		chr6	68355090	68355091	1		chr6	68324022	68324023	3		chr6	68351183	68351184	1		chr6	68257881	68257882	1		chr6	68253621	68253622	2		chr6	68337860	68337861	1
chr6	68534583	68534584	1		chr6	68840880	68840881	1		chr6	68358412	68358413	2		chr6	68324084	68324085	2		chr6	68352392	68352393	1		chr6	68258090	68258091	1		chr6	68253660	68253661	1		chr6	68337863	68337864	1
chr6	68535662	68535663	1		chr6	68841031	68841032	1		chr6	68359950	68359951	1		chr6	68324314	68324315	4		chr6	68355079	68355080	1		chr6	68258488	68258489	1		chr6	68253871	68253872	1		chr6	68338518	68338519	2
chr6	68535942	68535943	1		chr6	68843017	68843018	1		chr6	68360699	68360700	1		chr6	68324317	68324318	1		chr6	68355090	68355091	1		chr6	68259830	68259831	2		chr6	68253875	68253876	1		chr6	68339040	68339041	1
chr6	68536389	68536390	1		chr6	68843461	68843462	2		chr6	68361110	68361111	1		chr6	68324858	68324859	1		chr6	68355472	68355473	1		chr6	68259833	68259834	1		chr6	68254054	68254055	2		chr6	68339220	68339221	1
chr6	68536565	68536566	1		chr6	68843993	68843994	1		chr6	68361988	68361989	5		chr6	68324862	68324863	2		chr6	68355526	68355527	1		chr6	68260447	68260448	3		chr6	68254142	68254143	2		chr6	68339464	68339465	1
chr6	68536921	68536922	1		chr6	68844078	68844079	1		chr6	68362457	68362458	1		chr6	68325410	68325411	1		chr6	68356128	68356129	1		chr6	68260938	68260939	1		chr6	68254145	68254146	3		chr6	68339491	68339492	1
chr6	68536960	68536961	1		chr6	68844440	68844441	1		chr6	68363453	68363454	1		chr6	68325413	68325414	3		chr6	68356902	68356903	1		chr6	68260977	68260978	1		chr6	68254768	68254769	2		chr6	68339626	68339627	1
chr6	68536963	68536964	1		chr6	68844442	68844443	2		chr6	68365037	68365038	1		chr6	68325920	68325921	1		chr6	68357435	68357436	1		chr6	68261254	68261255	2		chr6	68255130	68255131	1		chr6	68339822	68339823	1
chr6	68537454	68537455	2		chr6	68844862	68844863	1		chr6	68365149	68365150	1		chr6	68326106	68326107	2		chr6	68357467	68357468	1		chr6	68261257	68261258	1		chr6	68255134	68255135	3		chr6	68340307	68340308	1
chr6	68537549	68537550	1		chr6	68845546	68845547	2		chr6	68366359	68366360	1		chr6	68326419	68326420	1		chr6	68357797	68357798	1		chr6	68261496	68261497	1		chr6	68255413	68255414	3		chr6	68340312	68340313	2
chr6	68538075	68538076	2		chr6	68846518	68846519	2		chr6	68367089	68367090	1		chr6	68326428	68326429	2		chr6	68358334	68358335	1		chr6	68262083	68262084	1		chr6	68255496	68255497	1		chr6	68340586	68340587	2
chr6	68538431	68538432	2		chr6	68847399	68847400	1		chr6	68368411	68368412	1		chr6	68326432	68326433	1		chr6	68359199	68359200	1		chr6	68262556	68262557	1		chr6	68255518	68255519	6		chr6	68340821	68340822	1
chr6	68539303	68539304	1		chr6	68847686	68847687	1		chr6	68368414	68368415	2		chr6	68327247	68327248	3		chr6	68360567	68360568	1		chr6	68263260	68263261	2		chr6	68255833	68255834	1		chr6	68341309	68341310	2
chr6	68539689	68539690	1		chr6	68847689	68847690	1		chr6	68368567	68368568	1		chr6	68327950	68327951	4		chr6	68361675	68361676	1		chr6	68264072	68264073	1		chr6	68255836	68255837	5		chr6	68341526	68341527	2
chr6	68540429	68540430	1		chr6	68848578	68848579	1		chr6	68369029	68369030	1		chr6	68327971	68327972	1		chr6	68361736	68361737	1		chr6	68264158	68264159	1		chr6	68255856	68255857	2		chr6	68341529	68341530	1
chr6	68541061	68541062	2		chr6	68848581	68848582	2		chr6	68369593	68369594	1		chr6	68328440	68328441	1		chr6	68361776	68361777	1		chr6	68264338	68264339	3		chr6	68255859	68255860	2		chr6	68342913	68342914	4
chr6	68541375	68541376	1		chr6	68848877	68848878	1		chr6	68369596	68369597	1		chr6	68328988	68328989	1		chr6	68362432	68362433	1		chr6	68265101	68265102	1		chr6	68256065	68256066	1		chr6	68344762	68344763	1
chr6	68541810	68541811	1		chr6	68849043	68849044	1		chr6	68369729	68369730	3		chr6	68329057	68329058	1		chr6	68365037	68365038	1		chr6	68265395	68265396	1		chr6	68256182	68256183	1		chr6	68344766	68344767	1
chr6	68541811	68541812	2		chr6	68849434	68849435	1		chr6	68369732	68369733	1		chr6	68330068	68330069	3		chr6	68365077	68365078	1		chr6	68265398	68265399	1		chr6	68256269	68256270	2		chr6	68345214	68345215	1
chr6	68543073	68543074	1		chr6	68849713	68849714	1		chr6	68370142	68370143	1		chr6	68330501	68330502	1		chr6	68366264	68366265	1		chr6	68266378	68266379	2		chr6	68256384	68256385	1		chr6	68345218	68345219	2
chr6	68544719	68544720	3		chr6	68850098	68850099	1		chr6	68370895	68370896	2		chr6	68330569	68330570	1		chr6	68366361	68366362	1		chr6	68266382	68266383	1		chr6	68256387	68256388	1		chr6	68345873	68345874	2
chr6	68546415	68546416	1		chr6	68850840	68850841	1		chr6	68371136	68371137	1		chr6	68331021	68331022	3		chr6	68366792	68366793	1		chr6	68266913	68266914	1		chr6	68256871	68256872	1		chr6	68346290	68346291	2
chr6	68546955	68546956	1		chr6	68851295	68851296	2		chr6	68371139	68371140	1		chr6	68331477	68331478	1		chr6	68366926	68366927	1		chr6	68267053	68267054	1		chr6	68257878	68257879	1		chr6	68346631	68346632	2
chr6	68548029	68548030	1		chr6	68851773	68851774	1		chr6	68371205	68371206	1		chr6	68331985	68331986	3		chr6	68367138	68367139	1		chr6	68268631	68268632	1		chr6	68257881	68257882	2		chr6	68346636	68346637	1
chr6	68548032	68548033	2		chr6	68853512	68853513	1		chr6	68371313	68371314	2		chr6	68332540	68332541	2		chr6	68368041	68368042	1		chr6	68268850	68268851	1		chr6	68258087	68258088	1		chr6	68347796	68347797	1
chr6	68548204	68548205	1		chr6	68854099	68854100	2		chr6	68371447	68371448	1		chr6	68333625	68333626	1		chr6	68369027	68369028	1		chr6	68268985	68268986	1		chr6	68258090	68258091	1		chr6	68348203	68348204	1
chr6	68548272	68548273	1		chr6	68855161	68855162	1		chr6	68371623	68371624	1		chr6	68334236	68334237	1		chr6	68369593	68369594	1		chr6	68269680	68269681	1		chr6	68258249	68258250	2		chr6	68348543	68348544	1
chr6	68548986	68548987	1		chr6	68856055	68856056	1		chr6	68371991	68371992	1		chr6	68334401	68334402	1		chr6	68369729	68369730	2		chr6	68270375	68270376	1		chr6	68258252	68258253	1		chr6	68349477	68349478	2
chr6	68549427	68549428	1		chr6	68856952	68856953	5		chr6	68372060	68372061	2		chr6	68335557	68335558	1		chr6	68369733	68369734	1		chr6	68270826	68270827	2		chr6	68258377	68258378	1		chr6	68352290	68352291	1
chr6	68550551	68550552	1		chr6	68856997	68856998	1		chr6	68372147	68372148	1		chr6	68336467	68336468	1		chr6	68370634	68370635	1		chr6	68271473	68271474	1		chr6	68258488	68258489	3		chr6	68352344	68352345	2
chr6	68550554	68550555	1		chr6	68857235	68857236	1		chr6	68372153	68372154	1		chr6	68336526	68336527	1		chr6	68370654	68370655	2		chr6	68271476	68271477	1		chr6	68258690	68258691	1		chr6	68355090	68355091	1
chr6	68550827	68550828	1		chr6	68857243	68857244	1		chr6	68372655	68372656	2		chr6	68336887	68336888	2		chr6	68371015	68371016	1		chr6	68272263	68272264	2		chr6	68259009	68259010	1		chr6	68355786	68355787	1
chr6	68551728	68551730	1		chr6	68857403	68857404	1		chr6	68372658	68372659	5		chr6	68337860	68337861	2		chr6	68371315	68371316	1		chr6	68272266	68272267	2		chr6	68259132	68259133	3		chr6	68356124	68356125	1
chr6	68551773	68551774	1		chr6	68857937	68857938	1		chr6	68373023	68373024	2		chr6	68339043	68339044	1		chr6	68371751	68371752	1		chr6	68272578	68272579	1		chr6	68259135	68259136	1		chr6	68356156	68356157	1
chr6	68552329	68552330	2		chr6	68858668	68858669	1		chr6	68373132	68373133	1		chr6	68339217	68339218	1		chr6	68371990	68371991	1		chr6	68273081	68273082	1		chr6	68259833	68259834	2		chr6	68356766	68356767	1
chr6	68553555	68553556	2		chr6	68859219	68859220	1		chr6	68373176	68373177	1		chr6	68339556	68339557	1		chr6	68372142	68372143	1		chr6	68273281	68273282	2		chr6	68260083	68260084	1		chr6	68357435	68357436	1
chr6	68553558	68553559	1		chr6	68859238	68859239	1		chr6	68373234	68373235	4		chr6	68340074	68340075	1		chr6	68372152	68372153	5		chr6	68273438	68273439	1		chr6	68260333	68260334	1		chr6	68357467	68357468	1
chr6	68554082	68554083	1		chr6	68859242	68859243	2		chr6	68373743	68373744	2		chr6	68340307	68340308	1		chr6	68372658	68372659	2		chr6	68273922	68273923	1		chr6	68260938	68260939	1		chr6	68358416	68358417	1
chr6	68555575	68555576	1		chr6	68860459	68860460	1		chr6	68374338	68374339	1		chr6	68340586	68340587	1		chr6	68373037	68373038	1		chr6	68273926	68273927	1		chr6	68260977	68260978	1		chr6	68359199	68359200	2
chr6	68555598	68555599	1		chr6	68860550	68860551	1		chr6	68374445	68374446	1		chr6	68340859	68340860	1		chr6	68373131	68373132	2		chr6	68276240	68276241	1		chr6	68261254	68261255	1		chr6	68359203	68359204	1
chr6	68555779	68555780	2		chr6	68861611	68861612	1		chr6	68375156	68375157	2		chr6	68341309	68341310	2		chr6	68373264	68373265	1		chr6	68276976	68276977	1		chr6	68261316	68261317	1		chr6	68360567	68360568	3
chr6	68556271	68556272	1		chr6	68862254	68862255	1		chr6	68375501	68375502	1		chr6	68342572	68342573	1		chr6	68373743	68373744	2		chr6	68277095	68277096	1		chr6	68261493	68261494	1		chr6	68360699	68360700	2
chr6	68556275	68556276	1		chr6	68862691	68862692	2		chr6	68375505	68375506	3		chr6	68342835	68342836	1		chr6	68374339	68374340	1		chr6	68278300	68278301	2		chr6	68261537	68261538	6		chr6	68361107	68361108	2
chr6	68556960	68556961	2		chr6	68864447	68864448	1		chr6	68376144	68376145	9		chr6	68344251	68344252	2		chr6	68374591	68374592	1		chr6	68278307	68278308	1		chr6	68261809	68261810	5		chr6	68361736	68361737	1
chr6	68557115	68557116	1		chr6	68865244	68865245	1		chr6	68376426	68376427	2		chr6	68344482	68344483	1		chr6	68374637	68374638	1		chr6	68279352	68279353	1		chr6	68262078	68262079	2		chr6	68362460	68362461	3
chr6	68557422	68557423	1		chr6	68865291	68865292	1		chr6	68377963	68377964	2		chr6	68345215	68345216	2		chr6	68375502	68375503	1		chr6	68280307	68280308	1		chr6	68262473	68262474	1		chr6	68362508	68362509	4
chr6	68557425	68557426	1		chr6	68866219	68866220	1		chr6	68378339	68378340	3		chr6	68345942	68345943	1		chr6	68376144	68376145	2		chr6	68280822	68280823	1		chr6	68262476	68262477	3		chr6	68365037	68365038	1
chr6	68558062	68558063	1		chr6	68868152	68868153	1		chr6	68379606	68379607	1		chr6	68346633	68346634	1		chr6	68376237	68376238	3		chr6	68281293	68281295	1		chr6	68262552	68262553	3		chr6	68366307	68366308	1
chr6	68558129	68558130	2		chr6	68868578	68868579	1		chr6	68379736	68379737	2		chr6	68346636	68346637	1		chr6	68376585	68376586	1		chr6	68281454	68281455	1		chr6	68263265	68263266	1		chr6	68366926	68366927	1
chr6	68558304	68558305	1		chr6	68868635	68868636	1		chr6	68379827	68379828	1		chr6	68347777	68347778	2		chr6	68377960	68377961	1		chr6	68281753	68281754	2		chr6	68263321	68263322	5		chr6	68368041	68368042	3
chr6	68559441	68559442	2		chr6	68870097	68870098	1		chr6	68380274	68380275	2		chr6	68347799	68347800	1		chr6	68379533	68379534	2		chr6	68281939	68281940	2		chr6	68263681	68263682	2		chr6	68368567	68368568	1
chr6	68559930	68559931	1		chr6	68870309	68870310	1		chr6	68380354	68380355	1		chr6	68349476	68349477	1		chr6	68379587	68379588	1		chr6	68281943	68281944	1		chr6	68264072	68264073	1		chr6	68369027	68369028	1
chr6	68560572	68560573	1		chr6	68870312	68870313	1		chr6	68380585	68380586	2		chr6	68350979	68350980	1		chr6	68380274	68380275	1		chr6	68283042	68283043	1		chr6	68264158	68264159	2		chr6	68369593	68369594	1
chr6	68560715	68560716	1		chr6	68872543	68872544	1		chr6	68381144	68381145	3		chr6	68354498	68354499	2		chr6	68380584	68380585	3		chr6	68283251	68283252	1		chr6	68264161	68264162	1		chr6	68369729	68369730	1
chr6	68560954	68560955	1		chr6	68872748	68872749	1		chr6	68381393	68381394	1		chr6	68355081	68355082	1		chr6	68381141	68381142	1		chr6	68283272	68283273	1		chr6	68264338	68264339	1		chr6	68370145	68370146	4
chr6	68560957	68560958	1		chr6	68873292	68873293	1		chr6	68381396	68381397	3		chr6	68355641	68355642	1		chr6	68381387	68381388	2		chr6	68283525	68283526	1		chr6	68266378	68266379	1		chr6	68370634	68370635	1
chr6	68567557	68567558	2		chr6	68873932	68873933	1		chr6	68382031	68382032	1		chr6	68355789	68355790	1		chr6	68381396	68381397	1		chr6	68283801	68283802	1		chr6	68266910	68266911	1		chr6	68370654	68370655	3
chr6	68567963	68567964	1		chr6	68874373	68874374	1		chr6	68382169	68382170	1		chr6	68356769	68356770	1		chr6	68382028	68382029	1		chr6	68284294	68284295	1		chr6	68266913	68266914	1		chr6	68370658	68370659	1
chr6	68567967	68567968	1		chr6	68875357	68875358	1		chr6	68382242	68382243	1		chr6	68357093	68357094	1		chr6	68382101	68382102	1		chr6	68284604	68284605	1		chr6	68268627	68268628	1		chr6	68371135	68371136	2
chr6	68569105	68569106	1		chr6	68875752	68875753	1		chr6	68382466	68382467	1		chr6	68359950	68359951	1		chr6	68382168	68382169	1		chr6	68285741	68285742	1		chr6	68268853	68268854	1		chr6	68371139	68371140	1
chr6	68569831	68569832	3		chr6	68875834	68875835	2		chr6	68383291	68383292	1		chr6	68359973	68359974	1		chr6	68382242	68382243	1		chr6	68285760	68285761	1		chr6	68269387	68269388	1		chr6	68371202	68371203	2
chr6	68571858	68571859	1		chr6	68875913	68875914	3		chr6	68383509	68383510	1		chr6	68360570	68360571	1		chr6	68382245	68382246	1		chr6	68286422	68286423	1		chr6	68269680	68269681	1		chr6	68371447	68371448	2
chr6	68571862	68571863	2		chr6	68876031	68876032	1		chr6	68383664	68383665	1		chr6	68360586	68360587	1		chr6	68382466	68382467	1		chr6	68286605	68286606	2		chr6	68270826	68270827	1		chr6	68371608	68371609	1
chr6	68572851	68572852	3		chr6	68877978	68877979	2		chr6	68383698	68383699	1		chr6	68361107	68361108	2		chr6	68383288	68383289	1		chr6	68286609	68286610	1		chr6	68271204	68271205	1		chr6	68371751	68371752	2
chr6	68572854	68572855	2		chr6	68878077	68878078	1		chr6	68384078	68384079	2		chr6	68361672	68361673	1		chr6	68383511	68383512	1		chr6	68286692	68286693	1		chr6	68272266	68272267	1		chr6	68371755	68371756	1
chr6	68573736	68573737	1		chr6	68878193	68878194	2		chr6	68384418	68384419	1		chr6	68361676	68361677	1		chr6	68383514	68383515	3		chr6	68287052	68287053	1		chr6	68272585	68272586	1		chr6	68372060	68372061	2
chr6	68574285	68574286	1		chr6	68879466	68879467	1		chr6	68384628	68384629	2		chr6	68361776	68361777	4		chr6	68384081	68384082	1		chr6	68287060	68287061	2		chr6	68273081	68273082	1		chr6	68372063	68372064	1
chr6	68575186	68575187	2		chr6	68879717	68879718	1		chr6	68384949	68384950	1		chr6	68362509	68362510	1		chr6	68384421	68384422	1		chr6	68288987	68288988	2		chr6	68273438	68273439	1		chr6	68372142	68372143	1
chr6	68575360	68575361	1		chr6	68880729	68880730	1		chr6	68384953	68384954	1		chr6	68364953	68364954	1		chr6	68384629	68384630	2		chr6	68289436	68289437	1		chr6	68273926	68273927	2		chr6	68372147	68372148	2
chr6	68575713	68575714	1		chr6	68881317	68881318	1		chr6	68385203	68385204	2		chr6	68364956	68364957	2		chr6	68385475	68385476	1		chr6	68290020	68290021	1		chr6	68274112	68274113	1		chr6	68372152	68372153	4
chr6	68577284	68577285	1		chr6	68884146	68884147	1		chr6	68385208	68385209	3		chr6	68365078	68365079	2		chr6	68385478	68385479	2		chr6	68290117	68290118	2		chr6	68274988	68274989	1		chr6	68372654	68372655	2
chr6	68579223	68579224	1		chr6	68884159	68884160	1		chr6	68385478	68385479	1		chr6	68366263	68366264	1		chr6	68385805	68385806	3		chr6	68291696	68291697	1		chr6	68274992	68274993	1		chr6	68372658	68372659	2
chr6	68579425	68579426	1		chr6	68884438	68884439	1		chr6	68385500	68385501	2		chr6	68367089	68367090	1		chr6	68385826	68385827	1		chr6	68292194	68292195	1		chr6	68275804	68275805	1		chr6	68373017	68373018	1
chr6	68579428	68579429	1		chr6	68884556	68884557	2		chr6	68386303	68386304	6		chr6	68367135	68367136	4		chr6	68385904	68385905	1		chr6	68293039	68293040	2		chr6	68276240	68276241	1		chr6	68373020	68373021	4
chr6	68579524	68579525	1		chr6	68884832	68884833	1		chr6	68386306	68386307	3		chr6	68368038	68368039	1		chr6	68386303	68386304	2		chr6	68294854	68294855	1		chr6	68276812	68276813	2		chr6	68373040	68373041	1
chr6	68579705	68579706	1		chr6	68885067	68885068	1		chr6	68386638	68386639	5		chr6	68368414	68368415	3		chr6	68386307	68386308	2		chr6	68295160	68295161	1		chr6	68277095	68277096	2		chr6	68373176	68373177	3
chr6	68579711	68579712	1		chr6	68885497	68885498	2		chr6	68387001	68387002	5		chr6	68369029	68369030	1		chr6	68386446	68386447	3		chr6	68296458	68296459	1		chr6	68278300	68278301	3		chr6	68373264	68373265	1
chr6	68579951	68579952	1		chr6	68885934	68885935	1		chr6	68387004	68387005	3		chr6	68369593	68369594	1		chr6	68386451	68386452	2		chr6	68296708	68296709	1		chr6	68278598	68278599	2		chr6	68373743	68373744	1
chr6	68580729	68580730	2		chr6	68886171	68886172	1		chr6	68387345	68387346	6		chr6	68370142	68370143	1		chr6	68386637	68386638	3		chr6	68296712	68296713	1		chr6	68278601	68278602	1		chr6	68374339	68374340	2
chr6	68581748	68581749	1		chr6	68887008	68887009	2		chr6	68387349	68387350	2		chr6	68370145	68370146	1		chr6	68387001	68387002	6		chr6	68296975	68296976	2		chr6	68279352	68279353	1		chr6	68374441	68374442	2
[truncated: 11,895 more rows]
[truncated: 1 more columns]
