# Supplementary material for: Molecular basis for differential Igk versus Igh V(D)J joining mechanisms
Source: Nature. 2024 May 29;630(8015):189–97. doi: 10.1038/s41586-024-07477-y (PMC11153149; doi:10.1038/s41586-024-07477-y)
Supplement: Supplementary file 6 — Source Data Fig. 3 [file 41586_2024_7477_MOESM6_ESM.xlsx]

## Sheet: Fig.3c upper
Absolute VH-to-DJH joining level in DJH-WT v-Abl cells with WAPL depletion; JH4 bait (Down sampled to 500,000 reads; n=3)
VH domain	VHs	Repeat 1	Repeat 2	Repeat 3	Average	SEM
7183/Q52	Ighv5-1P	46	32	59	45.6667	7.79601
	Ighv5-2	287	229	311	275.667	24.3402
	Ighv2-2	171	94	149	138	22.8983
	Ighv5-4	50	43	31	41.3333	5.54777
	Ighv2-3	13	24	13	16.6667	3.66667
	Ighv5-6	35	31	23	29.6667	3.52767
	Ighv2-4	2	4	2	2.66667	0.666667
	Ighv5-9	2	4	1	2.33333	0.881917
	Ighv2-5	10	8	15	11	2.08167
	Ighv5-12	22	16	27	21.6667	3.1798
	Ighv2-6	10	9	10	9.66667	0.333333
	Ighv5-9-1	6	6	6	6	0
	Ighv5-12-4	0	0	0	0	0
	Ighv2-9-1	6	5	8	6.33333	0.881917
	Ighv2-6-8	4	4	6	4.66667	0.666667
	Ighv2-7	0	0	0	0	0
	Ighv5-15	5	4	4	4.33333	0.333333
	Ighv5-16	13	11	1	8.33333	3.71184
	Ighv5-17	10	12	5	9	2.08167
	Ighv2-9	17	15	15	15.6667	0.666667
Middle	Ighv7-1	22	22	13	19	3
	Ighv7-2	0	0	0	0	0
	Ighv14-1	1	0	0	0.333333	0.333333
	Ighv4-1	8	8	9	8.33333	0.333333
	Ighv3-1	4	5	0	3	1.52753
	Ighv11-1	6	13	2	7	3.21455
	Ighv14-2	2	0	3	1.66667	0.881917
	Ighv4-2	12	8	1	7	3.21455
	Ighv3-2	4	4	1	3	1
	Ighv11-2	17	19	10	15.3333	2.72845
	Ighv14-3	2	2	5	3	1
	Ighv16-1	0	0	0	0	0
	Ighv9-1	2	1	1	1.33333	0.333333
	Ighv12-1	2	4	1	2.33333	0.881917
	Ighv9-2	2	2	5	3	1
	Ighv12-2P	0	0	0	0	0
	Ighv9-3	2	7	19	9.33333	5.04425
	Ighv7-3	18	16	6	13.3333	3.71184
	Ighv14-4	4	11	2	5.66667	2.72845
	Ighv3-3	6	4	0	3.33333	1.76383
	Ighv7-4	4	0	0	1.33333	1.33333
	Ighv3-4	7	5	5	5.66667	0.666667
	Ighv3-5	1	2	2	1.66667	0.333333
	Ighv13-1	0	0	0	0	0
	Ighv3-6	7	19	19	15	4
	Ighv9-4	4	4	4	4	0
	Ighv5-21P	0	2	0	0.666667	0.666667
	Ighv3-8	12	22	9	14.3333	3.92994
	Ighv13-2	42	52	21	38.3333	9.13479
	Ighv12-3	44	65	49	52.6667	6.33333
	Ighv6-3	13	18	11	14	2.08167
	Ighv6-4	1	4	1	2	1
	Ighv6-5	6	7	1	4.66667	1.85592
	Ighv6-6	22	25	18	21.6667	2.02759
	Ighv6-7	1	0	0	0.333333	0.333333
J558	Ighv8-2 ORF	0	1	0	0.333333	0.333333
	Ighv1-2P	4	4	5	4.33333	0.333333
	Ighv10-1	28	22	5	18.3333	6.88799
	Ighv1-4	0	2	0	0.666667	0.666667
	Ighv1-5	3	2	1	2	0.57735
	Ighv10-3	3	6	7	5.33333	1.20185
	Ighv1-7	7	2	0	3	2.08167
	Ighv15-2	16	20	18	18	1.1547
	Ighv1-9	23	19	14	18.6667	2.60342
	Ighv1-11	38	67	35	46.6667	10.2035
	Ighv1-12	23	19	22	21.3333	1.20185
	Ighv1-13P	3	4	8	5	1.52753
	Ighv1-14	0	0	0	0	0
	Ighv1-15	0	3	4	2.33333	1.20185
	Ighv1-17	1	3	2	2	0.57735
	Ighv1-18	9	7	6	7.33333	0.881917
	Ighv1-19	2	5	2	3	1
	Ighv1-20	0	0	0	0	0
	Ighv1-21-1P	0	0	0	0	0
	Ighv1-21P	3	0	1	1.33333	0.881917
	Ighv1-22	4	4	0	2.66667	1.33333
	Ighv1-23 ORF	5	2	3	3.33333	0.881917
	Ighv1-25P	4	9	4	5.66667	1.66667
	Ighv1-26	8	7	7	7.33333	0.333333
	Ighv1-31	1	3	1	1.66667	0.666667
	Ighv1-32P	1	1	0	0.666667	0.333333
	Ighv1-33P	6	3	1	3.33333	1.45297
	Ighv1-34	0	1	0	0.333333	0.333333
	Ighv1-36	0	0	0	0	0
	Ighv1-38P	2	8	5	5	1.73205
	Ighv1-39	17	24	7	16	4.93288
	Ighv1-40P	0	2	2	1.33333	0.666667
	Ighv1-42	4	13	1	6	3.60555
	Ighv1-43	1	0	0	0.333333	0.333333
	Ighv1-46P	1	0	0	0.333333	0.333333
	Ighv1-47	38	51	29	39.3333	6.38575
J558/3609	Ighv8-4	6	13	3	7.33333	2.96273
	Ighv1-49	2	11	6	6.33333	2.60342
	Ighv8-5	5	0	3	2.66667	1.45297
	Ighv1-50	3	14	8	8.33333	3.1798
	Ighv1-51P	1	0	2	1	0.57735
	Ighv1-52	22	19	22	21	1
	Ighv1-53	10	7	8	8.33333	0.881917
	Ighv8-6	4	7	2	4.33333	1.45297
	Ighv1-54	31	41	23	31.6667	5.20683
	Ighv1-55	7	6	17	10	3.51188
	Ighv1-56	2	3	2	2.33333	0.333333
	Ighv8-7P	31	51	36	39.3333	6.00925
	Ighv8-8	67	76	74	72.3333	2.72845
	Ighv1-58	21	26	19	22	2.08167
	Ighv1-59	6	5	9	6.66667	1.20185
	Ighv1-61	34	23	21	26	4.04145
	Ighv1-62P	2	3	7	4	1.52753
	Ighv1-62-2	0	0	0	0	0
	Ighv1-62-3	8	2	1	3.66667	2.18581
	Ighv8-9	4	3	0	2.33333	1.20185
	Ighv1-63	8	23	20	17	4.58258
	Ighv1-64	37	53	42	44	4.72582
	Ighv8-11	45	35	44	41.3333	3.1798
	Ighv1-66	7	3	5	5	1.1547
	Ighv1-67	6	11	20	12.3333	4.09607
	Ighv1-69	24	28	27	26.3333	1.20185
	Ighv8-12	92	63	68	74.3333	8.95048
	Ighv1-70P	86	111	113	103.333	8.68588
	Ighv1-71	0	0	0	0	0
	Ighv1-72	9	8	11	9.33333	0.881917
	Ighv1-73P	14	9	13	12	1.52753
	Ighv1-74	19	20	17	18.6667	0.881917
	Ighv1-75	7	10	19	12	3.60555
	Ighv1-76	40	54	52	48.6667	4.37163
	Ighv1-77	13	15	11	13	1.1547
	Ighv1-78	31	24	28	27.6667	2.02759
	Ighv1-79P	3	9	3	5	2
	Ighv1-80	18	5	5	9.33333	4.33333
	Ighv1-81	8	11	7	8.66667	1.20185
	Ighv1-82	12	5	7	8	2.08167
	Ighv1-83P	4	7	14	8.33333	2.96273
	Ighv1-84	1	6	4	3.66667	1.45297
	Ighv1-85	2	6	1	3	1.52753
	Ighv1-86P	0	4	5	3	1.52753
	Total	1994	2046	1893	1977.67	44.916

## Sheet: Fig.3c lower
Absolute VH-to-DJH joining level in DJH-INV v-Abl cells with WAPL depletion; JH4 bait (Down sampled to 500,000 reads; n=3)
VH domain	VHs	Repeat 1	Repeat 2	Repeat 3	Average	SEM
7183/Q52	Ighv5-1P	5	2	9	5.33333	2.02759
	Ighv5-2	50	54	90	64.6667	12.7192
	Ighv2-2	27	14	42	27.6667	8.08977
	Ighv5-4	14	11	10	11.6667	1.20185
	Ighv2-3	5	3	8	5.33333	1.45297
	Ighv5-6	7	4	2	4.33333	1.45297
	Ighv2-4	0	0	0	0	0
	Ighv5-9	0	1	5	2	1.52753
	Ighv2-5	1	0	0	0.333333	0.333333
	Ighv5-12	9	5	5	6.33333	1.33333
	Ighv2-6	1	3	7	3.66667	1.76383
	Ighv5-9-1	0	1	0	0.333333	0.333333
	Ighv5-12-4	0	0	0	0	0
	Ighv2-9-1	0	0	0	0	0
	Ighv2-6-8	1	5	7	4.33333	1.76383
	Ighv2-7	0	0	0	0	0
	Ighv5-15	0	0	1	0.333333	0.333333
	Ighv5-16	1	0	0	0.333333	0.333333
	Ighv5-17	1	2	2	1.66667	0.333333
	Ighv2-9	6	7	4	5.66667	0.881917
Middle	Ighv7-1	6	0	0	2	2
	Ighv7-2	0	0	0	0	0
	Ighv14-1	0	0	0	0	0
	Ighv4-1	1	1	2	1.33333	0.333333
	Ighv3-1	2	2	0	1.33333	0.666667
	Ighv11-1	0	0	1	0.333333	0.333333
	Ighv14-2	0	2	0	0.666667	0.666667
	Ighv4-2	2	1	1	1.33333	0.333333
	Ighv3-2	0	1	0	0.333333	0.333333
	Ighv11-2	1	2	0	1	0.57735
	Ighv14-3	0	0	0	0	0
	Ighv16-1	0	0	0	0	0
	Ighv9-1	0	0	0	0	0
	Ighv12-1	0	0	0	0	0
	Ighv9-2	0	0	0	0	0
	Ighv12-2P	0	0	0	0	0
	Ighv9-3	0	0	0	0	0
	Ighv7-3	3	0	0	1	1
	Ighv14-4	0	0	0	0	0
	Ighv3-3	0	0	0	0	0
	Ighv7-4	0	0	0	0	0
	Ighv3-4	0	3	0	1	1
	Ighv3-5	0	0	0	0	0
	Ighv13-1	0	0	0	0	0
	Ighv3-6	1	0	0	0.333333	0.333333
	Ighv9-4	0	0	0	0	0
	Ighv5-21P	0	0	0	0	0
	Ighv3-8	0	1	1	0.666667	0.333333
	Ighv13-2	0	1	1	0.666667	0.333333
	Ighv12-3	1	1	0	0.666667	0.333333
	Ighv6-3	0	0	2	0.666667	0.666667
	Ighv6-4	0	0	2	0.666667	0.666667
	Ighv6-5	0	0	0	0	0
	Ighv6-6	0	0	0	0	0
	Ighv6-7	0	0	0	0	0
J558	Ighv8-2 ORF	0	0	1	0.333333	0.333333
	Ighv1-2P	0	0	0	0	0
	Ighv10-1	1	0	2	1	0.57735
	Ighv1-4	0	0	0	0	0
	Ighv1-5	0	0	0	0	0
	Ighv10-3	2	0	1	1	0.57735
	Ighv1-7	0	0	0	0	0
	Ighv15-2	3	3	1	2.33333	0.666667
	Ighv1-9	3	0	0	1	1
	Ighv1-11	3	1	0	1.33333	0.881917
	Ighv1-12	0	0	0	0	0
	Ighv1-13P	0	3	0	1	1
	Ighv1-14	0	0	0	0	0
	Ighv1-15	0	0	0	0	0
	Ighv1-17	0	0	0	0	0
	Ighv1-18	0	0	0	0	0
	Ighv1-19	0	0	0	0	0
	Ighv1-20	0	0	0	0	0
	Ighv1-21-1P	0	0	0	0	0
	Ighv1-21P	0	0	0	0	0
	Ighv1-22	0	0	3	1	1
	Ighv1-23 ORF	0	0	0	0	0
	Ighv1-25P	0	0	0	0	0
	Ighv1-26	0	0	0	0	0
	Ighv1-31	0	0	0	0	0
	Ighv1-32P	0	0	0	0	0
	Ighv1-33P	0	0	0	0	0
	Ighv1-34	0	0	0	0	0
	Ighv1-36	0	0	0	0	0
	Ighv1-38P	0	0	0	0	0
	Ighv1-39	1	0	0	0.333333	0.333333
	Ighv1-40P	0	0	0	0	0
	Ighv1-42	1	0	0	0.333333	0.333333
	Ighv1-43	0	0	0	0	0
	Ighv1-46P	0	0	0	0	0
	Ighv1-47	7	5	6	6	0.57735
J558/3609	Ighv8-4	0	0	0	0	0
	Ighv1-49	0	0	0	0	0
	Ighv8-5	0	1	0	0.333333	0.333333
	Ighv1-50	0	0	1	0.333333	0.333333
	Ighv1-51P	0	0	0	0	0
	Ighv1-52	0	0	0	0	0
	Ighv1-53	0	0	0	0	0
	Ighv8-6	0	0	0	0	0
	Ighv1-54	1	0	1	0.666667	0.333333
	Ighv1-55	0	0	2	0.666667	0.666667
	Ighv1-56	0	0	0	0	0
	Ighv8-7P	1	0	0	0.333333	0.333333
	Ighv8-8	0	1	0	0.333333	0.333333
	Ighv1-58	0	0	0	0	0
	Ighv1-59	0	0	0	0	0
	Ighv1-61	0	0	0	0	0
	Ighv1-62P	0	0	2	0.666667	0.666667
	Ighv1-62-2	0	0	0	0	0
	Ighv1-62-3	0	0	1	0.333333	0.333333
	Ighv8-9	0	0	0	0	0
	Ighv1-63	0	0	0	0	0
	Ighv1-64	0	1	0	0.333333	0.333333
	Ighv8-11	2	0	1	1	0.57735
	Ighv1-66	0	0	0	0	0
	Ighv1-67	0	0	0	0	0
	Ighv1-69	0	0	1	0.333333	0.333333
	Ighv8-12	4	1	7	4	1.73205
	Ighv1-70P	2	0	0	0.666667	0.666667
	Ighv1-71	0	0	0	0	0
	Ighv1-72	0	0	0	0	0
	Ighv1-73P	0	0	0	0	0
	Ighv1-74	0	0	0	0	0
	Ighv1-75	0	0	1	0.333333	0.333333
	Ighv1-76	0	1	0	0.333333	0.333333
	Ighv1-77	0	0	0	0	0
	Ighv1-78	0	0	0	0	0
	Ighv1-79P	0	0	0	0	0
	Ighv1-80	0	0	0	0	0
	Ighv1-81	0	0	0	0	0
	Ighv1-82	0	0	0	0	0
	Ighv1-83P	0	0	0	0	0
	Ighv1-84	1	0	0	0.333333	0.333333
	Ighv1-85	0	0	0	0	0
	Ighv1-86P	0	0	0	0	0
	Total	177	144	233	184.667	25.9765

## Sheet: Fig.3d upper
Absolute Vk-to-Jk joining level in single Jk5 allele v-Abl cells; Jk5 bait (Down sampled to 500,000 reads; n=7)
Vk domain	Vks	Repeat 1	Repeat 2	Repeat 3	Repeat 4	Repeat 5	Repeat 6	Repeat 7	Average	SEM
Distal	Igkv2-137	-12	-15	-13	-13	-8	-2	-17	-11.4286	1.88802
	Igkv1-136	0	0	0	0	0	0	0	0	0
	Igkv1-135	-1532	-1175	-986	-1150	-1033	-882	-1345	-1157.57	84.0325
	Igkv14-134-1	0	0	0	0	0	0	0	0	0
	Igkv17-134	0	0	0	0	0	0	0	0	0
	Igkv1-133	-332	-245	-186	-227	-117	-123	-231	-208.714	28.2933
	Igkv1-132	-421	-301	-156	-220	-165	-119	-296	-239.714	40.0415
	Igkv1-131	0	0	0	0	0	0	0	0	0
	Igkv14-130	-199	-203	-147	-174	-127	-108	-283	-177.286	22.1281
	Igkv9-129	-143	-94	-50	-68	-48	-43	-125	-81.5714	15.1262
	Igkv9-128	-22	-16	-10	-9	-22	-9	-28	-16.5714	2.87731
	Igkv17-127	-50	-45	-31	-31	-30	-23	-40	-35.7143	3.61027
	Igkv14-126-1	0	0	0	0	0	0	0	0	0
	Igkv14-126	-265	-221	-158	-195	-150	-118	-375	-211.714	32.8573
	Igkv11-125	-1664	-1326	-1054	-1251	-1072	-875	-2247	-1355.57	176.196
	Igkv9-124	19	9	12	12	4	7	19	11.7143	2.1571
	Igkv9-123	20	27	8	23	8	4	31	17.2857	3.9983
	Igkv1-122	-354	-273	-167	-185	-58	-26	-121	-169.143	43.7457
	Igkv17-121	-93	-60	-49	-53	-31	-29	-92	-58.1429	9.83296
	Igkv9-120	-355	-272	-179	-224	-220	-172	-458	-268.571	39.3579
	Igkv9-119	-30	-25	-17	-14	-36	-22	-50	-27.7143	4.66351
	Igkv14-118-2	0	0	0	0	0	0	0	0	0
	Igkv14-118-1	-2	-1	-5	-2	-3	0	-1	-2	0.617213
	Igkv11-118	0	0	0	0	0	0	0	0	0
	Igkv1-117	-2399	-1651	-1325	-1527	-1366	-1115	-2419	-1686	197.057
	Igkv2-116	-425	-372	-298	-358	-266	-249	-579	-363.857	42.8816
	Igkv1-115	0	0	0	0	0	0	0	0	0
	Igkv11-114	-210	-141	-124	-104	-170	-96	-243	-155.429	20.8348
	Igkv2-113	0	4	2	1	2	1	5	2.14286	0.670059
	Igkv2-112	-1096	-847	-688	-813	-560	-469	-1169	-806	98.2717
	Igkv14-111	-1240	-851	-762	-930	-688	-513	-1125	-872.714	94.8773
	Igkv1-110	-2336	-1633	-1238	-1521	-1253	-927	-1934	-1548.86	179.062
	Igkv2-109	-1586	-1220	-1035	-1082	-1055	-782	-1459	-1174.14	103.36
	Igkv1-108	-13	-9	-8	-11	-12	-11	-23	-12.4286	1.87537
	Igkv2-107	0	0	0	0	0	0	0	0	0
	Igkv11-106	-822	-683	-611	-692	-758	-553	-1244	-766.143	86.3882
	Igkv2-105	0	0	1	2	0	0	1	0.571429	0.297381
	Igkv16-104	-3559	-2586	-2230	-2629	-2182	-1937	-3903	-2718	279.125
	Igkv15-103	-1485	-1104	-895	-1029	-918	-723	-1754	-1129.71	137.33
	Igkv15-102	5	3	4	4	5	6	10	5.28571	0.865043
	Igkv20-101-2	-621	-526	-374	-492	-251	-258	-811	-476.143	76.3075
	Igkv15-101-1	0	0	0	0	0	0	0	0	0
	Igkv15-101	0	0	0	0	0	0	0	0	0
	Igkv14-100	-172	-115	-110	-116	-91	-119	-261	-140.571	22.1498
	Igkv1-99	-8	-9	-8	-15	-3	-3	-18	-9.14286	2.13172
	Igkv12-98	-373	-296	-214	-239	-236	-188	-408	-279.143	31.5175
Middle	Igkv15-97	0	0	0	0	0	0	0	0	0
	Igkv10-96	2336	1456	1439	1489	1556	1343	2654	1753.29	196.099
	Igkv2-95-2	0	0	0	0	0	0	0	0	0
	Igkv2-95-1	0	0	0	0	0	0	0	0	0
	Igkv10-95	-3	-3	-4	-3	-2	-1	-11	-3.85714	1.24267
	Igkv10-94	5	1	4	3	3	5	7	4	0.723747
	Igkv2-93-1	0	0	0	0	0	0	0	0	0
	Igkv19-93	3989	3056	2687	2896	2398	1899	3432	2908.14	257.839
	Igkv4-92	0	0	0	0	0	0	0	0	0
	Igkv4-91	0	0	3	0	1	2	1	1	0.436436
	Igkv4-90	29	28	17	27	20	15	44	25.7143	3.70144
	Igkv13-89-1	0	0	0	0	0	0	0	0	0
	Igkv12-89	574	414	314	393	240	187	668	398.571	65.5918
	Igkv1-88	1009	767	402	521	212	214	672	542.429	111.498
	Igkv13-87	0	0	1	0	0	0	0	0.142857	0.142857
	Igkv4-86	127	100	61	80	89	59	194	101.429	17.7775
	Igkv13-85	0	0	0	0	0	0	0	0	0
	Igkv13-84	0	0	0	0	0	0	0	0	0
	Igkv4-83	138	96	97	91	95	57	182	108	15.1971
	Igkv13-82	-22	-25	-18	-27	-13	-8	-26	-19.8571	2.72054
	Igkv4-81	1428	1004	886	992	767	639	1365	1011.57	110.535
	Igkv13-80-1	0	0	0	0	0	0	0	0	0
	Igkv4-80	2484	1920	1636	1743	1328	1158	2286	1793.57	181.479
	Igkv4-79	830	682	395	472	381	344	700	543.429	72.2311
	Igkv13-78-1	0	0	0	0	0	0	0	0	0
	Igkv4-78	90	106	51	70	50	37	166	81.4286	16.7955
	Igkv4-77	1819	1441	1186	1274	1089	963	1854	1375.14	131.692
	Igkv13-76	0	0	0	0	0	1	0	0.142857	0.142857
	Igkv4-75	170	140	126	135	104	95	325	156.429	29.5916
	Igkv13-74-1	0	0	0	0	0	0	0	0	0
	Igkv4-74	2398	1730	1419	1669	1019	914	2253	1628.86	213.807
	Igkv13-73-1	0	0	0	0	0	0	0	0	0
	Igkv4-73	173	149	106	121	115	90	186	134.286	13.5396
	Igkv4-72	813	568	427	519	391	374	941	576.143	83.0859
	Igkv13-71-1	0	0	0	0	0	0	0	0	0
	Igkv4-71	100	56	52	51	40	24	110	61.8571	11.8852
	Igkv4-70	503	279	147	346	189	159	383	286.571	50.0009
	Igkv4-69	558	430	296	344	187	180	538	361.857	58.237
	Igkv4-68	77	54	35	38	50	29	79	51.7143	7.52049
	Igkv12-67	0	0	1	0	0	0	4	0.714286	0.565445
	Igkv12-66	5	4	4	7	8	5	7	5.71429	0.606092
	Igkv4-65	1	1	1	0	0	0	6	1.28571	0.808122
	Igkv13-64	1	0	0	0	0	0	0	0.142857	0.142857
	Igkv4-63	2	0	0	1	1	0	5	1.28571	0.680136
	Igkv13-62-1	0	0	0	0	0	0	0	0	0
	Igkv4-62	1	1	1	1	2	1	2	1.28571	0.184428
	Igkv13-61-1	0	0	0	0	0	0	0	0	0
	Igkv4-61	1476	1005	792	752	655	562	1491	961.857	144.184
	Igkv4-59	80	59	53	39	35	32	81	54.1429	7.71649
	Igkv4-60	0	0	0	0	0	0	0	0	0
	Igkv4-58	1300	1058	915	958	793	755	1514	1041.86	104.33
	Igkv13-57-2	4	0	0	0	1	0	1	0.857143	0.553283
	Igkv4-57-1	861	632	560	543	437	385	1055	639	90.3915
	Igkv13-57-1	0	0	0	0	0	0	0	0	0
	Igkv4-57	797	550	431	478	343	278	794	524.429	77.4821
	Igkv13-56-1	0	0	0	0	0	0	0	0	0
	Igkv4-56	491	354	227	276	164	146	472	304.286	52.773
	Igkv13-55-1	0	0	0	0	0	0	0	0	0
	Igkv4-55	488	377	266	224	214	171	594	333.429	59.9317
	Igkv13-54-1	0	0	0	0	0	0	0	0	0
	Igkv4-54	523	400	366	432	330	277	765	441.857	61.3923
	Igkv4-53	908	611	578	574	448	353	1082	650.571	96.9388
	Igkv4-51	1759	1339	1196	1278	1237	904	1683	1342.29	111.105
	Igkv4-50	4065	3335	2857	3056	2074	1843	5049	3182.71	420.625
	Igkv12-49	0	0	0	0	0	0	0	0	0
	Igkv5-48	724	551	481	586	256	207	776	511.571	81.8183
	Igkv12-47	0	0	0	0	0	0	0	0	0
	Igkv12-46	3620	2552	1995	2396	1648	1554	3475	2462.86	311.858
	Igkv5-45	0	0	0	0	1	0	0	0.142857	0.142857
	Igkv12-44	9155	6842	5851	6763	5210	4237	8940	6714	691.352
	Igkv5-43	0	0	0	1	1	0	0	0.285714	0.184428
	Igkv12-42	0	0	0	0	0	0	0	0	0
	Igkv12-41	2597	1773	1658	1777	1537	1321	3285	1992.57	262.809
	Igkv5-40-1	0	0	0	0	0	0	0	0	0
	Igkv12-40	1651	1286	926	1141	1116	1112	2668	1414.29	225.608
	Igkv5-39	1484	1289	1205	1327	981	1028	2288	1371.71	166.163
	Igkv12-38	2074	1410	1415	1527	1292	1135	2934	1683.86	236.127
	Igkv5-37	276	253	258	287	208	203	636	303	56.7836
	Igkv18-36	248	215	247	232	213	198	393	249.429	24.9197
	Igkv1-35	0	0	0	0	1	0	8	1.28571	1.12788
	Igkv8-34	1156	843	827	995	436	499	1431	883.857	132.681
	Igkv7-33	22	6	16	12	4	6	27	13.2857	3.32891
	Igkv6-32	6294	4505	3894	4452	2922	2555	5543	4309.29	504.606
	Igkv8-31	0	1	0	2	0	1	0	0.571429	0.297381
	Igkv8-30	2525	2083	1881	1983	1382	1197	2712	1966.14	208.316
	Igkv6-29	209	172	152	154	119	126	352	183.429	30.278
	Igkv8-28	543	485	407	471	303	297	737	463.286	57.3866
	Igkv8-27	1075	753	704	692	513	514	1544	827.857	138.957
Proximal	Igkv8-26	-5	-2	-2	-1	0	0	-1	-1.57143	0.649437
	Igkv6-25	-1936	-1510	-1424	-1505	-853	-691	-1688	-1372.43	168.361
	Igkv8-24	3342	2432	2288	2426	1741	1445	2904	2368.29	243.726
	Igkv8-23-1	28	14	12	21	5	7	18	15	3.03942
	Igkv6-23	609	455	457	501	299	277	706	472	58.3165
	Igkv8-22	0	0	0	0	0	0	2	0.285714	0.285714
	Igkv8-21	4645	3567	3471	3790	2542	2172	5807	3713.43	465.096
	Igkv6-20	901	623	612	691	386	326	1194	676.143	112.618
	Igkv8-19	2216	1672	1610	1726	849	798	2299	1595.71	223.409
	Igkv8-18	-9	-14	-12	-22	-9	-5	-11	-11.7143	2.02031
	Igkv6-17	-3338	-2399	-2217	-2407	-1399	-1203	-3340	-2329	316.096
	Igkv8-16	8	17	13	11	5	7	6	9.57143	1.63091
	Igkv6-15	337	257	275	268	197	174	460	281.143	36.0102
	Igkv6-14	530	350	343	489	287	321	708	432.571	57.1168
	Igkv6-13	12	9	9	9	9	4	23	10.7143	2.23302
	Igkv3-12-1	1	0	1	0	0	1	3	0.857143	0.404061
	Igkv3-12	-462	-452	-368	-447	-165	-192	-559	-377.857	55.6603
	Igkv3-11	0	-3	0	-6	-2	-1	-1	-1.85714	0.79966
	Igkv3-10	-1228	-918	-752	-900	-183	-217	-973	-738.714	149.095
	Igkv3-9	-52	-40	-41	-61	-22	-20	-95	-47.2857	9.71429
	Igkv3-8	-20	-23	-22	-18	-9	-4	-24	-17.1429	2.89851
	Igkv3-7	-2140	-2169	-1673	-2034	-563	-667	-2165	-1630.14	270.263
	Igkv3-6	-1	-1	-2	-1	0	0	0	-0.714286	0.285714
	Igkv3-5	-346	-263	-259	-286	-58	-82	-308	-228.857	42.5622
	Igkv3-4	-312	-322	-258	-288	-127	-149	-396	-264.571	36.4155
	Igkv3-3	-96	-63	-62	-62	-54	-36	-65	-62.5714	6.7325
	Igkv3-2	-593	-427	-406	-492	-177	-184	-693	-424.571	73.1088
	Igkv3-1	-272	-195	-198	-206	-81	-81	-261	-184.857	29.1494
	Total	111392	83805	71916	80805	58194	50275	119266	82236.1	9675.48

## Sheet: Fig.3d lower
Absolute Vk-to-Jk joining level in single Jk5-INV v-Abl cells; Jk5 bait (Down sampled to 500,000 reads; n=4)
Vk domain	Vks	Repeat 1	Repeat 2	Repeat 3	Repeat 4	Average	SEM
Distal	Igkv2-137	5	3	3	4	3.75	0.478714
	Igkv1-136	0	0	0	0	0	0
	Igkv1-135	719	591	856	856	755.5	63.635
	Igkv14-134-1	0	0	0	0	0	0
	Igkv17-134	0	0	0	0	0	0
	Igkv1-133	131	88	165	177	140.25	19.9557
	Igkv1-132	110	74	169	164	129.25	22.75
	Igkv1-131	0	0	0	0	0	0
	Igkv14-130	102	74	100	105	95.25	7.15746
	Igkv9-129	41	25	56	78	50	11.2768
	Igkv9-128	6	6	10	9	7.75	1.03078
	Igkv17-127	6	3	8	7	6	1.08012
	Igkv14-126-1	0	0	0	0	0	0
	Igkv14-126	123	92	158	186	139.75	20.4792
	Igkv11-125	843	695	946	935	854.75	58.0408
	Igkv9-124	-8	-6	-5	-9	-7	0.912871
	Igkv9-123	-5	-8	-6	-11	-7.5	1.32288
	Igkv1-122	33	36	39	58	41.5	5.63471
	Igkv17-121	8	6	8	9	7.75	0.629153
	Igkv9-120	147	137	164	179	156.75	9.27699
	Igkv9-119	11	8	16	11	11.5	1.65831
	Igkv14-118-2	0	0	0	0	0	0
	Igkv14-118-1	2	0	1	0	0.75	0.478714
	Igkv11-118	0	0	0	0	0	0
	Igkv1-117	973	828	1342	1296	1109.75	124.737
	Igkv2-116	184	168	246	226	206	18.0924
	Igkv1-115	0	0	0	0	0	0
	Igkv11-114	66	49	92	80	71.75	9.259
	Igkv2-113	0	0	-1	-2	-0.75	0.478714
	Igkv2-112	424	319	448	427	404.5	28.9957
	Igkv14-111	354	311	502	496	415.75	48.8746
	Igkv1-110	845	711	1051	1104	927.75	91.3249
	Igkv2-109	570	461	695	712	609.5	58.7573
	Igkv1-108	8	5	12	4	7.25	1.79699
	Igkv2-107	0	0	0	0	0	0
	Igkv11-106	408	316	490	461	418.75	38.226
	Igkv2-105	0	-4	-1	0	-1.25	0.946485
	Igkv16-104	1740	1368	2188	2261	1889.25	208.452
	Igkv15-103	398	454	661	608	530.25	62.2125
	Igkv15-102	-1	-3	-1	-2	-1.75	0.478714
	Igkv20-101-2	283	202	332	332	287.25	30.674
	Igkv15-101-1	0	0	0	0	0	0
	Igkv15-101	0	0	-1	0	-0.25	0.25
	Igkv14-100	87	58	79	63	71.75	6.77465
	Igkv1-99	2	2	3	3	2.5	0.288675
	Igkv12-98	193	155	209	185	185.5	11.3248
Middle	Igkv15-97	0	0	0	0	0	0
	Igkv10-96	-1123	-879	-1257	-1284	-1135.75	92.5395
	Igkv2-95-2	0	0	0	0	0	0
	Igkv2-95-1	0	0	0	0	0	0
	Igkv10-95	2	1	2	1	1.5	0.288675
	Igkv10-94	0	0	-2	-2	-1	0.57735
	Igkv2-93-1	0	0	0	0	0	0
	Igkv19-93	-1842	-1475	-2264	-2265	-1961.5	190.303
	Igkv4-92	0	0	0	0	0	0
	Igkv4-91	-2	-1	0	-1	-1	0.408248
	Igkv4-90	-5	-5	-13	-14	-9.25	2.46221
	Igkv13-89-1	0	0	0	0	0	0
	Igkv12-89	-249	-212	-270	-282	-253.25	15.348
	Igkv1-88	-270	-220	-411	-434	-333.75	52.4569
	Igkv13-87	-1	0	0	0	-0.25	0.25
	Igkv4-86	-45	-33	-62	-43	-45.75	6.01907
	Igkv13-85	0	0	0	0	0	0
	Igkv13-84	0	0	0	0	0	0
	Igkv4-83	-47	-51	-82	-84	-66	9.85732
	Igkv13-82	13	9	15	9	11.5	1.5
	Igkv4-81	-726	-576	-887	-880	-767.25	73.785
	Igkv13-80-1	0	0	0	0	0	0
	Igkv4-80	-1201	-1001	-1406	-1357	-1241.25	91.2326
	Igkv4-79	-313	-238	-370	-341	-315.5	28.3328
	Igkv13-78-1	0	0	0	0	0	0
	Igkv4-78	-45	-34	-32	-55	-41.5	5.33073
	Igkv4-77	-822	-733	-1058	-1001	-903.5	75.8776
	Igkv13-76	0	0	0	0	0	0
	Igkv4-75	-97	-84	-109	-114	-101	6.69577
	Igkv13-74-1	0	0	0	0	0	0
	Igkv4-74	-914	-764	-1117	-1182	-994.25	95.6438
	Igkv13-73-1	0	0	0	0	0	0
	Igkv4-73	-83	-64	-97	-90	-83.5	7.10047
	Igkv4-72	-277	-218	-359	-357	-302.75	34.0988
	Igkv13-71-1	0	0	0	0	0	0
	Igkv4-71	-22	-21	-32	-42	-29.25	4.92231
	Igkv4-70	-186	-129	-201	-222	-184.5	19.9186
	Igkv4-69	-176	-137	-195	-225	-183.25	18.4227
	Igkv4-68	-35	-16	-33	-36	-30	4.70815
	Igkv12-67	-1	0	-1	0	-0.5	0.288675
	Igkv12-66	-4	-3	-5	-4	-4	0.408248
	Igkv4-65	-2	0	-1	-2	-1.25	0.478714
	Igkv13-64	0	0	0	-1	-0.25	0.25
	Igkv4-63	-1	0	-1	0	-0.5	0.288675
	Igkv13-62-1	0	0	0	0	0	0
	Igkv4-62	-1	0	-1	0	-0.5	0.288675
	Igkv13-61-1	0	0	0	0	0	0
	Igkv4-61	-492	-374	-570	-586	-505.5	48.4037
	Igkv4-59	-36	-15	-32	-31	-28.5	4.62781
	Igkv4-60	0	0	0	0	0	0
	Igkv4-58	-669	-540	-776	-782	-691.75	56.8542
	Igkv13-57-2	0	0	0	-1	-0.25	0.25
	Igkv4-57-1	-418	-320	-496	-506	-435	43.0852
	Igkv13-57-1	0	0	0	0	0	0
	Igkv4-57	-314	-228	-404	-376	-330.5	38.9989
	Igkv13-56-1	0	0	0	0	0	0
	Igkv4-56	-148	-118	-149	-191	-151.5	15.0028
	Igkv13-55-1	0	0	0	0	0	0
	Igkv4-55	-199	-162	-211	-212	-196	11.7118
	Igkv13-54-1	0	0	0	0	0	0
	Igkv4-54	-292	-229	-333	-347	-300.25	26.4618
	Igkv4-53	-400	-331	-573	-498	-450.5	53.3018
	Igkv4-51	-793	-598	-881	-855	-781.75	63.9705
	Igkv4-50	-2227	-1774	-2677	-2714	-2348	221.042
	Igkv12-49	0	0	0	0	0	0
	Igkv5-48	-440	-333	-502	-530	-451.25	43.6718
	Igkv12-47	0	0	0	0	0	0
	Igkv12-46	-1671	-1311	-1978	-1953	-1728.25	155.527
	Igkv5-45	0	0	0	0	0	0
	Igkv12-44	-4880	-4026	-5873	-5868	-5161.75	444.782
	Igkv5-43	0	0	0	0	0	0
	Igkv12-42	0	0	0	0	0	0
	Igkv12-41	-1356	-1058	-1662	-1713	-1447.25	151.818
	Igkv5-40-1	0	0	0	0	0	0
	Igkv12-40	-839	-695	-1101	-1004	-909.75	89.7138
	Igkv5-39	-1060	-843	-1268	-1217	-1097	95.5362
	Igkv12-38	-1556	-1190	-1996	-1994	-1684	194.479
	Igkv5-37	-262	-214	-325	-300	-275.25	24.1777
	Igkv18-36	-177	-142	-208	-220	-186.75	17.4517
	Igkv1-35	-1	0	-1	-1	-0.75	0.25
	Igkv8-34	-592	-504	-901	-801	-699.5	91.5974
	Igkv7-33	-3	-8	-11	-15	-9.25	2.529
	Igkv6-32	-3216	-2714	-3738	-3613	-3320.25	230.692
	Igkv8-31	0	0	0	0	0	0
	Igkv8-30	-1491	-1154	-1719	-1718	-1520.5	133.417
	Igkv6-29	-137	-94	-159	-142	-133	13.8263
	Igkv8-28	-369	-307	-455	-473	-401	38.6868
	Igkv8-27	-606	-482	-660	-664	-603	42.446
Proximal	Igkv8-26	0	0	0	0	0	0
	Igkv6-25	703	532	818	806	714.75	66.1581
	Igkv8-24	-1928	-1497	-2096	-2082	-1900.75	139.86
	Igkv8-23-1	-10	-7	-5	-7	-7.25	1.03078
	Igkv6-23	-298	-240	-320	-317	-293.75	18.5669
	Igkv8-22	0	0	0	0	0	0
	Igkv8-21	-2835	-2294	-3280	-3242	-2912.75	229.524
	Igkv6-20	-428	-368	-502	-464	-440.5	28.5
	Igkv8-19	-1567	-1385	-1534	-1479	-1491.25	39.7961
	Igkv8-18	1	2	2	4	2.25	0.629153
	Igkv6-17	1515	1187	1657	1789	1537	129.386
	Igkv8-16	-3	0	-8	-6	-4.25	1.75
	Igkv6-15	-197	-157	-196	-166	-179	10.2713
	Igkv6-14	-356	-347	-389	-401	-373.25	12.9253
	Igkv6-13	-7	-10	-5	-8	-7.5	1.04083
	Igkv3-12-1	0	0	0	0	0	0
	Igkv3-12	233	199	296	287	253.75	22.9469
	Igkv3-11	2	1	1	1	1.25	0.25
	Igkv3-10	559	478	627	632	574	36.0717
	Igkv3-9	17	10	19	22	17	2.54951
	Igkv3-8	8	3	17	6	8.5	3.01386
	Igkv3-7	730	592	904	908	783.5	76.1331
	Igkv3-6	0	0	0	0	0	0
	Igkv3-5	160	129	202	194	171.25	16.7699
	Igkv3-4	144	130	168	187	157.25	12.645
	Igkv3-3	28	23	26	26	25.75	1.03078
	Igkv3-2	194	175	229	234	208	14.148
	Igkv3-1	64	58	74	64	65	3.31662
	Total	53972	43758	64381	64045	56539	4897.11

## Sheet: Fig.3e upper
Absolute cryptic RSS joining level in DJH-WT v-Abl cells with WAPL depletion; JH4 bait (Down sampled to 500,000 reads; chr12:114,400,000-117,300,000; pooled from 3 repeats)
chr	start	end	inv_oft		chr	start	end	del_oft
chr12	114458139	114458140	3		chr12	114666960	114666961	1
chr12	114462411	114462412	2		chr12	114667134	114667135	1
chr12	114462704	114462705	2		chr12	114681778	114681779	1
chr12	114472007	114472008	2		chr12	114681996	114681997	173
chr12	114478252	114478253	1		chr12	114682023	114682024	1
chr12	114654332	114654333	2		chr12	114682485	114682486	3
chr12	114727890	114727891	1		chr12	114682607	114682608	19
					chr12	114682609	114682610	40
					chr12	114682698	114682699	1
					chr12	114684168	114684169	2
					chr12	114684871	114684872	12
					chr12	114684920	114684921	3
					chr12	114684968	114684969	3
					chr12	114685179	114685180	2
					chr12	114685222	114685223	2
					chr12	114685224	114685225	7
					chr12	114685226	114685227	1
					chr12	114685358	114685359	3
					chr12	114685388	114685389	1
					chr12	114685390	114685391	1
					chr12	114687940	114687941	3
					chr12	114690375	114690376	4
					chr12	114690508	114690509	1
					chr12	114690532	114690533	2
					chr12	114692823	114692824	2
					chr12	114693999	114694000	11
					chr12	114702617	114702618	1
					chr12	114703729	114703730	1
					chr12	114705093	114705094	2
					chr12	114707783	114707784	1
					chr12	114708728	114708729	15
					chr12	114710521	114710522	1
					chr12	114710673	114710674	3
					chr12	114710675	114710676	7
					chr12	114710677	114710678	2
					chr12	114710679	114710680	3
					chr12	114710763	114710764	2
					chr12	114710765	114710766	3
					chr12	114710767	114710768	5
					chr12	114711402	114711403	1
					chr12	114711990	114711991	2
					chr12	114712490	114712491	12
					chr12	114712629	114712630	1
					chr12	114712671	114712672	16
					chr12	114712710	114712711	2
					chr12	114712885	114712886	1
					chr12	114713089	114713090	1
					chr12	114713091	114713092	4
					chr12	114713111	114713112	287
					chr12	114715001	114715002	3
					chr12	114715756	114715757	40
					chr12	114715819	114715820	8
					chr12	114716031	114716032	7
					chr12	114716033	114716034	1
					chr12	114716035	114716036	4
					chr12	114717296	114717297	1
					chr12	114717305	114717306	31
					chr12	114717307	114717308	22
					chr12	114717713	114717714	8
					chr12	114718777	114718778	1
					chr12	114718779	114718780	5
					chr12	114718790	114718791	4
					chr12	114719261	114719262	4
					chr12	114719400	114719401	2
					chr12	114719440	114719441	2
					chr12	114719442	114719443	173
					chr12	114719481	114719482	9
					chr12	114719858	114719859	1
					chr12	114719860	114719861	6
					chr12	114720398	114720399	77
					chr12	114720681	114720682	2
					chr12	114721252	114721253	2
					chr12	114721565	114721566	6
					chr12	114721577	114721578	33
					chr12	114721925	114721926	13
					chr12	114721952	114721953	29
					chr12	114722012	114722013	9
					chr12	114722014	114722015	22
					chr12	114722018	114722019	5
					chr12	114722053	114722054	1
					chr12	114722055	114722056	342
					chr12	115510943	115510944	1
					chr12	115690011	115690012	1
					chr12	115690019	115690020	5
					chr12	115985767	115985768	2
					chr12	115985769	115985770	2
					chr12	116011282	116011283	1
					chr12	116028260	116028261	1
					chr12	116132480	116132481	1
					chr12	116139442	116139443	1
					chr12	116274469	116274470	1
					chr12	116306142	116306143	1
					chr12	116312047	116312048	1
					chr12	116358159	116358160	2
					chr12	116401270	116401271	1
					chr12	116559108	116559109	3
					chr12	116597007	116597008	5
					chr12	116609920	116609921	1
					chr12	116623387	116623388	1
					chr12	116650851	116650852	1
					chr12	116688893	116688894	1
					chr12	116735217	116735218	4
					chr12	116745451	116745452	2
					chr12	116769994	116769995	9
					chr12	116861084	116861085	3
					chr12	116883899	116883900	2
					chr12	116928441	116928442	4
					chr12	117100094	117100095	3
					chr12	117126433	117126434	1
					chr12	117175415	117175416	1

## Sheet: Fig.3e lower
Absolute cryptic RSS joining level in DJH-INV v-Abl cells with WAPL depletion; JH4 bait (Down sampled to 500,000 reads; chr12:114,400,000-117,300,000; pooled from 3 repeats)
chr	start	end	inv_oft		chr	start	end	del_oft
chr12	114664102	114664103	1		chr12	114461084	114461085	4
chr12	114666788	114666789	1		chr12	114461086	114461087	1
chr12	114668340	114668341	1		chr12	114461715	114461716	1
chr12	116499604	116499605	1		chr12	114462411	114462412	83
					chr12	114462704	114462705	35
					chr12	114463541	114463542	1
					chr12	114466990	114466991	1
					chr12	114467591	114467592	1
					chr12	114467702	114467703	1
					chr12	114467742	114467743	3
					chr12	114467746	114467747	2
					chr12	114467836	114467837	1
					chr12	114467899	114467900	1
					chr12	114467901	114467902	1
					chr12	114467956	114467957	2
					chr12	114468018	114468019	1
					chr12	114468040	114468041	2
					chr12	114468060	114468061	1
					chr12	114468126	114468127	1
					chr12	114468236	114468237	2
					chr12	114468403	114468404	1
					chr12	114468469	114468470	4
					chr12	114468541	114468542	2
					chr12	114468709	114468710	1
					chr12	114468743	114468744	1
					chr12	114468749	114468750	18
					chr12	114468751	114468752	26
					chr12	114468753	114468754	9
					chr12	114472007	114472008	50
					chr12	114475071	114475072	4
					chr12	114475073	114475074	1
					chr12	114478089	114478090	1
					chr12	114478111	114478112	1
					chr12	114478229	114478230	1
					chr12	114478252	114478253	57
					chr12	114478258	114478259	2
					chr12	114478341	114478342	5
					chr12	114479117	114479118	1
					chr12	114479981	114479982	2
					chr12	114481886	114481887	1
					chr12	114488536	114488537	1
					chr12	114488538	114488539	2
					chr12	114491213	114491214	3
					chr12	114499256	114499257	1
					chr12	114515435	114515436	5
					chr12	114532589	114532590	2
					chr12	114533005	114533006	3
					chr12	114539349	114539350	1
					chr12	114551336	114551337	2
					chr12	114554474	114554475	2
					chr12	114558774	114558775	1
					chr12	114559257	114559258	1
					chr12	114559323	114559324	1
					chr12	114562342	114562343	1
					chr12	114565997	114565998	1
					chr12	114581739	114581740	1
					chr12	114644955	114644956	3
					chr12	114646373	114646374	4
					chr12	114654332	114654333	7
					chr12	114661493	114661494	4
					chr12	114662747	114662748	1
					chr12	114663718	114663719	3
					chr12	114664977	114664978	2
					chr12	114665090	114665091	8
					chr12	114665092	114665093	3
					chr12	114833560	114833561	1

## Sheet: Fig.3f upper
Absolute cryptic RSS joining level in single Jk5 allele v-Abl cells; Jk5 bait (Down sampled to 500,000 reads; chr6:67,495,000-70,710,000; pooled from 3 repeats)
chr	start	end	inv_oft		chr	start	end	del_oft
chr6	67559315	67559316	4		chr6	68055490	68055491	1
chr6	67591535	67591536	1		chr6	68203654	68203655	1
chr6	67675601	67675602	1		chr6	68206946	68206947	1
chr6	67698562	67698563	1		chr6	68289442	68289443	1
chr6	67863482	67863483	1		chr6	68324988	68324989	1
chr6	68114418	68114419	5		chr6	68399701	68399702	1
chr6	68215525	68215526	1		chr6	68425061	68425062	1
chr6	68252644	68252645	8		chr6	68617478	68617479	1
chr6	68252695	68252696	1		chr6	68629374	68629375	1
chr6	68289486	68289487	1		chr6	68630773	68630774	3
chr6	68290489	68290490	1		chr6	68634332	68634333	1
chr6	68387594	68387595	6		chr6	68653044	68653045	1
chr6	68387827	68387828	1		chr6	68686243	68686244	1
chr6	68388789	68388790	2		chr6	68780784	68780785	1
chr6	68389089	68389090	1		chr6	68783314	68783315	3
chr6	68536977	68536978	1		chr6	68876647	68876648	8
chr6	68653963	68653964	1		chr6	68912770	68912771	3
chr6	68654536	68654537	1		chr6	68927356	68927357	2
chr6	68667866	68667867	2		chr6	68940844	68940845	1
chr6	68812270	68812271	1		chr6	69004003	69004004	1
chr6	68911408	68911409	1		chr6	69060822	69060823	2
chr6	69060967	69060968	1		chr6	69061110	69061111	3
chr6	69176745	69176746	1		chr6	69063118	69063119	7
chr6	69413192	69413193	2		chr6	69086035	69086036	2
chr6	69714599	69714600	1		chr6	69086040	69086041	1
chr6	69829404	69829405	3		chr6	69086042	69086043	1
chr6	69941959	69941960	1		chr6	69095705	69095706	2
chr6	70023205	70023206	1		chr6	69149814	69149815	2
chr6	70067155	70067156	1		chr6	69176772	69176773	1
chr6	70166630	70166631	1		chr6	69176940	69176941	1
chr6	70166796	70166797	4		chr6	69223954	69223955	2
chr6	70256650	70256651	1		chr6	69262548	69262549	1
chr6	70266545	70266546	1		chr6	69294214	69294215	2
chr6	70543247	70543248	1		chr6	69366979	69366980	1
chr6	70557160	70557161	1		chr6	69388136	69388137	1
chr6	70558194	70558195	1		chr6	69413180	69413181	1
chr6	70558579	70558580	2		chr6	69450340	69450341	1
chr6	70558581	70558582	1		chr6	69467812	69467813	1
chr6	70653987	70653988	1		chr6	69491719	69491720	1
chr6	70659686	70659687	1		chr6	69600052	69600053	19
chr6	70664706	70664707	3		chr6	69612905	69612906	1
chr6	70669086	70669087	1		chr6	69613176	69613177	1
chr6	70670256	70670257	1		chr6	69630614	69630615	2
chr6	70671751	70671752	4		chr6	69635263	69635264	1
chr6	70671764	70671765	6		chr6	69636155	69636156	1
chr6	70674197	70674198	4		chr6	69650685	69650686	1
chr6	70675071	70675072	2		chr6	69668664	69668665	1
chr6	70676078	70676079	1		chr6	69713249	69713250	1
chr6	70678960	70678961	1		chr6	69714509	69714510	1
chr6	70688951	70688952	1		chr6	69715592	69715593	1
chr6	70690807	70690808	3		chr6	69715931	69715932	1
chr6	70694080	70694081	48		chr6	69755850	69755851	2
chr6	70696511	70696512	4		chr6	69755852	69755853	1
chr6	70698845	70698846	6		chr6	69759707	69759708	1
chr6	70698847	70698848	15		chr6	69767758	69767759	2
chr6	70698854	70698855	6		chr6	69891571	69891572	2
chr6	70698856	70698857	1		chr6	69919649	69919650	1
chr6	70698858	70698859	1		chr6	69919667	69919668	1
chr6	70698894	70698895	1		chr6	69942413	69942414	1
chr6	70700936	70700937	2		chr6	69943745	69943746	1
					chr6	69946430	69946431	1
					chr6	69960851	69960852	1
					chr6	69961840	69961841	1
					chr6	69961842	69961843	2
					chr6	69990641	69990642	5
					chr6	69990654	69990655	1
					chr6	69992476	69992477	1
					chr6	69992798	69992799	3
					chr6	69993541	69993542	5
					chr6	69993543	69993544	5
					chr6	69993579	69993580	5
					chr6	69993581	69993582	1
					chr6	69993593	69993594	2
					chr6	70005197	70005198	1
					chr6	70022661	70022662	2
					chr6	70024535	70024536	2
					chr6	70025532	70025533	16
					chr6	70063373	70063374	1
					chr6	70095366	70095367	3
					chr6	70107348	70107349	1
					chr6	70122297	70122298	2
					chr6	70146299	70146300	1
					chr6	70150740	70150741	2
					chr6	70165942	70165943	1
					chr6	70166005	70166006	1
					chr6	70166799	70166800	18
					chr6	70166904	70166905	1
					chr6	70265322	70265323	1
					chr6	70266668	70266669	1
					chr6	70266672	70266673	1
					chr6	70290521	70290522	1
					chr6	70295261	70295262	2
					chr6	70296854	70296855	1
					chr6	70319579	70319580	1
					chr6	70321912	70321913	1
					chr6	70322064	70322065	1
					chr6	70426310	70426311	1
					chr6	70443370	70443371	4
					chr6	70444472	70444473	1
					chr6	70448354	70448355	1
					chr6	70461223	70461224	2
					chr6	70558010	70558011	3
					chr6	70660649	70660650	6
					chr6	70662512	70662513	1
					chr6	70663090	70663091	3
					chr6	70663361	70663362	3
					chr6	70664270	70664271	2
					chr6	70664285	70664286	128
					chr6	70664300	70664301	91
					chr6	70664548	70664549	47
					chr6	70664594	70664595	8
					chr6	70664836	70664837	1
					chr6	70664844	70664845	8
					chr6	70664846	70664847	14
					chr6	70664850	70664851	27
					chr6	70664852	70664853	6
					chr6	70664854	70664855	26
					chr6	70664856	70664857	18
					chr6	70664858	70664859	9
					chr6	70664860	70664861	18
					chr6	70664862	70664863	4
					chr6	70664864	70664865	1
					chr6	70665384	70665385	1
					chr6	70665613	70665614	5
					chr6	70665618	70665619	2
					chr6	70665643	70665644	2
					chr6	70665689	70665690	6
					chr6	70666039	70666040	302
					chr6	70666885	70666886	1
					chr6	70667108	70667109	131
					chr6	70667461	70667462	129
					chr6	70667463	70667464	46
					chr6	70667471	70667472	20
					chr6	70668041	70668042	10
					chr6	70668468	70668469	11
					chr6	70668730	70668731	3
					chr6	70668837	70668838	34
					chr6	70668920	70668921	1
					chr6	70669088	70669089	2
					chr6	70669102	70669103	1
					chr6	70669110	70669111	5
					chr6	70669112	70669113	1
					chr6	70669139	70669140	1
					chr6	70669801	70669802	19
					chr6	70670445	70670446	3
					chr6	70670710	70670711	1
					chr6	70671153	70671154	5
					chr6	70672448	70672449	1
					chr6	70675406	70675407	8
					chr6	70690638	70690639	1
					chr6	70694082	70694083	2
					chr6	70695635	70695636	1
					chr6	70699894	70699895	8
					chr6	70699896	70699897	1
					chr6	70702598	70702599	2

## Sheet: Fig.3f lower
Absolute cryptic RSS joining level in single Jk5-INV v-Abl cells; Jk5 bait (Down sampled to 500,000 reads; chr6:67,495,000-70,710,000; pooled from 3 repeats)
chr	start	end	inv_oft		chr	start	end	del_oft
chr6	67560489	67560490	1		chr6	67559315	67559316	1
chr6	67863492	67863493	1		chr6	67586381	67586382	2
chr6	67864156	67864157	1		chr6	67588082	67588083	1
chr6	68290491	68290492	1		chr6	67590570	67590571	1
chr6	68631379	68631380	2		chr6	67628883	67628884	1
chr6	68674879	68674880	1		chr6	67689811	67689812	1
chr6	68685975	68685976	2		chr6	67720790	67720791	1
chr6	68783314	68783315	1		chr6	67794945	67794946	1
chr6	68804571	68804572	2		chr6	67863482	67863483	1
chr6	68876647	68876648	2		chr6	67954423	67954424	1
chr6	68912770	68912771	2		chr6	68114418	68114419	7
chr6	68927356	68927357	2		chr6	68221334	68221335	1
chr6	68928919	68928920	1		chr6	68252644	68252645	10
chr6	68966476	68966477	1		chr6	68252695	68252696	2
chr6	69063019	69063020	1		chr6	68253989	68253990	1
chr6	69086033	69086034	1		chr6	68289486	68289487	2
chr6	69086035	69086036	1		chr6	68387594	68387595	2
chr6	69086040	69086041	2		chr6	68536977	68536978	4
chr6	69087587	69087588	2		chr6	68537495	68537496	1
chr6	69147783	69147784	2		chr6	69413192	69413193	1
chr6	69294214	69294215	1		chr6	69531952	69531953	1
chr6	69355329	69355330	1		chr6	69808788	69808789	1
chr6	69413180	69413181	1		chr6	69992797	69992798	2
chr6	69432865	69432866	1		chr6	69992982	69992983	1
chr6	69450172	69450173	1		chr6	69993536	69993537	3
chr6	69600052	69600053	21		chr6	70023201	70023202	2
chr6	69603982	69603983	1		chr6	70023205	70023206	1
chr6	69619173	69619174	2		chr6	70088483	70088484	1
chr6	69714607	69714608	1		chr6	70121898	70121899	1
chr6	69764715	69764716	1		chr6	70122088	70122089	1
chr6	69855200	69855201	1		chr6	70166002	70166003	2
chr6	69891571	69891572	1		chr6	70166796	70166797	3
chr6	69893761	69893762	1		chr6	70336585	70336586	1
chr6	69919655	69919656	1		chr6	70669086	70669087	1
chr6	69919657	69919658	2		chr6	70670256	70670257	1
chr6	69933901	69933902	1		chr6	70671764	70671765	2
chr6	69961842	69961843	1		chr6	70672123	70672124	1
chr6	69974428	69974429	1		chr6	70675071	70675072	6
chr6	69975371	69975372	1		chr6	70675852	70675853	3
chr6	69992468	69992469	1		chr6	70677360	70677361	1
chr6	69993541	69993542	1		chr6	70677913	70677914	6
chr6	69993543	69993544	2		chr6	70679384	70679385	1
chr6	69993579	69993580	5		chr6	70679866	70679867	1
chr6	69993593	69993594	1		chr6	70680197	70680198	3
chr6	70024217	70024218	1		chr6	70680341	70680342	1
chr6	70024535	70024536	2		chr6	70681754	70681755	7
chr6	70025532	70025533	7		chr6	70681763	70681764	4
chr6	70029304	70029305	1		chr6	70684211	70684212	1
chr6	70095366	70095367	1		chr6	70684258	70684259	1
chr6	70110548	70110549	2		chr6	70684486	70684487	135
chr6	70112577	70112578	1		chr6	70684890	70684891	7
chr6	70150740	70150741	1		chr6	70685082	70685083	1
chr6	70165942	70165943	1		chr6	70685193	70685194	2
chr6	70166799	70166800	13		chr6	70685412	70685413	12
chr6	70166904	70166905	1		chr6	70685585	70685586	4
chr6	70169454	70169455	1		chr6	70686705	70686706	1
chr6	70321665	70321666	2		chr6	70687124	70687125	6
chr6	70322209	70322210	1		chr6	70688949	70688950	14
chr6	70444472	70444473	1		chr6	70688951	70688952	10
chr6	70664285	70664286	2		chr6	70688953	70688954	6
chr6	70666039	70666040	1		chr6	70689434	70689435	2
chr6	70670266	70670267	1		chr6	70689744	70689745	1
chr6	70671153	70671154	3		chr6	70690654	70690655	17
chr6	70671724	70671725	1		chr6	70690656	70690657	46
chr6	70673954	70673955	3		chr6	70690807	70690808	557
chr6	70674935	70674936	2		chr6	70690809	70690810	460
chr6	70675406	70675407	12		chr6	70691154	70691155	1
chr6	70694082	70694083	7		chr6	70691160	70691161	1
chr6	70699894	70699895	1		chr6	70691162	70691163	3
chr6	70702598	70702599	3		chr6	70691164	70691165	2
					chr6	70691166	70691167	2
					chr6	70691170	70691171	1
					chr6	70691174	70691175	4
					chr6	70691176	70691177	2
					chr6	70691178	70691179	3
					chr6	70691180	70691181	5
					chr6	70691182	70691183	3
					chr6	70691184	70691185	4
					chr6	70692512	70692513	1
					chr6	70692567	70692568	1
					chr6	70692803	70692804	1
					chr6	70692875	70692876	1
					chr6	70692885	70692886	2
					chr6	70693043	70693044	3
					chr6	70693737	70693738	4
					chr6	70694080	70694081	13290
					chr6	70694590	70694591	29
					chr6	70694851	70694852	2
					chr6	70695147	70695148	1
					chr6	70695337	70695338	2
					chr6	70696233	70696234	9
					chr6	70696511	70696512	30
					chr6	70696513	70696514	11
					chr6	70696515	70696516	2
					chr6	70696846	70696847	2
					chr6	70697613	70697614	1
					chr6	70697734	70697735	13
					chr6	70697740	70697741	16
					chr6	70698845	70698846	121
					chr6	70698847	70698848	539
					chr6	70698854	70698855	197
					chr6	70698856	70698857	59
					chr6	70698858	70698859	15
					chr6	70698860	70698861	7
					chr6	70698862	70698863	5
					chr6	70698864	70698865	5
					chr6	70698866	70698867	3
					chr6	70698868	70698869	4
					chr6	70698870	70698871	1
					chr6	70698872	70698873	3
					chr6	70698874	70698875	1
					chr6	70698876	70698877	6
					chr6	70698878	70698879	3
					chr6	70698880	70698881	3
					chr6	70698882	70698883	2
					chr6	70698884	70698885	8
					chr6	70698886	70698887	13
					chr6	70698888	70698889	9
					chr6	70698890	70698891	8
					chr6	70698892	70698893	2
					chr6	70698894	70698895	9
					chr6	70699006	70699007	1
					chr6	70699057	70699058	5
					chr6	70699153	70699154	10
					chr6	70699846	70699847	26
					chr6	70699990	70699991	278
					chr6	70700020	70700021	18
					chr6	70700028	70700029	2
					chr6	70700062	70700063	1
					chr6	70700385	70700386	3
					chr6	70700387	70700388	22
					chr6	70700748	70700749	1
					chr6	70700936	70700937	31
					chr6	70702595	70702596	34
					chr6	70703402	70703403	59
					chr6	70704827	70704828	6
					chr6	70706670	70706671	3

## Sheet: Fig.3g left
Percentage of cryptic RSS junctions within indicated regions in DJH-WT v-Abl cells with WAPL depletion; JH4 bait (Percentage of total cryptic RSS junctions in chr12:114,400,000-117,300,000; n=3)
	DJH upstream		DJH downstream
	Del	Inv	Del	Inv
Repeat 1	100	0	0	0
Repeat 2	99.5562	0.147929	0	0.295858
Repeat 3	97.8022	0	0	2.1978
Average	99.1195	0.0493097	0	0.83122
SEM	0.67098	0.0493097	0	0.688608

## Sheet: Fig.3g right
Percentage of cryptic RSS junctions within indicated regions in DJH-INV v-Abl cells with WAPL depletion; JH4 bait (Percentage of total cryptic RSS junctions in chr12:114,400,000-117,300,000; n=3)
	DJH upstream		DJH downstream
	Del	Inv	Del	Inv
Repeat 1	0	0.735294	99.2647	0
Repeat 2	0	0	100	0
Repeat 3	0.649351	1.2987	97.4026	0.649351
Average	0.21645	0.677998	98.8891	0.21645
SEM	0.21645	0.375996	0.772967	0.21645

[truncated: 2 more sheets: Fig.3h left, Fig.3h right]
