# Supplementary material for: Molecular basis for differential Igk versus Igh V(D)J joining mechanisms
Source: Nature. 2024 May 29;630(8015):189–97. doi: 10.1038/s41586-024-07477-y (PMC11153149; doi:10.1038/s41586-024-07477-y)
Supplement: Supplementary file 7 — Source Data Fig. 4 [file 41586_2024_7477_MOESM7_ESM.xlsx]

## Sheet: Fig.4b
Absolute Vk-to-JH joining level in Igh-Igk hybrid v-Abl cells; JH1-4 bait (Down sampled to 500,000 reads; n=3)
Vk domain	Vks	Repeat 1	Repeat 2	Repeat 3	Average	SEM
Proximal	Igkv3-1	0	0	0	0	0
	Igkv3-2	2	7	3	4	1.52753
	Igkv3-3	0	0	0	0	0
	Igkv3-4	0	4	3	2.33333	1.20185
	Igkv3-5	0	2	1	1	0.57735
	Igkv3-6	0	0	0	0	0
	Igkv3-7	2	6	5	4.33333	1.20185
	Igkv3-8	0	0	0	0	0
	Igkv3-9	0	1	0	0.333333	0.333333
	Igkv3-10	10	18	4	10.6667	4.05518
	Igkv3-11	0	0	0	0	0
	Igkv3-12	2	5	4	3.66667	0.881917
	Igkv3-12-1	0	0	0	0	0
	Igkv6-13	-1	0	0	-0.333333	0.333333
	Igkv6-14	-10	-10	-7	-9	1
	Igkv6-15	-13	-9	-18	-13.3333	2.60342
	Igkv8-16	-6	-7	-2	-5	1.52753
	Igkv6-17	40	28	19	29	6.08276
	Igkv8-18	3	0	5	2.66667	1.45297
	Igkv8-19	-37	-37	-34	-36	1
	Igkv6-20	-7	-12	-16	-11.6667	2.60342
	Igkv8-21	-24	-31	-30	-28.3333	2.18581
	Igkv8-22	0	0	0	0	0
	Igkv6-23	-29	-29	-30	-29.3333	0.333333
	Igkv8-23-1	-7	-11	-10	-9.33333	1.20185
	Igkv8-24	-49	-78	-48	-58.3333	9.83757
	Igkv6-25	20	29	23	24	2.64575
	Igkv8-26	1	0	0	0.333333	0.333333
Middle	Igkv8-27	-9	-32	-19	-20	6.65833
	Igkv8-28	-27	-33	-28	-29.3333	1.85592
	Igkv6-29	-12	-10	-13	-11.6667	0.881917
	Igkv8-30	-52	-37	-34	-41	5.56776
	Igkv8-31	0	0	0	0	0
	Igkv6-32	-63	-93	-71	-75.6667	8.96908
	Igkv7-33	-3	-4	0	-2.33333	1.20185
	Igkv8-34	-25	-43	-29	-32.3333	5.4569
	Igkv1-35	-2	0	-3	-1.66667	0.881917
	Igkv18-36	-9	-24	-14	-15.6667	4.40959
	Igkv5-37	-3	-14	-11	-9.33333	3.28295
	Igkv12-38	-28	-30	-22	-26.6667	2.4037
	Igkv5-39	-42	-47	-36	-41.6667	3.1798
	Igkv12-40	-27	-32	-42	-33.6667	4.40959
	Igkv5-40-1	0	0	0	0	0
	Igkv12-41	-42	-47	-41	-43.3333	1.85592
	Igkv12-42	0	0	0	0	0
	Igkv5-43	-37	-33	-25	-31.6667	3.52767
	Igkv12-44	-107	-124	-116	-115.667	4.91031
	Igkv5-45	-16	-19	-20	-18.3333	1.20185
	Igkv12-46	-53	-55	-32	-46.6667	7.35603
	Igkv12-47	0	0	0	0	0
	Igkv5-48	-63	-71	-76	-70	3.78594
	Igkv12-49	0	0	0	0	0
	Igkv4-50	-125	-217	-122	-154.667	31.1787
	Igkv4-51	-80	-119	-70	-89.6667	14.9481
	Igkv4-53	-44	-36	-40	-40	2.3094
	Igkv4-54	-29	-48	-39	-38.6667	5.48736
	Igkv13-54-1	0	0	0	0	0
	Igkv4-55	-29	-30	-16	-25	4.50925
	Igkv13-55-1	0	0	0	0	0
	Igkv4-56	-11	-17	-8	-12	2.64575
	Igkv13-56-1	0	0	0	0	0
	Igkv4-57	-84	-76	-60	-73.3333	7.05534
	Igkv13-57-1	0	0	0	0	0
	Igkv4-57-1	-35	-45	-34	-38	3.51188
	Igkv13-57-2	0	0	0	0	0
	Igkv4-58	-102	-109	-88	-99.6667	6.17342
	Igkv4-60	0	0	0	0	0
	Igkv4-59	-59	-62	-56	-59	1.73205
	Igkv4-61	-83	-78	-53	-71.3333	9.27961
	Igkv13-61-1	0	0	0	0	0
	Igkv4-62	-1	-2	0	-1	0.57735
	Igkv13-62-1	0	0	0	0	0
	Igkv4-63	-3	-2	-2	-2.33333	0.333333
	Igkv13-64	0	0	0	0	0
	Igkv4-65	0	-1	0	-0.333333	0.333333
	Igkv12-66	0	0	0	0	0
	Igkv12-67	0	0	0	0	0
	Igkv4-68	-64	-71	-44	-59.6667	8.08977
	Igkv4-69	-76	-77	-69	-74	2.51661
	Igkv4-70	-45	-60	-59	-54.6667	4.84195
	Igkv4-71	-41	-40	-31	-37.3333	3.1798
	Igkv13-71-1	0	0	0	0	0
	Igkv4-72	-68	-96	-73	-79	8.62168
	Igkv4-73	-117	-131	-103	-117	8.0829
	Igkv13-73-1	0	0	0	0	0
	Igkv4-74	-105	-138	-86	-109.667	15.1914
	Igkv13-74-1	0	0	0	0	0
	Igkv4-75	-14	-13	-16	-14.3333	0.881917
	Igkv13-76	0	0	0	0	0
	Igkv4-77	-170	-235	-174	-193	21.0317
	Igkv4-78	-21	-35	-17	-24.3333	5.4569
	Igkv13-78-1	0	0	0	0	0
	Igkv4-79	-54	-41	-42	-45.6667	4.17665
	Igkv4-80	-129	-137	-103	-123	10.2632
	Igkv13-80-1	0	0	0	0	0
	Igkv4-81	-88	-113	-92	-97.6667	7.75314
	Igkv13-82	0	2	2	1.33333	0.666667
	Igkv4-83	-7	-7	-13	-9	2
	Igkv13-84	8	12	9	9.66667	1.20185
	Igkv13-85	-9	-10	-10	-9.66667	0.333333
	Igkv4-86	-26	-42	-47	-38.3333	6.33333
	Igkv13-87	0	0	0	0	0
	Igkv1-88	-49	-64	-61	-58	4.58258
	Igkv12-89	-36	-24	-20	-26.6667	4.8074
	Igkv13-89-1	0	0	0	0	0
	Igkv4-90	-4	-5	-3	-4	0.57735
	Igkv4-91	-12	-17	-13	-14	1.52753
	Igkv4-92	0	-3	0	-1	1
	Igkv19-93	-356	-478	-367	-400.333	38.9629
	Igkv2-93-1	0	0	0	0	0
	Igkv10-94	-32	-39	-31	-34	2.51661
	Igkv10-95	60	84	60	68	8
	Igkv2-95-1	0	0	0	0	0
	Igkv2-95-2	0	0	0	0	0
	Igkv10-96	-109	-138	-141	-129.333	10.2035
	Igkv15-97	0	0	0	0	0
Distal	Igkv12-98	34	41	37	37.3333	2.02759
	Igkv1-99	4	2	6	4	1.1547
	Igkv14-100	13	11	12	12	0.57735
	Igkv15-101	0	0	0	0	0
	Igkv15-101-1	0	0	0	0	0
	Igkv20-101-2	40	61	58	53	6.55744
	Igkv15-102	-2	-1	0	-1	0.57735
	Igkv15-103	101	130	84	105	13.4288
	Igkv16-104	346	382	347	358.333	11.8369
	Igkv2-105	1	1	1	1	0
	Igkv11-106	190	217	159	188.667	16.7564
	Igkv2-107	0	0	0	0	0
	Igkv1-108	28	33	22	27.6667	3.1798
	Igkv2-109	214	317	225	252	32.6548
	Igkv1-110	351	505	379	411.667	47.3615
	Igkv14-111	261	221	195	225.667	19.1949
	Igkv2-112	151	156	132	146.333	7.31057
	Igkv2-113	0	0	0	0	0
	Igkv11-114	55	89	57	67	11.0151
	Igkv1-115	1	0	0	0.333333	0.333333
	Igkv2-116	125	123	99	115.667	8.35331
	Igkv1-117	473	733	589	598.333	75.2005
	Igkv11-118	0	0	0	0	0
	Igkv14-118-1	0	3	4	2.33333	1.20185
	Igkv14-118-2	0	0	0	0	0
	Igkv9-119	19	17	21	19	1.1547
	Igkv9-120	182	185	164	177	6.55744
	Igkv17-121	166	149	151	155.333	5.36449
	Igkv1-122	162	176	117	151.667	17.7983
	Igkv9-123	-52	-48	-36	-45.3333	4.8074
	Igkv9-124	-39	-58	-31	-42.6667	8.00694
	Igkv11-125	548	680	529	585.667	47.4845
	Igkv14-126	93	128	75	98.6667	15.5599
	Igkv14-126-1	0	0	0	0	0
	Igkv17-127	216	245	223	228	8.73689
	Igkv9-128	12	12	5	9.66667	2.33333
	Igkv9-129	104	118	103	108.333	4.84195
	Igkv14-130	338	394	338	356.667	18.6667
	Igkv1-131	0	0	-1	-0.333333	0.333333
	Igkv1-132	648	857	659	721.333	67.9076
	Igkv1-133	484	490	358	444	43.0349
	Igkv17-134	-6	-6	-3	-5	1
	Igkv14-134-1	0	0	0	0	0
	Igkv1-135	2991	3687	2607	3095	316.076
	Igkv1-136	0	0	0	0	0
	Igkv2-137	234	337	162	244.333	50.7817
	Total	11952	14639	11157	12582.7	1053.47

## Sheet: Fig.4c
Relative Vk-to-JH joining level in Igh-Igk hybrid v-Abl cells; JH1-4 bait (Percentage of total Vk-to-JH junctions; n=3)
Vk domain	Vks	Repeat 1	Repeat 2	Repeat 3	Average	SEM
Proximal	Igkv3-1	0	0	0	0	0
	Igkv3-2	0.0167336	0.0478175	0.0268889	0.03048	0.00915102
	Igkv3-3	0	0	0	0	0
	Igkv3-4	0	0.0273243	0.0268889	0.0180711	0.00903641
	Igkv3-5	0	0.0136621	0.00896298	0.00754171	0.00400743
	Igkv3-6	0	0	0	0	0
	Igkv3-7	0.0167336	0.0409864	0.0448149	0.0341783	0.00879209
	Igkv3-8	0	0	0	0	0
	Igkv3-9	0	0.00683107	0	0.00227702	0.00227702
	Igkv3-10	0.083668	0.122959	0.0358519	0.0808264	0.0251858
	Igkv3-11	0	0	0	0	0
	Igkv3-12	0.0167336	0.0341553	0.0358519	0.0289136	0.00610967
	Igkv3-12-1	0	0	0	0	0
	Igkv6-13	-0.0083668	0	0	-0.00278893	0.00278893
	Igkv6-14	-0.083668	-0.0683107	-0.0627409	-0.0715732	0.00625751
	Igkv6-15	-0.108768	-0.0614796	-0.161334	-0.110527	0.0288388
	Igkv8-16	-0.0502008	-0.0478175	-0.017926	-0.0386481	0.0103839
	Igkv6-17	0.334672	0.19127	0.170297	0.23208	0.0516523
	Igkv8-18	0.0251004	0	0.0448149	0.0233051	0.0129681
	Igkv8-19	-0.309572	-0.25275	-0.304741	-0.289021	0.0181892
	Igkv6-20	-0.0585676	-0.0819728	-0.143408	-0.0946494	0.0252981
	Igkv8-21	-0.200803	-0.211763	-0.268889	-0.227152	0.0211072
	Igkv8-22	0	0	0	0	0
	Igkv6-23	-0.242637	-0.198101	-0.268889	-0.236543	0.0206609
	Igkv8-23-1	-0.0585676	-0.0751417	-0.0896298	-0.0744464	0.00897363
	Igkv8-24	-0.409973	-0.532823	-0.430223	-0.457673	0.038027
	Igkv6-25	0.167336	0.198101	0.206149	0.190529	0.0118267
	Igkv8-26	0.0083668	0	0	0.00278893	0.00278893
Middle	Igkv8-27	-0.0753012	-0.218594	-0.170297	-0.154731	0.0420909
	Igkv8-28	-0.225904	-0.225425	-0.250964	-0.234097	0.00843416
	Igkv6-29	-0.100402	-0.0683107	-0.116519	-0.095077	0.0141688
	Igkv8-30	-0.435074	-0.25275	-0.304741	-0.330855	0.0542278
	Igkv8-31	0	0	0	0	0
	Igkv6-32	-0.527108	-0.635289	-0.636372	-0.59959	0.036242
	Igkv7-33	-0.0251004	-0.0273243	0	-0.0174749	0.008761
	Igkv8-34	-0.20917	-0.293736	-0.259927	-0.254277	0.0245749
	Igkv1-35	-0.0167336	0	-0.0268889	-0.0145408	0.00783922
	Igkv18-36	-0.0753012	-0.163946	-0.125482	-0.121576	0.0256638
	Igkv5-37	-0.0251004	-0.0956349	-0.0985928	-0.0731094	0.0240197
	Igkv12-38	-0.23427	-0.204932	-0.197186	-0.212129	0.0112941
	Igkv5-39	-0.351406	-0.32106	-0.322667	-0.331711	0.0098582
	Igkv12-40	-0.225904	-0.218594	-0.376445	-0.273648	0.0514421
	Igkv5-40-1	0	0	0	0	0
	Igkv12-41	-0.351406	-0.32106	-0.367482	-0.346649	0.0136103
	Igkv12-42	0	0	0	0	0
	Igkv5-43	-0.309572	-0.225425	-0.224075	-0.253024	0.0282766
	Igkv12-44	-0.895248	-0.847052	-1.03971	-0.927335	0.0578823
	Igkv5-45	-0.133869	-0.12979	-0.17926	-0.14764	0.0158538
	Igkv12-46	-0.44344	-0.375709	-0.286815	-0.368655	0.0453511
	Igkv12-47	0	0	0	0	0
	Igkv5-48	-0.527108	-0.485006	-0.681187	-0.564434	0.0596283
	Igkv12-49	0	0	0	0	0
	Igkv4-50	-1.04585	-1.48234	-1.09348	-1.20723	0.138244
	Igkv4-51	-0.669344	-0.812897	-0.627409	-0.703217	0.0561604
	Igkv4-53	-0.368139	-0.245918	-0.358519	-0.324192	0.0392353
	Igkv4-54	-0.242637	-0.327891	-0.349556	-0.306695	0.0326338
	Igkv13-54-1	0	0	0	0	0
	Igkv4-55	-0.242637	-0.204932	-0.143408	-0.196992	0.0289189
	Igkv13-55-1	0	0	0	0	0
	Igkv4-56	-0.0920348	-0.116128	-0.0717039	-0.0932889	0.0128395
	Igkv13-56-1	0	0	0	0	0
	Igkv4-57	-0.702811	-0.519161	-0.537779	-0.586584	0.0583617
	Igkv13-57-1	0	0	0	0	0
	Igkv4-57-1	-0.292838	-0.307398	-0.304741	-0.301659	0.00447675
	Igkv13-57-2	0	0	0	0	0
	Igkv4-58	-0.853414	-0.744586	-0.788742	-0.795581	0.0316012
	Igkv4-60	0	0	0	0	0
	Igkv4-59	-0.493641	-0.423526	-0.501927	-0.473031	0.0248679
	Igkv4-61	-0.694444	-0.532823	-0.475038	-0.567435	0.0656589
	Igkv13-61-1	0	0	0	0	0
	Igkv4-62	-0.0083668	-0.0136621	0	-0.00734298	0.003977
	Igkv13-62-1	0	0	0	0	0
	Igkv4-63	-0.0251004	-0.0136621	-0.017926	-0.0188962	0.00333739
	Igkv13-64	0	0	0	0	0
	Igkv4-65	0	-0.00683107	0	-0.00227702	0.00227702
	Igkv12-66	0	0	0	0	0
	Igkv12-67	0	0	0	0	0
	Igkv4-68	-0.535475	-0.485006	-0.394371	-0.471617	0.0412796
	Igkv4-69	-0.635877	-0.525992	-0.618446	-0.593438	0.0340964
	Igkv4-70	-0.376506	-0.409864	-0.528816	-0.438395	0.0462245
	Igkv4-71	-0.343039	-0.273243	-0.277852	-0.298045	0.0225364
	Igkv13-71-1	0	0	0	0	0
	Igkv4-72	-0.568942	-0.655782	-0.654298	-0.626341	0.0287024
	Igkv4-73	-0.978916	-0.89487	-0.923187	-0.932324	0.0246883
	Igkv13-73-1	0	0	0	0	0
	Igkv4-74	-0.878514	-0.942687	-0.770817	-0.864006	0.0501423
	Igkv13-74-1	0	0	0	0	0
	Igkv4-75	-0.117135	-0.0888039	-0.143408	-0.116449	0.0157665
	Igkv13-76	0	0	0	0	0
	Igkv4-77	-1.42236	-1.6053	-1.55956	-1.52907	0.0549676
	Igkv4-78	-0.175703	-0.239087	-0.152371	-0.189054	0.0259077
	Igkv13-78-1	0	0	0	0	0
	Igkv4-79	-0.451807	-0.280074	-0.376445	-0.369442	0.0496987
	Igkv4-80	-1.07932	-0.935856	-0.923187	-0.979454	0.0500656
	Igkv13-80-1	0	0	0	0	0
	Igkv4-81	-0.736278	-0.771911	-0.824594	-0.777595	0.0256525
	Igkv13-82	0	0.0136621	0.017926	0.0105294	0.00540665
	Igkv4-83	-0.0585676	-0.0478175	-0.116519	-0.0743013	0.0213356
	Igkv13-84	0.0669344	0.0819728	0.0806668	0.0765247	0.00480994
	Igkv13-85	-0.0753012	-0.0683107	-0.0896298	-0.0777472	0.00627465
	Igkv4-86	-0.217537	-0.286905	-0.42126	-0.308567	0.059799
	Igkv13-87	0	0	0	0	0
	Igkv1-88	-0.409973	-0.437188	-0.546742	-0.464635	0.0417987
	Igkv12-89	-0.301205	-0.163946	-0.17926	-0.214803	0.0434263
	Igkv13-89-1	0	0	0	0	0
	Igkv4-90	-0.0334672	-0.0341553	-0.0268889	-0.0315038	0.00231598
	Igkv4-91	-0.100402	-0.116128	-0.116519	-0.111016	0.00530848
	Igkv4-92	0	-0.0204932	0	-0.00683107	0.00683107
	Igkv19-93	-2.97858	-3.26525	-3.28941	-3.17775	0.0998279
	Igkv2-93-1	0	0	0	0	0
	Igkv10-94	-0.267738	-0.266412	-0.277852	-0.270667	0.00361295
	Igkv10-95	0.502008	0.57381	0.537779	0.537866	0.0207274
	Igkv2-95-1	0	0	0	0	0
	Igkv2-95-2	0	0	0	0	0
	Igkv10-96	-0.911981	-0.942687	-1.26378	-1.03948	0.112499
	Igkv15-97	0	0	0	0	0
Distal	Igkv12-98	0.284471	0.280074	0.33163	0.298725	0.0165015
	Igkv1-99	0.0334672	0.0136621	0.0537779	0.0336357	0.0115807
	Igkv14-100	0.108768	0.0751417	0.107556	0.0971553	0.0110124
	Igkv15-101	0	0	0	0	0
	Igkv15-101-1	0	0	0	0	0
	Igkv20-101-2	0.334672	0.416695	0.519853	0.42374	0.0535731
	Igkv15-102	-0.0167336	-0.00683107	0	-0.00785489	0.00485762
	Igkv15-103	0.845047	0.888039	0.752891	0.828659	0.0398651
	Igkv16-104	2.89491	2.60947	3.11016	2.87151	0.145009
	Igkv2-105	0.0083668	0.00683107	0.00896298	0.00805362	0.00063504
	Igkv11-106	1.58969	1.48234	1.42511	1.49905	0.0482384
	Igkv2-107	0	0	0	0	0
	Igkv1-108	0.23427	0.225425	0.197186	0.21896	0.0111828
	Igkv2-109	1.7905	2.16545	2.01667	1.99087	0.109006
	Igkv1-110	2.93675	3.44969	3.39697	3.26114	0.162907
	Igkv14-111	2.18373	1.50967	1.74778	1.81373	0.197361
	Igkv2-112	1.26339	1.06565	1.18311	1.17072	0.0574183
	Igkv2-113	0	0	0	0	0
	Igkv11-114	0.460174	0.607965	0.51089	0.526343	0.0433576
	Igkv1-115	0.0083668	0	0	0.00278893	0.00278893
	Igkv2-116	1.04585	0.840221	0.887335	0.924469	0.0621959
	Igkv1-117	3.9575	5.00717	5.2792	4.74796	0.402955
	Igkv11-118	0	0	0	0	0
	Igkv14-118-1	0	0.0204932	0.0358519	0.0187817	0.0103849
	Igkv14-118-2	0	0	0	0	0
	Igkv9-119	0.158969	0.116128	0.188223	0.15444	0.0209347
	Igkv9-120	1.52276	1.26375	1.46993	1.41881	0.0790176
	Igkv17-121	1.38889	1.01783	1.35341	1.25338	0.118218
	Igkv1-122	1.35542	1.20227	1.04867	1.20212	0.0885519
	Igkv9-123	-0.435074	-0.327891	-0.322667	-0.361877	0.0366292
	Igkv9-124	-0.326305	-0.396202	-0.277852	-0.333453	0.034351
	Igkv11-125	4.58501	4.64513	4.74142	4.65718	0.0455527
	Igkv14-126	0.778112	0.874377	0.672224	0.774904	0.0583786
	Igkv14-126-1	0	0	0	0	0
	Igkv17-127	1.80723	1.67361	1.99875	1.82653	0.0943527
	Igkv9-128	0.100402	0.0819728	0.0448149	0.0757298	0.0163473
	Igkv9-129	0.870147	0.806066	0.923187	0.866467	0.03386
	Igkv14-130	2.82798	2.69144	3.02949	2.84964	0.0981849
	Igkv1-131	0	0	-0.00896298	-0.00298766	0.00298766
	Igkv1-132	5.42169	5.85423	5.90661	5.72751	0.153655
	Igkv1-133	4.04953	3.34722	3.20875	3.53517	0.26027
	Igkv17-134	-0.0502008	-0.0409864	-0.0268889	-0.0393587	0.00677859
	Igkv14-134-1	0	0	0	0	0
	Igkv1-135	25.0251	25.1861	23.3665	24.5259	0.58157
	Igkv1-136	0	0	0	0	0
	Igkv2-137	1.95783	2.30207	1.452	1.90397	0.246867

## Sheet: Fig.4d
Absolute Vk-to-JH joining level in Igh-Igk hybrid-Vk-JkRSS v-Abl cells; JH1 bait (Down sampled to 500,000 reads; n=3)
Vk domain	Vks	Repeat 1	Repeat 2	Repeat 3	Average	SEM
Distal	Igkv2-137	-55	-57	-39	-50.3333	5.696
	Igkv1-136	0	0	0	0	0
	Igkv1-135	-925	-858	-1004	-929	42.194
	Igkv14-134-1	0	0	0	0	0
	Igkv17-134	0	0	1	0.333333	0.333333
	Igkv1-133	-129	-89	-158	-125.333	20.0028
	Igkv1-132	-261	-258	-207	-242	17.5214
	Igkv1-131	0	1	0	0.333333	0.333333
	Igkv14-130	-211	-237	-180	-209.333	16.4756
	Igkv9-129	-68	-61	-62	-63.6667	2.18581
	Igkv9-128	-16	-16	-15	-15.6667	0.333333
	Igkv17-127	-70	-39	-63	-57.3333	9.38675
	Igkv14-126-1	0	0	0	0	0
	Igkv14-126	-125	-140	-191	-152	19.975
	Igkv11-125	-943	-735	-760	-812.667	65.5651
	Igkv9-124	17	5	8	10	3.60555
	Igkv9-123	8	17	12	12.3333	2.60342
	Igkv1-122	-63	-52	-46	-53.6667	4.97773
	Igkv17-121	-65	-49	-47	-53.6667	5.696
	Igkv9-120	-338	-322	-243	-301	29.3655
	Igkv9-119	-14	-25	-24	-21	3.51188
	Igkv14-118-2	0	0	0	0	0
	Igkv14-118-1	-3	-4	-3	-3.33333	0.333333
	Igkv11-118	0	-3	0	-1	1
	Igkv1-117	-1132	-1070	-1147	-1116.33	23.5679
	Igkv2-116	-308	-259	-229	-265.333	23.0241
	Igkv1-115	-3	0	0	-1	1
	Igkv11-114	-195	-175	-225	-198.333	14.5297
	Igkv2-113	-2	0	-1	-1	0.57735
	Igkv2-112	-300	-281	-277	-286	7.0946
	Igkv14-111	-312	-300	-322	-311.333	6.35959
	Igkv1-110	-966	-833	-926	-908.333	39.3968
	Igkv2-109	-857	-839	-872	-856	9.53939
	Igkv1-108	-40	-29	-38	-35.6667	3.38296
	Igkv2-107	0	0	0	0	0
	Igkv11-106	-883	-771	-795	-816.333	34.0457
	Igkv2-105	0	0	0	0	0
	Igkv16-104	-1499	-1415	-1469	-1461	24.5764
	Igkv15-103	-644	-593	-596	-611	16.5227
	Igkv15-102	3	2	2	2.33333	0.333333
	Igkv20-101-2	-241	-205	-159	-201.667	23.73
	Igkv15-101-1	0	0	0	0	0
	Igkv15-101	0	0	0	0	0
	Igkv14-100	-116	-110	-115	-113.667	1.85592
	Igkv1-99	-10	-18	-10	-12.6667	2.66667
	Igkv12-98	-267	-270	-261	-266	2.64575
Middle	Igkv15-97	0	0	0	0	0
	Igkv10-96	1308	1215	1299	1274	29.6142
	Igkv2-95-2	0	0	0	0	0
	Igkv2-95-1	0	0	0	0	0
	Igkv10-95	-897	-790	-885	-857.333	33.8444
	Igkv10-94	400	318	368	362	23.8607
	Igkv2-93-1	0	0	0	0	0
	Igkv19-93	1441	1351	1553	1448.33	58.4275
	Igkv4-92	1	0	0	0.333333	0.333333
	Igkv4-91	5	1	0	2	1.52753
	Igkv4-90	20	29	13	20.6667	4.63081
	Igkv13-89-1	0	0	0	0	0
	Igkv12-89	333	269	253	285	24.4404
	Igkv1-88	280	295	329	301.333	14.4952
	Igkv13-87	0	0	0	0	0
	Igkv4-86	144	102	126	124	12.1655
	Igkv13-85	51	48	57	52	2.64575
	Igkv13-84	-158	-143	-127	-142.667	8.95048
	Igkv4-83	74	66	50	63.3333	7.05534
	Igkv13-82	-10	-4	-9	-7.66667	1.85592
	Igkv4-81	871	710	741	774	49.3187
	Igkv13-80-1	0	0	0	0	0
	Igkv4-80	1141	1001	1176	1106	53.4634
	Igkv4-79	291	211	225	242.333	24.6667
	Igkv13-78-1	0	0	0	0	0
	Igkv4-78	156	122	144	140.667	9.95546
	Igkv4-77	1266	1121	1273	1220	49.5412
	Igkv13-76	-1	0	-2	-1	0.57735
	Igkv4-75	110	116	107	111	2.64575
	Igkv13-74-1	0	0	0	0	0
	Igkv4-74	818	667	786	757	45.9384
	Igkv13-73-1	0	0	0	0	0
	Igkv4-73	886	826	932	881.333	30.6884
	Igkv4-72	678	471	602	583.667	60.4548
	Igkv13-71-1	0	0	0	0	0
	Igkv4-71	268	223	264	251.667	14.3798
	Igkv4-70	234	232	392	286	53.0031
	Igkv4-69	262	213	156	210.333	30.6286
	Igkv4-68	295	276	294	288.333	6.17342
	Igkv12-67	0	0	0	0	0
	Igkv12-66	9	0	1	3.33333	2.848
	Igkv4-65	4	4	4	4	0
	Igkv13-64	0	0	0	0	0
	Igkv4-63	5	1	1	2.33333	1.33333
	Igkv13-62-1	0	0	0	0	0
	Igkv4-62	16	9	5	10	3.21455
	Igkv13-61-1	0	0	0	0	0
	Igkv4-61	699	555	641	631.667	41.8303
	Igkv4-59	392	309	356	352.333	24.0301
	Igkv4-60	0	0	0	0	0
	Igkv4-58	1425	1100	1297	1274	94.5216
	Igkv13-57-2	0	-1	-1	-0.666667	0.333333
	Igkv4-57-1	840	748	796	794.667	26.5665
	Igkv13-57-1	0	0	0	0	0
	Igkv4-57	418	431	411	420	5.85947
	Igkv13-56-1	0	0	0	0	0
	Igkv4-56	185	156	177	172.667	8.64741
	Igkv13-55-1	0	0	0	0	0
	Igkv4-55	375	345	363	361	8.7178
	Igkv13-54-1	0	0	0	0	0
	Igkv4-54	546	491	567	534.667	22.6593
	Igkv4-53	670	524	685	626.333	51.3496
	Igkv4-51	2006	1925	1802	1911	59.3043
	Igkv4-50	2897	2529	2767	2731	107.747
	Igkv12-49	0	0	0	0	0
	Igkv5-48	549	441	441	477	36
	Igkv12-47	0	0	0	0	0
	Igkv12-46	2766	2573	2465	2601.33	88.0385
	Igkv5-45	727	579	635	647	43.1432
	Igkv12-44	4908	4492	4544	4648	130.864
	Igkv5-43	749	686	728	721	18.5203
	Igkv12-42	0	0	0	0	0
	Igkv12-41	2324	2075	2138	2179	74.7462
	Igkv5-40-1	0	0	0	0	0
	Igkv12-40	1938	1901	1858	1899	23.1157
	Igkv5-39	1578	1519	1508	1535	21.7332
	Igkv12-38	1237	1229	1982	1482.67	249.677
	Igkv5-37	250	247	252	249.667	1.45297
	Igkv18-36	381	342	333	352	14.7309
	Igkv1-35	0	3	4	2.33333	1.20185
	Igkv8-34	1016	920	994	976.667	29.0364
	Igkv7-33	30	26	35	30.3333	2.60342
	Igkv6-32	4467	4093	4558	4372.67	142.279
	Igkv8-31	8	2	0	3.33333	2.4037
	Igkv8-30	2351	1917	2454	2240.67	164.542
	Igkv6-29	323	262	447	344	54.4273
	Igkv8-28	1147	941	1275	1121	97.2899
	Igkv8-27	1353	1205	1226	1261.33	46.2325
Proximal	Igkv8-26	-93	-84	-115	-97.3333	9.20748
	Igkv6-25	-3804	-3344	-3759	-3635.67	146.411
	Igkv8-24	5616	4699	5665	5326.67	314.152
	Igkv8-23-1	1022	927	1084	1011	45.6545
	Igkv6-23	623	568	759	650	56.7656
	Igkv8-22	0	0	1	0.333333	0.333333
	Igkv8-21	6320	5710	5560	5863.33	232.403
	Igkv6-20	1205	1141	1114	1153.33	26.9835
	Igkv8-19	4680	4131	4403	4404.67	158.485
	Igkv8-18	-635	-579	-626	-613.333	17.3622
	Igkv6-17	-7395	-6476	-7111	-6994	271.666
	Igkv8-16	1481	1252	1519	1417.33	83.3913
	Igkv6-15	764	714	757	745	15.6312
	Igkv6-14	862	793	913	856	34.7707
	Igkv6-13	36	25	41	34	4.72582
	Igkv3-12-1	0	2	0	0.666667	0.666667
	Igkv3-12	-3752	-3576	-3075	-3467.67	202.801
	Igkv3-11	-69	-73	-79	-73.6667	2.90593
	Igkv3-10	-4412	-4129	-4419	-4320	95.5214
	Igkv3-9	-989	-909	-745	-881	71.8146
	Igkv3-8	-170	-150	-149	-156.333	6.83943
	Igkv3-7	-22712	-21011	-21144	-21622.3	546.184
	Igkv3-6	-71	-86	-53	-70	9.53939
	Igkv3-5	-2458	-2279	-2327	-2354.67	53.4925
	Igkv3-4	-4732	-4408	-4110	-4416.67	179.608
	Igkv3-3	-946	-902	-775	-874.333	51.2651
	Igkv3-2	-4636	-4595	-3770	-4333.67	282.082
	Igkv3-1	-1594	-1566	-1359	-1506.33	74.1088
	Total	143154	129668	135853	136225	3897.51

## Sheet: Fig.4e
Absolute Vk-to-Jk joining level in single Jk5-single Igh v-Abl cells; Jk5 bait (Down sampled to 500,000 reads; n=3)
Vk domain	Vks	Repeat 1	Repeat 2	Repeat 3	Average	SEM
Distal	Igkv2-137	-19	-15	-14	-16	1.52753
	Igkv1-136	0	0	0	0	0
	Igkv1-135	-1510	-1474	-1373	-1452.33	41.0054
	Igkv14-134-1	0	0	0	0	0
	Igkv17-134	0	0	0	0	0
	Igkv1-133	-366	-336	-317	-339.667	14.2634
	Igkv1-132	-383	-406	-346	-378.333	17.477
	Igkv1-131	0	0	0	0	0
	Igkv14-130	-180	-234	-164	-192.667	21.1765
	Igkv9-129	-92	-97	-112	-100.333	6.00925
	Igkv9-128	-32	-19	-15	-22	5.1316
	Igkv17-127	-40	-44	-37	-40.3333	2.02759
	Igkv14-126-1	0	0	0	0	0
	Igkv14-126	-315	-262	-275	-284	15.9478
	Igkv11-125	-1812	-1556	-1339	-1569	136.698
	Igkv9-124	18	25	7	16.6667	5.23874
	Igkv9-123	18	24	22	21.3333	1.76383
	Igkv1-122	-247	-312	-152	-237	46.4579
	Igkv17-121	-84	-47	-24	-51.6667	17.477
	Igkv9-120	-363	-389	-270	-340.667	36.1217
	Igkv9-119	-30	-24	-27	-27	1.73205
	Igkv14-118-2	0	0	0	0	0
	Igkv14-118-1	-1	-2	-2	-1.66667	0.333333
	Igkv11-118	0	0	0	0	0
	Igkv1-117	-2453	-2299	-2091	-2281	104.887
	Igkv2-116	-505	-448	-384	-445.667	34.9492
	Igkv1-115	0	0	0	0	0
	Igkv11-114	-185	-168	-164	-172.333	6.43774
	Igkv2-113	-6	-5	-1	-4	1.52753
	Igkv2-112	-881	-846	-979	-902	39.8037
	Igkv14-111	-1025	-980	-1031	-1012	16.0935
	Igkv1-110	-2141	-2082	-1802	-2008.33	104.563
	Igkv2-109	-1451	-1353	-1320	-1374.67	39.3376
	Igkv1-108	-20	-12	-25	-19	3.78594
	Igkv2-107	0	0	0	0	0
	Igkv11-106	-956	-936	-798	-896.667	49.67
	Igkv2-105	0	0	-1	-0.333333	0.333333
	Igkv16-104	-3179	-3117	-2924	-3073.33	76.7818
	Igkv15-103	-1311	-1266	-1254	-1277	17.3494
	Igkv15-102	3	4	12	6.33333	2.848
	Igkv20-101-2	-535	-494	-508	-512.333	12.0324
	Igkv15-101-1	0	0	0	0	0
	Igkv15-101	0	2	2	1.33333	0.666667
	Igkv14-100	-135	-163	-151	-149.667	8.11035
	Igkv1-99	-11	-12	-15	-12.6667	1.20185
	Igkv12-98	-369	-300	-316	-328.333	20.8513
Middle	Igkv15-97	0	0	0	0	0
	Igkv10-96	2114	2133	1805	2017.33	106.308
	Igkv2-95-2	0	0	0	0	0
	Igkv2-95-1	0	0	0	0	0
	Igkv10-95	-7	0	-2	-3	2.08167
	Igkv10-94	0	0	0	0	0
	Igkv2-93-1	0	0	0	0	0
	Igkv19-93	3276	3131	3128	3178.33	48.841
	Igkv4-92	0	0	0	0	0
	Igkv4-91	0	0	0	0	0
	Igkv4-90	16	35	22	24.3333	5.60753
	Igkv13-89-1	0	0	0	0	0
	Igkv12-89	456	475	372	434.333	31.6456
	Igkv1-88	794	733	700	742.333	27.5338
	Igkv13-87	0	0	0	0	0
	Igkv4-86	130	129	110	123	6.50641
	Igkv13-85	0	0	0	0	0
	Igkv13-84	0	0	0	0	0
	Igkv4-83	100	145	128	124.333	13.1191
	Igkv13-82	-26	-17	-17	-20	3
	Igkv4-81	1201	1223	1160	1194.67	18.4602
	Igkv13-80-1	0	0	0	0	0
	Igkv4-80	1933	1805	1882	1873.33	37.2036
	Igkv4-79	438	465	535	479.333	28.9041
	Igkv13-78-1	0	0	0	0	0
	Igkv4-78	92	77	82	83.6667	4.40959
	Igkv4-77	1456	1454	1399	1436.33	18.6756
	Igkv13-76	0	0	0	0	0
	Igkv4-75	263	250	232	248.333	8.98765
	Igkv13-74-1	0	0	0	0	0
	Igkv4-74	1767	1849	1636	1750.67	62.0278
	Igkv13-73-1	0	0	0	0	0
	Igkv4-73	134	151	167	150.667	9.52774
	Igkv4-72	771	682	701	718	27.0617
	Igkv13-71-1	0	0	0	0	0
	Igkv4-71	63	69	72	68	2.64575
	Igkv4-70	238	250	295	261	17.3494
	Igkv4-69	382	330	400	370.667	20.9868
	Igkv4-68	63	62	59	61.3333	1.20185
	Igkv12-67	0	0	2	0.666667	0.666667
	Igkv12-66	8	7	8	7.66667	0.333333
	Igkv4-65	2	1	1	1.33333	0.333333
	Igkv13-64	0	0	0	0	0
	Igkv4-63	0	0	1	0.333333	0.333333
	Igkv13-62-1	0	0	0	0	0
	Igkv4-62	4	3	1	2.66667	0.881917
	Igkv13-61-1	0	0	0	0	0
	Igkv4-61	1117	1044	996	1052.33	35.1773
	Igkv4-59	58	61	79	66	6.55744
	Igkv4-60	0	0	0	0	0
	Igkv4-58	1219	1191	1247	1219	16.1658
	Igkv13-57-2	-5	-1	0	-2	1.52753
	Igkv4-57-1	773	736	659	722.667	33.5774
	Igkv13-57-1	0	0	0	0	0
	Igkv4-57	524	557	523	534.667	11.1704
	Igkv13-56-1	0	0	0	0	0
	Igkv4-56	383	321	279	327.667	30.2067
	Igkv13-55-1	0	0	0	0	0
	Igkv4-55	420	373	317	370	29.7714
	Igkv13-54-1	0	0	0	0	0
	Igkv4-54	565	578	610	584.333	13.3708
	Igkv4-53	709	660	610	659.667	28.5793
	Igkv4-51	1400	1261	1269	1310	45.0592
	Igkv4-50	3744	3537	3445	3575.33	88.4163
	Igkv12-49	0	0	0	0	0
	Igkv5-48	543	615	470	542.667	41.8582
	Igkv12-47	0	0	0	0	0
	Igkv12-46	2614	2289	2087	2330	153.507
	Igkv5-45	3	0	0	1	1
	Igkv12-44	7259	7114	6680	7017.67	173.945
	Igkv5-43	0	0	0	0	0
	Igkv12-42	0	0	0	0	0
	Igkv12-41	2316	2209	2046	2190.33	78.4991
	Igkv5-40-1	0	0	0	0	0
	Igkv12-40	1899	1691	1349	1646.33	160.334
	Igkv5-39	1545	1388	1364	1432.33	56.7578
	Igkv12-38	1852	1890	2065	1935.67	65.5905
	Igkv5-37	320	345	303	322.667	12.1974
	Igkv18-36	289	222	239	250	20.108
	Igkv1-35	3	0	0	1	1
	Igkv8-34	902	894	858	884.667	13.5319
	Igkv7-33	20	22	25	22.3333	1.45297
	Igkv6-32	4858	4556	4360	4591.33	144.842
	Igkv8-31	0	0	1	0.333333	0.333333
	Igkv8-30	2107	1999	2092	2066	33.7787
	Igkv6-29	195	216	189	200	8.18535
	Igkv8-28	457	454	423	444.667	10.8679
	Igkv8-27	1053	953	972	992.667	30.6612
Proximal	Igkv8-26	-1	0	-2	-1	0.57735
	Igkv6-25	-1481	-1522	-1526	-1509.67	14.3798
	Igkv8-24	3007	2794	2781	2860.67	73.2628
	Igkv8-23-1	16	14	12	14	1.1547
	Igkv6-23	494	426	454	458	19.7315
	Igkv8-22	0	0	1	0.333333	0.333333
	Igkv8-21	4469	4083	4066	4206	131.592
	Igkv6-20	586	618	563	589	15.9478
	Igkv8-19	1392	1377	1331	1366.67	18.3515
	Igkv8-18	-16	-6	-2	-8	4.16333
	Igkv6-17	-3135	-2998	-2857	-2996.67	80.2545
	Igkv8-16	6	10	9	8.33333	1.20185
	Igkv6-15	297	286	368	317	25.697
	Igkv6-14	455	496	479	476.667	11.893
	Igkv6-13	7	15	5	9	3.05505
	Igkv3-12-1	0	0	0	0	0
	Igkv3-12	-463	-450	-447	-453.333	4.91031
	Igkv3-11	-1	0	-2	-1	0.57735
	Igkv3-10	-1020	-955	-898	-957.667	35.2436
	Igkv3-9	-69	-35	-47	-50.3333	9.95546
	Igkv3-8	-13	-24	-18	-18.3333	3.1798
	Igkv3-7	-1686	-1618	-1679	-1661	21.5948
	Igkv3-6	0	0	-1	-0.333333	0.333333
	Igkv3-5	-309	-315	-298	-307.333	4.97773
	Igkv3-4	-344	-314	-294	-317.333	14.5297
	Igkv3-3	-73	-60	-58	-63.6667	4.70225
	Igkv3-2	-614	-551	-577	-580.667	18.2787
	Igkv3-1	-240	-225	-194	-219.667	13.5442
	Total	95756	91598	87717	91690.3	2321.12

## Sheet: Fig.4f
Absolute Vk-to-JH joining level in Igh-Igk hybrid-Vk-JkRSS-PKO v-Abl cells; JH1 bait (Down sampled to 500,000 reads; n=3)
Vk domain	Vks	Repeat 1	Repeat 2	Repeat 3	Average	SEM
Distal	Igkv2-137	-87	-79	-87	-84.3333	2.66667
	Igkv1-136	0	0	0	0	0
	Igkv1-135	-1359	-1455	-1363	-1392.33	31.3546
	Igkv14-134-1	0	0	0	0	0
	Igkv17-134	0	0	1	0.333333	0.333333
	Igkv1-133	-131	-134	-124	-129.667	2.96273
	Igkv1-132	-264	-182	-204	-216.667	24.504
	Igkv1-131	0	0	0	0	0
	Igkv14-130	-296	-286	-311	-297.667	7.26483
	Igkv9-129	-70	-64	-81	-71.6667	4.97773
	Igkv9-128	-13	-28	-11	-17.3333	5.36449
	Igkv17-127	-112	-105	-92	-103	5.85947
	Igkv14-126-1	0	0	0	0	0
	Igkv14-126	-178	-162	-193	-177.667	8.95048
	Igkv11-125	-1100	-1022	-1141	-1087.67	34.9014
	Igkv9-124	13	19	6	12.6667	3.75648
	Igkv9-123	11	30	17	19.3333	5.60753
	Igkv1-122	-130	-95	-98	-107.667	11.2002
	Igkv17-121	-124	-121	-116	-120.333	2.33333
	Igkv9-120	-354	-431	-395	-393.333	22.2436
	Igkv9-119	-21	-22	-22	-21.6667	0.333333
	Igkv14-118-2	0	0	0	0	0
	Igkv14-118-1	-1	-1	0	-0.666667	0.333333
	Igkv11-118	0	0	0	0	0
	Igkv1-117	-1697	-1697	-1768	-1720.67	23.6667
	Igkv2-116	-417	-414	-469	-433.333	17.8543
	Igkv1-115	-1	0	-1	-0.666667	0.333333
	Igkv11-114	-327	-299	-308	-311.333	8.25295
	Igkv2-113	0	0	-1	-0.333333	0.333333
	Igkv2-112	-436	-424	-437	-432.333	4.17665
	Igkv14-111	-536	-540	-548	-541.333	3.52767
	Igkv1-110	-1392	-1460	-1434	-1428.67	19.8102
	Igkv2-109	-1518	-1541	-1575	-1544.67	16.5563
	Igkv1-108	-45	-50	-52	-49	2.08167
	Igkv2-107	0	0	0	0	0
	Igkv11-106	-1321	-1404	-1325	-1350	27.0247
	Igkv2-105	0	-1	0	-0.333333	0.333333
	Igkv16-104	-2501	-2573	-2483	-2519	27.4955
	Igkv15-103	-1095	-1058	-1020	-1057.67	21.6513
	Igkv15-102	7	6	7	6.66667	0.333333
	Igkv20-101-2	-349	-378	-391	-372.667	12.4141
	Igkv15-101-1	0	0	0	0	0
	Igkv15-101	0	0	0	0	0
	Igkv14-100	-185	-169	-215	-189.667	13.4825
	Igkv1-99	-14	-11	-38	-21	8.544
	Igkv12-98	-416	-371	-394	-393.667	12.9915
Middle	Igkv15-97	0	0	0	0	0
	Igkv10-96	2080	2157	2221	2152.67	40.7608
	Igkv2-95-2	0	0	0	0	0
	Igkv2-95-1	0	0	0	0	0
	Igkv10-95	-1805	-1772	-1668	-1748.33	41.2809
	Igkv10-94	609	562	594	588.333	13.8604
	Igkv2-93-1	0	0	0	0	0
	Igkv19-93	2948	2991	2684	2874.33	95.9728
	Igkv4-92	1	2	0	1	0.57735
	Igkv4-91	3	5	5	4.33333	0.666667
	Igkv4-90	30	25	27	27.3333	1.45297
	Igkv13-89-1	0	0	0	0	0
	Igkv12-89	655	534	567	585.333	36.1125
	Igkv1-88	476	420	426	440.667	17.7514
	Igkv13-87	0	0	0	0	0
	Igkv4-86	267	242	233	247.333	10.1708
	Igkv13-85	147	130	122	133	7.37111
	Igkv13-84	-451	-456	-439	-448.667	5.04425
	Igkv4-83	190	222	207	206.333	9.24362
	Igkv13-82	-7	-19	-30	-18.6667	6.64162
	Igkv4-81	1853	1723	1699	1758.33	47.8377
	Igkv13-80-1	0	0	0	0	0
	Igkv4-80	2388	2456	2491	2445	30.2379
	Igkv4-79	484	456	553	497.667	28.8232
	Igkv13-78-1	0	0	0	0	0
	Igkv4-78	308	293	315	305.333	6.48931
	Igkv4-77	3558	3254	3054	3288.67	146.521
	Igkv13-76	-2	-1	0	-1	0.57735
	Igkv4-75	223	291	264	259.333	19.7681
	Igkv13-74-1	0	0	0	0	0
	Igkv4-74	1035	992	975	1000.67	17.8543
	Igkv13-73-1	0	0	0	0	0
	Igkv4-73	2086	1959	1986	2010.33	38.6279
	Igkv4-72	1198	1216	1190	1201.33	7.68838
	Igkv13-71-1	0	0	0	0	0
	Igkv4-71	610	532	491	544.333	34.9014
	Igkv4-70	525	495	514	511.333	8.76229
	Igkv4-69	498	383	466	449	34.2685
	Igkv4-68	715	637	688	680	22.8692
	Igkv12-67	1	2	3	2	0.57735
	Igkv12-66	12	16	10	12.6667	1.76383
	Igkv4-65	15	15	8	12.6667	2.33333
	Igkv13-64	-1	-1	0	-0.666667	0.333333
	Igkv4-63	1	3	1	1.66667	0.666667
	Igkv13-62-1	0	0	0	0	0
	Igkv4-62	20	24	18	20.6667	1.76383
	Igkv13-61-1	0	0	0	0	0
	Igkv4-61	1338	1246	1247	1277	30.5014
	Igkv4-59	830	819	796	815	10.0167
	Igkv4-60	0	0	0	0	0
	Igkv4-58	3759	3629	3691	3693	37.5411
	Igkv13-57-2	-11	-4	-9	-8	2.08167
	Igkv4-57-1	1986	1809	1967	1920.67	56.1021
	Igkv13-57-1	0	0	0	0	0
	Igkv4-57	1251	1273	1263	1262.33	6.35959
	Igkv13-56-1	0	0	0	0	0
	Igkv4-56	472	518	497	495.667	13.2958
	Igkv13-55-1	0	0	0	0	0
	Igkv4-55	988	987	925	966.667	20.8353
	Igkv13-54-1	0	0	0	0	0
	Igkv4-54	1528	1463	1445	1478.67	25.208
	Igkv4-53	1877	1819	1863	1853	17.4738
	Igkv4-51	6262	6039	5927	6076	98.4598
	Igkv4-50	8351	7842	8406	8199.67	179.537
	Igkv12-49	0	0	0	0	0
	Igkv5-48	1452	1479	1484	1471.67	9.9387
	Igkv12-47	1	0	0	0.333333	0.333333
	Igkv12-46	9550	9031	8958	9179.67	186.362
	Igkv5-45	2721	2404	2429	2518	101.756
	Igkv12-44	14804	14895	15164	14954.3	108.075
	Igkv5-43	3126	2925	2845	2965.33	83.5869
	Igkv12-42	0	0	0	0	0
	Igkv12-41	6569	6648	6632	6616.33	24.1132
	Igkv5-40-1	0	0	0	0	0
	Igkv12-40	5102	5095	5220	5139	40.5504
	Igkv5-39	5778	5784	6301	5954.33	173.342
	Igkv12-38	4857	4829	5118	4934.67	92.0223
	Igkv5-37	996	1006	1238	1080	79.0527
	Igkv18-36	1712	1680	1866	1752.67	57.4147
	Igkv1-35	5	9	16	10	3.21455
	Igkv8-34	8832	8564	9456	8950.67	264.246
	Igkv7-33	144	185	186	171.667	13.8363
	Igkv6-32	19842	19722	19621	19728.3	63.8757
	Igkv8-31	3	1	12	5.33333	3.38296
	Igkv8-30	11075	11072	11255	11134	60.5062
	Igkv6-29	1352	1286	1422	1353.33	39.2655
	Igkv8-28	5295	5201	5663	5386.33	140.97
	Igkv8-27	6377	5924	6460	6253.67	166.566
	Total	179969	176106	180059	178711	1302.93

## Sheet: Fig.4g
Absolute Vk-to-Jk joining level in single Jk5-PKO v-Abl cells; Jk5 bait (Down sampled to 500,000 reads; n=3)
Vk domain	Vks	Repeat 1	Repeat 2	Repeat 3	Average	SEM
Distal	Igkv2-137	-6	-11	-12	-9.66667	1.85592
	Igkv1-136	0	0	0	0	0
	Igkv1-135	-1551	-1577	-1427	-1518.33	46.2793
	Igkv14-134-1	0	0	0	0	0
	Igkv17-134	0	0	0	0	0
	Igkv1-133	-210	-225	-238	-224.333	8.08977
	Igkv1-132	-178	-201	-221	-200	12.4231
	Igkv1-131	0	0	1	0.333333	0.333333
	Igkv14-130	-211	-163	-240	-204.667	22.4524
	Igkv9-129	-58	-51	-78	-62.3333	8.08977
	Igkv9-128	-6	-6	-13	-8.33333	2.33333
	Igkv17-127	-32	-26	-27	-28.3333	1.85592
	Igkv14-126-1	0	0	0	0	0
	Igkv14-126	-217	-223	-284	-241.333	21.4035
	Igkv11-125	-1181	-1291	-1536	-1336	104.921
	Igkv9-124	14	19	9	14	2.88675
	Igkv9-123	5	15	19	13	4.16333
	Igkv1-122	-164	-158	-228	-183.333	22.4004
	Igkv17-121	-57	-66	-64	-62.3333	2.72845
	Igkv9-120	-219	-181	-296	-232	33.828
	Igkv9-119	-22	-22	-32	-25.3333	3.33333
	Igkv14-118-2	0	0	0	0	0
	Igkv14-118-1	-2	-2	-2	-2	0
	Igkv11-118	0	0	0	0	0
	Igkv1-117	-2110	-2179	-2029	-2106	43.3474
	Igkv2-116	-454	-439	-452	-448.333	4.70225
	Igkv1-115	-1	0	0	-0.333333	0.333333
	Igkv11-114	-175	-190	-180	-181.667	4.40959
	Igkv2-113	0	-4	-7	-3.66667	2.02759
	Igkv2-112	-1156	-1081	-1057	-1098	29.8161
	Igkv14-111	-1041	-947	-978	-988.667	27.6546
	Igkv1-110	-1883	-1919	-1825	-1875.67	27.3821
	Igkv2-109	-1393	-1446	-1480	-1439.67	25.3136
	Igkv1-108	-26	-24	-23	-24.3333	0.881917
	Igkv2-107	0	0	0	0	0
	Igkv11-106	-860	-804	-883	-849	23.4592
	Igkv2-105	0	0	-3	-1	1
	Igkv16-104	-3106	-3208	-3641	-3318.33	163.998
	Igkv15-103	-1498	-1440	-1372	-1436.67	36.4112
	Igkv15-102	7	7	11	8.33333	1.33333
	Igkv20-101-2	-597	-551	-625	-591	21.5716
	Igkv15-101-1	0	0	0	0	0
	Igkv15-101	0	0	1	0.333333	0.333333
	Igkv14-100	-153	-153	-167	-157.667	4.66667
	Igkv1-99	-15	-4	-9	-9.33333	3.1798
	Igkv12-98	-284	-291	-269	-281.333	6.48931
Middle	Igkv15-97	0	0	0	0	0
	Igkv10-96	2221	2123	2353	2232.33	66.6367
	Igkv2-95-2	0	0	0	0	0
	Igkv2-95-1	0	0	0	0	0
	Igkv10-95	-4	-6	-1	-3.66667	1.45297
	Igkv10-94	7	2	4	4.33333	1.45297
	Igkv2-93-1	0	0	0	0	0
	Igkv19-93	4132	3989	4067	4062.67	41.3374
	Igkv4-92	0	0	0	0	0
	Igkv4-91	4	1	0	1.66667	1.20185
	Igkv4-90	20	33	12	21.6667	6.11919
	Igkv13-89-1	0	0	0	0	0
	Igkv12-89	368	335	571	424.667	73.7842
	Igkv1-88	311	309	532	384	74.0023
	Igkv13-87	0	0	0	0	0
	Igkv4-86	124	87	110	107	10.7858
	Igkv13-85	0	3	0	1	1
	Igkv13-84	0	0	0	0	0
	Igkv4-83	144	100	136	126.667	13.5319
	Igkv13-82	-19	-17	-15	-17	1.1547
	Igkv4-81	1296	1252	1038	1195.33	79.6855
	Igkv13-80-1	0	0	0	0	0
	Igkv4-80	2190	2117	2203	2170	26.7644
	Igkv4-79	630	640	626	632	4.16333
	Igkv13-78-1	0	0	0	0	0
	Igkv4-78	109	80	42	77	19.3993
	Igkv4-77	2187	2216	1988	2130.33	71.6574
	Igkv13-76	0	0	0	0	0
	Igkv4-75	231	171	180	194	18.6815
	Igkv13-74-1	0	0	0	0	0
	Igkv4-74	2958	2761	2090	2603	262.729
	Igkv13-73-1	0	0	0	0	0
	Igkv4-73	243	227	177	215.667	19.8774
	Igkv4-72	906	770	721	799	55.3384
	Igkv13-71-1	0	0	0	0	0
	Igkv4-71	77	80	60	72.3333	6.22718
	Igkv4-70	417	357	174	316	73.0821
	Igkv4-69	430	471	365	422	30.8599
	Igkv4-68	78	68	70	72	3.05505
	Igkv12-67	0	1	0	0.333333	0.333333
	Igkv12-66	11	13	7	10.3333	1.76383
	Igkv4-65	3	1	2	2	0.57735
	Igkv13-64	-2	-1	-1	-1.33333	0.333333
	Igkv4-63	0	1	0	0.333333	0.333333
	Igkv13-62-1	0	0	0	0	0
	Igkv4-62	2	2	1	1.66667	0.333333
	Igkv13-61-1	0	0	0	0	0
	Igkv4-61	1371	1329	989	1229.67	120.943
	Igkv4-59	78	87	72	79	4.3589
	Igkv4-60	0	0	0	0	0
	Igkv4-58	1528	1498	1271	1432.33	81.1302
	Igkv13-57-2	0	-1	-3	-1.33333	0.881917
	Igkv4-57-1	775	677	730	727.333	28.3216
	Igkv13-57-1	0	0	0	0	0
	Igkv4-57	636	583	653	624	21.0792
	Igkv13-56-1	0	0	0	0	0
	Igkv4-56	326	366	242	311.333	36.5392
	Igkv13-55-1	0	0	0	0	0
	Igkv4-55	444	392	427	421	15.308
	Igkv13-54-1	0	0	0	0	0
	Igkv4-54	735	687	603	675	38.5746
	Igkv4-53	828	793	854	825	17.673
	Igkv4-51	2057	1902	1738	1899	92.0996
	Igkv4-50	5104	5130	4880	5038	79.3557
	Igkv12-49	0	0	0	0	0
	Igkv5-48	810	876	840	842	19.0788
	Igkv12-47	0	0	0	0	0
	Igkv12-46	3598	3575	3573	3582	8.02081
	Igkv5-45	0	2	0	0.666667	0.666667
	Igkv12-44	10565	10266	10675	10502	122.198
	Igkv5-43	0	1	2	1	0.57735
	Igkv12-42	0	0	0	0	0
	Igkv12-41	2754	2512	2682	2649.33	71.7434
	Igkv5-40-1	0	0	0	0	0
	Igkv12-40	1341	1335	1879	1518.33	180.342
	Igkv5-39	1903	1648	2806	2119	351.299
	Igkv12-38	3780	3579	2908	3422.33	263.631
	Igkv5-37	573	562	628	587.667	20.4151
	Igkv18-36	428	426	494	449.333	22.3408
	Igkv1-35	1	0	0	0.333333	0.333333
	Igkv8-34	2345	2274	2041	2220	91.8168
	Igkv7-33	50	36	40	42	4.16333
	Igkv6-32	9720	9728	8095	9181	543.005
	Igkv8-31	5	4	6	5	0.57735
	Igkv8-30	4454	4206	4217	4292.33	80.8957
	Igkv6-29	356	384	325	355	17.0392
	Igkv8-28	694	706	669	689.667	10.8985
	Igkv8-27	3941	3977	3735	3884.33	75.3864
	Total	99216	96700	95362	97092.7	1129.74
