# Supplementary material for: Molecular basis for differential Igk versus Igh V(D)J joining mechanisms
Source: Nature. 2024 May 29;630(8015):189–97. doi: 10.1038/s41586-024-07477-y (PMC11153149; doi:10.1038/s41586-024-07477-y)
Supplement: Supplementary file 8 — Source Data Fig. 5 [file 41586_2024_7477_MOESM8_ESM.xlsx]

## Sheet: Fig.5a
Absolute D-to-Jk joining level in Igh-Igk hybrid-D v-Abl cells; Jk5 bait (Down sampled to 500,000 reads; n=4)
	Inv						Del
Ds	Repeat 1	Repeat 2	Repeat 3	Repeat 4	Average	SEM	Repeat 1	Repeat 2	Repeat 3	Repeat 4	Average	SEM
IGHD4-1	6708	6684	7160	8310	7215.5	380.905	427	507	628	654	554	53.0833
IGHD3-2	65	85	105	128	95.75	13.4992	7	8	4	6	6.25	0.853913
IGHD2-11	92	76	107	65	85	9.19239	0	0	1	0	0.25	0.25
IGHD2-10	23	31	42	37	33.25	4.09013	13	5	0	10	7	2.85774
IGHD2-9	48	41	42	60	47.75	4.36606	0	0	0	0	0	0
IGHD2-14	78	72	103	72	81.25	7.38664	15	19	29	18	20.25	3.03795
IGHD2-4	23	27	34	34	29.5	2.72336	0	0	0	0	0	0
IGHD2-1	206	195	237	242	220	11.5253	2	1	2	0	1.25	0.478714
IGHD1-2	55	32	50	39	44	5.21217	24	10	14	13	15.25	3.03795
IGHD3-3	2	1	4	3	2.5	0.645497	2	4	3	7	4	1.08012
IGHD2-2	26	34	24	37	30.25	3.11916	6	4	9	5	6	1.08012
IGHD2-3	517	477	643	545	545.5	35.3683	13	24	27	22	21.5	3.01386
IGHD1-1	225	236	263	269	248.25	10.5623	48	53	48	54	50.75	1.60078
Total (Inv+Del)							8625	8626	9579	10630	9365	477.82

## Sheet: Fig.5b
Absolute D-to-Jk joining level in Igh-Igk hybrid-D-VkRSS v-Abl cells; Jk5 bait (Down sampled to 500,000 reads; n=6)
	Inv								Del
Ds	Repeat 1	Repeat 2	Repeat 3	Repeat 4	Repeat 5	Repeat 6	Average	SEM	Repeat 1	Repeat 2	Repeat 3	Repeat 4	Repeat 5	Repeat 6	Average	SEM
IGHD4-1	2119	1738	4649	1965	1347	2991	2468.17	489.716	63309	51741	102587	55001	40746	65359	63123.8	8676.96
IGHD3-2	510	337	703	609	318	426	483.833	62.3941	10	6	10	1	1	4	5.33333	1.66667
IGHD2-11	58	55	72	76	51	35	57.8333	6.07408	3	2	3	0	0	1	1.5	0.562731
IGHD2-10	21	17	42	31	10	22	23.8333	4.58561	1	8	14	11	4	6	7.33333	1.92642
IGHD2-9	32	19	28	29	26	21	25.8333	2.02347	0	0	0	0	0	0	0	0
IGHD2-14	39	47	89	80	39	55	58.1667	8.74992	8	13	29	15	17	26	18	3.26599
IGHD2-4	21	13	33	20	15	8	18.3333	3.51821	0	0	0	0	0	0	0	0
IGHD2-1	122	108	244	179	89	162	150.667	23.157	1	5	2	1	2	1	2	0.632456
IGHD1-2	29	21	30	41	12	19	25.3333	4.15264	10	7	18	12	7	10	10.6667	1.66667
IGHD3-3	8	4	8	3	0	6	4.83333	1.27584	3	2	4	1	2	1	2.16667	0.477261
IGHD2-2	23	13	32	18	14	12	18.6667	3.13759	7	4	20	9	2	5	7.83333	2.62573
IGHD2-3	323	224	424	379	176	293	303.167	37.9855	23	17	43	17	18	20	23	4.1069
IGHD1-1	123	127	94	173	100	43	110	17.5803	28	52	75	44	15	26	40	8.85061
Total (Inv+Del)									66831	54580	109253	58715	43011	69552	66990.3	9291.98

## Sheet: Fig.5c
Absolute VH-to-DJH joining level in DJH-INV v-Abl cells; JH4 bait (Down sampled to 500,000 reads; n=3)
VH domain	VH	Repeat 1	Repeat 2	Repeat 3	Average	SEM
7183/Q52	Ighv5-1P	8	7	18	11	3.51188
	Ighv5-2	141	91	117	116.333	14.4376
	Ighv2-2	64	45	45	51.3333	6.33333
	Ighv5-4	9	9	14	10.6667	1.66667
	Ighv2-3	8	6	8	7.33333	0.666667
	Ighv5-6	2	2	6	3.33333	1.33333
	Ighv2-4	0	0	2	0.666667	0.666667
	Ighv5-9	4	2	1	2.33333	0.881917
	Ighv2-5	0	1	4	1.66667	1.20185
	Ighv5-12	8	3	20	10.3333	5.04425
	Ighv2-6	6	2	8	5.33333	1.76383
	Ighv5-9-1	0	0	0	0	0
	Ighv5-12-4	0	0	0	0	0
	Ighv2-9-1	0	2	1	1	0.57735
	Ighv2-6-8	2	0	1	1	0.57735
	Ighv2-7	0	0	0	0	0
	Ighv5-15	0	1	0	0.333333	0.333333
	Ighv5-16	0	0	0	0	0
	Ighv5-17	3	1	1	1.66667	0.666667
	Ighv2-9	7	4	6	5.66667	0.881917
Middle	Ighv7-1	1	3	4	2.66667	0.881917
	Ighv7-2	0	0	0	0	0
	Ighv14-1	0	0	0	0	0
	Ighv4-1	1	0	0	0.333333	0.333333
	Ighv3-1	0	0	0	0	0
	Ighv11-1	0	0	0	0	0
	Ighv14-2	0	0	0	0	0
	Ighv4-2	0	1	0	0.333333	0.333333
	Ighv3-2	3	0	1	1.33333	0.881917
	Ighv11-2	0	0	0	0	0
	Ighv14-3	1	0	0	0.333333	0.333333
	Ighv16-1	0	0	0	0	0
	Ighv9-1	0	0	0	0	0
	Ighv12-1	0	0	0	0	0
	Ighv9-2	0	0	0	0	0
	Ighv12-2P	0	0	0	0	0
	Ighv9-3	1	1	0	0.666667	0.333333
	Ighv7-3	0	0	0	0	0
	Ighv14-4	0	0	0	0	0
	Ighv3-3	0	0	0	0	0
	Ighv7-4	0	0	0	0	0
	Ighv3-4	2	0	0	0.666667	0.666667
	Ighv3-5	0	0	0	0	0
	Ighv13-1	0	0	0	0	0
	Ighv3-6	1	0	0	0.333333	0.333333
	Ighv9-4	0	0	0	0	0
	Ighv5-21P	0	0	0	0	0
	Ighv3-8	0	0	0	0	0
	Ighv13-2	0	0	0	0	0
	Ighv12-3	0	2	2	1.33333	0.666667
	Ighv6-3	0	0	0	0	0
	Ighv6-4	0	0	0	0	0
	Ighv6-5	0	0	0	0	0
	Ighv6-6	0	0	0	0	0
	Ighv6-7	0	0	0	0	0
J558	Ighv8-2 ORF	0	0	0	0	0
	Ighv1-2P	0	0	0	0	0
	Ighv10-1	0	2	7	3	2.08167
	Ighv1-4	0	0	0	0	0
	Ighv1-5	0	0	0	0	0
	Ighv10-3	0	0	0	0	0
	Ighv1-7	0	0	0	0	0
	Ighv15-2	0	2	0	0.666667	0.666667
	Ighv1-9	0	0	0	0	0
	Ighv1-11	1	0	0	0.333333	0.333333
	Ighv1-12	0	0	0	0	0
	Ighv1-13P	0	0	0	0	0
	Ighv1-14	0	0	0	0	0
	Ighv1-15	0	0	0	0	0
	Ighv1-17	0	0	0	0	0
	Ighv1-18	0	0	0	0	0
	Ighv1-19	0	0	0	0	0
	Ighv1-20	0	0	0	0	0
	Ighv1-21-1P	0	0	0	0	0
	Ighv1-21P	0	0	0	0	0
	Ighv1-22	0	0	0	0	0
	Ighv1-23 ORF	0	0	0	0	0
	Ighv1-25P	0	0	0	0	0
	Ighv1-26	0	0	0	0	0
	Ighv1-31	0	0	0	0	0
	Ighv1-32P	0	0	0	0	0
	Ighv1-33P	0	0	0	0	0
	Ighv1-34	0	0	0	0	0
	Ighv1-36	0	0	0	0	0
	Ighv1-38P	0	0	0	0	0
	Ighv1-39	0	0	0	0	0
	Ighv1-40P	0	0	0	0	0
	Ighv1-42	0	0	0	0	0
	Ighv1-43	0	0	0	0	0
	Ighv1-46P	0	0	0	0	0
	Ighv1-47	2	2	0	1.33333	0.666667
J558/3609	Ighv8-4	0	0	0	0	0
	Ighv1-49	0	0	0	0	0
	Ighv8-5	0	0	0	0	0
	Ighv1-50	0	0	0	0	0
	Ighv1-51P	0	0	0	0	0
	Ighv1-52	0	0	0	0	0
	Ighv1-53	0	0	0	0	0
	Ighv8-6	0	0	0	0	0
	Ighv1-54	0	0	0	0	0
	Ighv1-55	0	0	0	0	0
	Ighv1-56	0	0	0	0	0
	Ighv8-7P	2	0	0	0.666667	0.666667
	Ighv8-8	1	0	0	0.333333	0.333333
	Ighv1-58	0	0	0	0	0
	Ighv1-59	0	0	1	0.333333	0.333333
	Ighv1-61	0	0	0	0	0
	Ighv1-62P	0	0	0	0	0
	Ighv1-62-2	0	0	0	0	0
	Ighv1-62-3	0	0	0	0	0
	Ighv8-9	0	0	0	0	0
	Ighv1-63	0	0	0	0	0
	Ighv1-64	0	0	0	0	0
	Ighv8-11	0	0	0	0	0
	Ighv1-66	0	0	0	0	0
	Ighv1-67	0	0	0	0	0
	Ighv1-69	0	0	0	0	0
	Ighv8-12	0	1	3	1.33333	0.881917
	Ighv1-70P	0	0	0	0	0
	Ighv1-71	0	0	0	0	0
	Ighv1-72	0	0	0	0	0
	Ighv1-73P	0	0	0	0	0
	Ighv1-74	0	0	0	0	0
	Ighv1-75	0	1	0	0.333333	0.333333
	Ighv1-76	0	0	0	0	0
	Ighv1-77	0	0	0	0	0
	Ighv1-78	0	0	0	0	0
	Ighv1-79P	0	0	0	0	0
	Ighv1-80	0	0	0	0	0
	Ighv1-81	0	0	1	0.333333	0.333333
	Ighv1-82	0	0	0	0	0
	Ighv1-83P	0	0	0	0	0
	Ighv1-84	0	0	0	0	0
	Ighv1-85	0	0	0	0	0
	Ighv1-86P	0	0	0	0	0
	Total	278	191	271	246.667	27.9066

## Sheet: Fig.5d
Absolute VH-to-DJH joining level in DJH-INV-VkRSS v-Abl cells; JH4 bait (Down sampled to 500,000 reads; n=4)
VH domain	VHs	Repeat 1	Repeat 2	Repeat 3	Repeat 4	Average	SEM
7183/Q52	Ighv5-1P	43	131	134	51	89.75	24.7433
	Ighv5-2	906	1714	1622	818	1265	234.119
	Ighv2-2	402	788	825	442	614.25	111.551
	Ighv5-4	169	174	217	85	161.25	27.6055
	Ighv2-3	106	117	217	53	123.25	34.2305
	Ighv5-6	56	122	79	68	81.25	14.3723
	Ighv2-4	0	0	1	0	0.25	0.25
	Ighv5-9	7	19	51	13	22.5	9.81071
	Ighv2-5	14	18	12	6	12.5	2.5
	Ighv5-12	76	162	156	111	126.25	20.25
	Ighv2-6	94	243	143	57	134.25	40.3017
	Ighv5-9-1	6	3	13	0	5.5	2.78388
	Ighv5-12-4	0	0	0	1	0.25	0.25
	Ighv2-9-1	45	44	51	15	38.75	8.06613
	Ighv2-6-8	10	39	33	13	23.75	7.20388
	Ighv2-7	0	0	0	0	0	0
	Ighv5-15	8	5	7	0	5	1.77951
	Ighv5-16	20	5	32	26	20.75	5.79332
	Ighv5-17	9	37	9	2	14.25	7.76075
	Ighv2-9	170	348	292	128	234.5	51.3898
Middle	Ighv7-1	51	63	45	9	42	11.619
	Ighv7-2	0	0	2	0	0.5	0.5
	Ighv14-1	0	0	0	2	0.5	0.5
	Ighv4-1	9	18	13	3	10.75	3.17214
	Ighv3-1	17	55	42	7	30.25	11.0557
	Ighv11-1	9	18	21	10	14.5	2.95804
	Ighv14-2	8	64	17	21	27.5	12.4666
	Ighv4-2	0	8	10	4	5.5	2.21736
	Ighv3-2	6	5	9	2	5.5	1.44338
	Ighv11-2	17	28	13	8	16.5	4.25245
	Ighv14-3	0	11	10	1	5.5	2.90115
	Ighv16-1	0	0	0	0	0	0
	Ighv9-1	0	0	0	0	0	0
	Ighv12-1	0	2	0	0	0.5	0.5
	Ighv9-2	0	0	0	0	0	0
	Ighv12-2P	0	0	0	0	0	0
	Ighv9-3	1	20	7	1	7.25	4.47912
	Ighv7-3	0	0	5	2	1.75	1.18145
	Ighv14-4	6	21	1	1	7.25	4.73242
	Ighv3-3	2	4	15	1	5.5	3.22749
	Ighv7-4	0	0	0	0	0	0
	Ighv3-4	0	0	0	4	1	1
	Ighv3-5	0	0	0	0	0	0
	Ighv13-1	0	0	0	0	0	0
	Ighv3-6	0	1	1	0	0.5	0.288675
	Ighv9-4	0	0	0	1	0.25	0.25
	Ighv5-21P	0	0	0	0	0	0
	Ighv3-8	5	2	1	1	2.25	0.946485
	Ighv13-2	0	1	1	4	1.5	0.866025
	Ighv12-3	6	14	10	5	8.75	2.05649
	Ighv6-3	0	0	1	0	0.25	0.25
	Ighv6-4	0	0	0	0	0	0
	Ighv6-5	0	0	0	0	0	0
	Ighv6-6	0	3	0	0	0.75	0.75
	Ighv6-7	0	0	0	0	0	0
J558	Ighv8-2 ORF	0	1	0	1	0.5	0.288675
	Ighv1-2P	4	0	0	0	1	1
	Ighv10-1	6	3	9	4	5.5	1.32288
	Ighv1-4	0	0	0	0	0	0
	Ighv1-5	0	0	9	1	2.5	2.17945
	Ighv10-3	0	0	0	2	0.5	0.5
	Ighv1-7	1	2	4	0	1.75	0.853913
	Ighv15-2	20	42	53	107	55.5	18.4865
	Ighv1-9	0	0	0	0	0	0
	Ighv1-11	14	25	10	4	13.25	4.42295
	Ighv1-12	0	2	1	2	1.25	0.478714
	Ighv1-13P	0	3	0	0	0.75	0.75
	Ighv1-14	0	0	0	0	0	0
	Ighv1-15	0	0	0	0	0	0
	Ighv1-17	0	0	0	0	0	0
	Ighv1-18	0	0	0	0	0	0
	Ighv1-19	0	0	0	0	0	0
	Ighv1-20	0	0	0	0	0	0
	Ighv1-21-1P	0	0	0	0	0	0
	Ighv1-21P	0	0	0	0	0	0
	Ighv1-22	0	0	0	0	0	0
	Ighv1-23 ORF	0	0	0	0	0	0
	Ighv1-25P	0	0	0	0	0	0
	Ighv1-26	0	0	0	0	0	0
	Ighv1-31	0	0	0	0	0	0
	Ighv1-32P	0	0	0	0	0	0
	Ighv1-33P	0	0	1	0	0.25	0.25
	Ighv1-34	0	0	0	0	0	0
	Ighv1-36	1	0	0	0	0.25	0.25
	Ighv1-38P	0	0	0	0	0	0
	Ighv1-39	0	0	0	5	1.25	1.25
	Ighv1-40P	0	0	0	0	0	0
	Ighv1-42	0	0	0	0	0	0
	Ighv1-43	0	0	13	0	3.25	3.25
	Ighv1-46P	0	0	0	0	0	0
	Ighv1-47	19	44	36	14	28.25	7.05189
J558/3609	Ighv8-4	0	1	2	1	1	0.408248
	Ighv1-49	0	0	0	0	0	0
	Ighv8-5	0	0	0	0	0	0
	Ighv1-50	0	0	0	0	0	0
	Ighv1-51P	0	0	0	0	0	0
	Ighv1-52	0	1	1	0	0.5	0.288675
	Ighv1-53	0	0	0	0	0	0
	Ighv8-6	1	0	0	0	0.25	0.25
	Ighv1-54	0	0	4	2	1.5	0.957427
	Ighv1-55	8	0	1	1	2.5	1.84842
	Ighv1-56	1	0	0	0	0.25	0.25
	Ighv8-7P	5	8	3	2	4.5	1.32288
	Ighv8-8	2	9	4	2	4.25	1.65202
	Ighv1-58	0	0	0	0	0	0
	Ighv1-59	0	0	1	0	0.25	0.25
	Ighv1-61	0	0	0	1	0.25	0.25
	Ighv1-62P	1	0	0	0	0.25	0.25
	Ighv1-62-2	0	0	0	0	0	0
	Ighv1-62-3	0	0	0	0	0	0
	Ighv8-9	0	0	0	0	0	0
	Ighv1-63	0	0	0	0	0	0
	Ighv1-64	0	0	3	0	0.75	0.75
	Ighv8-11	2	1	4	6	3.25	1.10868
	Ighv1-66	0	0	0	0	0	0
	Ighv1-67	0	0	0	0	0	0
	Ighv1-69	0	1	1	0	0.5	0.288675
	Ighv8-12	11	17	6	10	11	2.27303
	Ighv1-70P	0	0	0	2	0.5	0.5
	Ighv1-71	0	0	0	0	0	0
	Ighv1-72	0	0	0	0	0	0
	Ighv1-73P	0	0	1	0	0.25	0.25
	Ighv1-74	0	2	0	0	0.5	0.5
	Ighv1-75	1	3	3	1	2	0.57735
	Ighv1-76	0	16	4	2	5.5	3.59398
	Ighv1-77	0	0	1	0	0.25	0.25
	Ighv1-78	0	0	1	2	0.75	0.478714
	Ighv1-79P	0	0	0	0	0	0
	Ighv1-80	0	0	0	0	0	0
	Ighv1-81	1	0	0	4	1.25	0.946485
	Ighv1-82	0	0	0	0	0	0
	Ighv1-83P	1	0	0	0	0.25	0.25
	Ighv1-84	0	0	0	0	0	0
	Ighv1-85	0	0	0	0	0	0
	Ighv1-86P	0	0	0	0	0	0
	Total	2377	4488	4294	2152	3327.75	616.856

## Sheet: Fig.5e
Absolute VH-to-DJH joining level in DJH-INV-VkRSS-JkRSS v-Abl cells; JH4 bait (Down sampled to 500,000 reads; n=3)
VH domain	VHs	Repeat 1	Repeat 2	Repeat 3	Average	SEM
7183/Q52	Ighv5-1P	95	42	35	57.3333	18.9414
	Ighv5-2	46820	43310	43283	44471	1174.53
	Ighv2-2	377	297	263	312.333	33.7902
	Ighv5-4	79	64	146	96.3333	25.208
	Ighv2-3	103	42	82	75.6667	17.8916
	Ighv5-6	73	40	34	49	12.1244
	Ighv2-4	0	3	0	1	1
	Ighv5-9	25	7	14	15.3333	5.23874
	Ighv2-5	7	1	3	3.66667	1.76383
	Ighv5-12	122	91	25	79.3333	28.6026
	Ighv2-6	66	125	37	76	25.8908
	Ighv5-9-1	2	2	103	35.6667	33.6667
	Ighv5-12-4	0	2	0	0.666667	0.666667
	Ighv2-9-1	4	23	4	10.3333	6.33333
	Ighv2-6-8	14	17	0	10.3333	5.23874
	Ighv2-7	0	0	0	0	0
	Ighv5-15	6	3	2	3.66667	1.20185
	Ighv5-16	1	2	0	1	0.57735
	Ighv5-17	1	2	5	2.66667	1.20185
	Ighv2-9	40	22	36	32.6667	5.4569
Middle	Ighv7-1	10	18	2	10	4.6188
	Ighv7-2	0	0	0	0	0
	Ighv14-1	0	0	0	0	0
	Ighv4-1	3	6	2	3.66667	1.20185
	Ighv3-1	7	9	2	6	2.08167
	Ighv11-1	3	7	1	3.66667	1.76383
	Ighv14-2	13	9	9	10.3333	1.33333
	Ighv4-2	3	1	0	1.33333	0.881917
	Ighv3-2	8	6	4	6	1.1547
	Ighv11-2	3	3	0	2	1
	Ighv14-3	4	1	0	1.66667	1.20185
	Ighv16-1	0	0	0	0	0
	Ighv9-1	0	0	0	0	0
	Ighv12-1	0	0	0	0	0
	Ighv9-2	0	0	0	0	0
	Ighv12-2P	0	0	0	0	0
	Ighv9-3	11	0	1	4	3.51188
	Ighv7-3	2	1	1	1.33333	0.333333
	Ighv14-4	4	2	2	2.66667	0.666667
	Ighv3-3	1	0	5	2	1.52753
	Ighv7-4	0	0	0	0	0
	Ighv3-4	1	0	0	0.333333	0.333333
	Ighv3-5	0	0	0	0	0
	Ighv13-1	0	0	0	0	0
	Ighv3-6	0	0	0	0	0
	Ighv9-4	0	0	0	0	0
	Ighv5-21P	0	0	0	0	0
	Ighv3-8	3	0	0	1	1
	Ighv13-2	1	0	0	0.333333	0.333333
	Ighv12-3	2	5	3	3.33333	0.881917
	Ighv6-3	0	1	2	1	0.57735
	Ighv6-4	0	0	0	0	0
	Ighv6-5	0	0	0	0	0
	Ighv6-6	1	0	0	0.333333	0.333333
	Ighv6-7	0	0	0	0	0
J558	Ighv8-2 ORF	0	0	0	0	0
	Ighv1-2P	0	0	1	0.333333	0.333333
	Ighv10-1	6	5	2	4.33333	1.20185
	Ighv1-4	0	0	0	0	0
	Ighv1-5	0	0	0	0	0
	Ighv10-3	2	7	2	3.66667	1.66667
	Ighv1-7	4	1	0	1.66667	1.20185
	Ighv15-2	19	22	7	16	4.58258
	Ighv1-9	2	0	0	0.666667	0.666667
	Ighv1-11	4	8	2	4.66667	1.76383
	Ighv1-12	0	0	0	0	0
	Ighv1-13P	0	1	0	0.333333	0.333333
	Ighv1-14	0	0	0	0	0
	Ighv1-15	0	0	0	0	0
	Ighv1-17	0	0	0	0	0
	Ighv1-18	0	0	0	0	0
	Ighv1-19	0	0	0	0	0
	Ighv1-20	0	0	0	0	0
	Ighv1-21-1P	0	0	0	0	0
	Ighv1-21P	0	0	0	0	0
	Ighv1-22	0	0	0	0	0
	Ighv1-23 ORF	0	0	0	0	0
	Ighv1-25P	0	0	1	0.333333	0.333333
	Ighv1-26	0	0	0	0	0
	Ighv1-31	0	0	0	0	0
	Ighv1-32P	0	0	0	0	0
	Ighv1-33P	0	0	0	0	0
	Ighv1-34	0	0	0	0	0
	Ighv1-36	1	0	1	0.666667	0.333333
	Ighv1-38P	0	0	0	0	0
	Ighv1-39	0	0	0	0	0
	Ighv1-40P	0	0	0	0	0
	Ighv1-42	0	0	0	0	0
	Ighv1-43	0	0	0	0	0
	Ighv1-46P	0	0	0	0	0
	Ighv1-47	23	14	13	16.6667	3.1798
J558/3609	Ighv8-4	2	3	0	1.66667	0.881917
	Ighv1-49	0	0	0	0	0
	Ighv8-5	0	0	0	0	0
	Ighv1-50	0	1	0	0.333333	0.333333
	Ighv1-51P	0	0	0	0	0
	Ighv1-52	1	0	0	0.333333	0.333333
	Ighv1-53	1	0	0	0.333333	0.333333
	Ighv8-6	0	0	0	0	0
	Ighv1-54	0	0	0	0	0
	Ighv1-55	0	0	0	0	0
	Ighv1-56	0	0	0	0	0
	Ighv8-7P	2	1	3	2	0.57735
	Ighv8-8	4	2	1	2.33333	0.881917
	Ighv1-58	0	0	0	0	0
	Ighv1-59	2	0	0	0.666667	0.666667
	Ighv1-61	0	1	0	0.333333	0.333333
	Ighv1-62P	0	0	0	0	0
	Ighv1-62-2	0	0	0	0	0
	Ighv1-62-3	0	0	0	0	0
	Ighv8-9	0	0	0	0	0
	Ighv1-63	0	0	0	0	0
	Ighv1-64	3	4	0	2.33333	1.20185
	Ighv8-11	5	11	0	5.33333	3.1798
	Ighv1-66	0	0	0	0	0
	Ighv1-67	2	0	0	0.666667	0.666667
	Ighv1-69	1	0	0	0.333333	0.333333
	Ighv8-12	4	5	5	4.66667	0.333333
	Ighv1-70P	0	0	0	0	0
	Ighv1-71	0	0	0	0	0
	Ighv1-72	1	0	0	0.333333	0.333333
	Ighv1-73P	1	2	0	1	0.57735
	Ighv1-74	0	1	0	0.333333	0.333333
	Ighv1-75	0	5	0	1.66667	1.66667
	Ighv1-76	2	0	3	1.66667	0.881917
	Ighv1-77	0	0	0	0	0
	Ighv1-78	1	0	0	0.333333	0.333333
	Ighv1-79P	0	0	0	0	0
	Ighv1-80	0	0	0	0	0
	Ighv1-81	0	0	0	0	0
	Ighv1-82	0	0	0	0	0
	Ighv1-83P	0	0	0	0	0
	Ighv1-84	0	0	0	0	0
	Ighv1-85	0	0	0	0	0
	Ighv1-86P	0	0	0	0	0
	Total	48008	44258	44147	45471	1268.9

## Sheet: Fig.5f
Relationship between relative Vk usage level in single Jk5 allele v-Abl cells with Jk5 bait (Percentage of total Vk-to-Jk junctions; average of 3 repeats) and RIC scores of Vk-RSSs
Vk domain	Vks	Vk-RSS RIC	Average Vk usage (%)
Distal	Vk2-137	-10.13	0.013545
	Vk1-136	/*	0
	Vk-135	-13.56	1.46126
	Vk14-134-1	-22	0
	Vk17-134	-18.59	0
	Vk1-133	-15.17	0.252763
	Vk1-132	-13.88	0.284958
	Vk1-131	/	0
	Vk14-130	-10.84	0.215851
	Vk9-129	-14.28	0.0952913
	Vk9-128	-12.72	0.0204383
	Vk17-127	-18.59	0.044413
	Vk14-126-1	-30.03	0
	Vk14-126	-21.35	0.252788
	Vk11-125	-10.84	1.65091
	Vk9-124	-14.28	0.0137229
	Vk9-123	-11.85	0.0196365
	Vk1-122	-12.56	0.193936
	Vk17-121	-18.59	0.0681286
	Vk9-120	-11.85	0.324793
	Vk9-119	-15.15	0.0350388
	Vk14-118-2	-24.07	0
	Vk14-118-1	-11.26	0.00263
	Vk11-118	-23.98	0
	Vk1-117	-12.82	2.06418
	Vk2-116	-15.56	0.445811
	Vk1-115	-21.26	0
	Vk11-114	-19.61	0.192103
	Vk2-113	-15.43	0.00262996
	Vk2-112	-12	0.976103
	Vk14-111	-13.63	1.06929
	Vk1-110	-12.82	1.89543
	Vk2-109	-15.56	1.4642
	Vk1-108	-14.58	0.0155617
	Vk2-107	/	0
	Vk11-106	-19.33	0.957778
	Vk2-105	-15.43	0.00067201
	Vk16-104	-11.63	3.35857
	Vk15-103	-16.32	1.37924
	Vk15-102	-14.74	0.00678451
	Vk20-101-2	-12.07	0.56265
	Vk15-101-1	-26.08	0
	Vk15-101	/	0
	Vk14-100	-11.71	0.171436
	Vk1-99	-16.66	0.0105461
	Vk12-98	-10.25	0.343282
Middle	Vk15-97	/	0
	Vk10-96	-14.23	2.17836
	Vk2-95-2	/	0
	Vk2-95-1	/	0
	Vk10-95	-14.23	0.00431379
	Vk10-94	-14.23	0.00513233
	Vk2-93-1	/	0
	Vk19-93	-11.29	3.61762
	Vk4-92	-19.89	0
	Vk4-91	-20.86	0.0015295
	Vk4-90	-11.84	0.0310848
	Vk13-89-1	/	0
	Vk12-89	-14.2	0.468105
	Vk1-88	-16.47	0.625455
	Vk13-87	-23.75	0.000198644
	Vk4-86	-9.68	0.121445
	Vk13-85	-12.72	0
	Vk13-84	-11.27	0
	Vk4-83	-11.78	0.130737
	Vk13-82	-18.62	0.0240108
	Vk4-81	-10.08	1.23902
	Vk13-80-1	/	0
	Vk4-80	-10.01	2.20786
	Vk4-79	-12.64	0.659736
	Vk13-78-1	/	0
	Vk4-78	-11.07	0.0947891
	Vk4-77	-9.68	1.70279
	Vk13-76	-20.22	0.000284151
	Vk4-75	-10.01	0.186016
	Vk13-74-1	/	0
	Vk4-74	-9.68	1.95911
	Vk13-73-1	/	0
	Vk4-73	-9.68	0.166118
	Vk4-72	-9.68	0.692635
	Vk13-71-1	/	0
	Vk4-71	-9.68	0.0715315
	Vk4-70	-9.68	0.339891
	Vk4-69	-9.68	0.425971
	Vk4-68	-9.68	0.062728
	Vk12-67	-25.75	0.000677766
	Vk12-66	-23.28	0.00757831
	Vk4-65	-28.14	0.00121604
	Vk13-64	-26.75	0.000128247
	Vk4-63	-22.77	0.00127767
	Vk13-62-1	/	0
	Vk4-62	/	0.00168883
	Vk13-61-1	/	0
	Vk4-61	-9.68	1.14996
	Vk4-59	-9.68	0.0651272
	Vk4-60	/	0
	Vk4-58	-14.78	1.28875
	Vk13-57-2	-17.83	0.000878253
	Vk4-57-1	-10.73	0.768436
	Vk13-57-1	/	0
	Vk4-57	-11.96	0.624391
	Vk13-56-1	/	0
	Vk4-56	-16.55	0.355482
	Vk13-55-1	/	0
	Vk4-55	-9.68	0.391563
	Vk13-54-1	/	0
	Vk4-54	-10.01	0.535689
	Vk4-53	-15	0.776782
	Vk4-51	-12.26	1.67948
	Vk4-50	-9.68	3.83522
	Vk12-49	/	0
	Vk5-48	-14.27	0.600538
	Vk12-47	/	0
	Vk12-46	-12.13	2.98153
	Vk5-45	-14.27	0.000245484
	Vk12-44	-12.13	8.25209
	Vk5-43	-14.27	0.000422277
	Vk12-42	/	0
	Vk12-41	-12.13	2.42495
	Vk5-40-1	/	0
	Vk12-40	-12.13	1.72613
	Vk5-39	-14.36	1.691
	Vk12-38	-12.13	2.0485
	Vk5-37	-12.2	0.365437
	Vk18-36	-19.6	0.31416
	Vk1-35	-20.9	0.00120373
	Vk8-34	-15.78	1.05237
	Vk7-33	-14.39	0.015065
	Vk6-32	-14.39	5.24298
	Vk8-31	-35.05	0.0008082
	Vk8-30	-14.39	2.40736
	Vk6-29	-14.83	0.220722
	Vk8-28	-14.39	0.563483
	Vk8-27	-14.96	0.985339
Proximal	Vk8-26	-24.11	0.00167603
	Vk6-25	-14.98	1.66257
	Vk8-24	-13.46	2.9124
	Vk8-23-1	-14.39	0.0174463
	Vk6-23	-13.31	0.571692
	Vk8-22	-35.05	0.000239561
	Vk8-21	-15.07	4.50005
	Vk6-20	-17.37	0.795892
	Vk8-19	-14.39	1.90472
	Vk8-18	-25.57	0.0147616
	Vk6-17	-14.39	2.7883
	Vk8-16	-14.39	0.0123861
	Vk6-15	-14.76	0.341938
	Vk6-14	-13.31	0.528691
	Vk6-13	-19.98	0.012553
	Vk3-12-1	-28.85	0.000970384
	Vk3-12	-13.39	0.450446
	Vk3-11	-15.46	0.00246705
	Vk3-10	-13.39	0.845598
	Vk3-9	-15.46	0.054879
	Vk3-8	-15.85	0.0202587
	Vk3-7	-13.39	1.92317
	Vk3-6	-21.7	0.000872792
	Vk3-5	-13.39	0.265648
	Vk3-4	-13.39	0.318017
	Vk3-3	-13.39	0.0775994
	Vk3-2	-13.39	0.495212
	Vk3-1	-13.39	0.218038
* "/" indicates RIC score below predicted functional threshold

## Sheet: Fig.5g
Relationship between relative VH usage level in primary pro-B cells with JH1-4 bait* (Percentage of total VH-to-DJH junctions; average of 3 repeats) and RIC scores of VH-RSSs
VH domain	VHs	VH-RSS RIC	Average VH usage (%)	CBE within 20bp of VH-RSS
7183/Q52	VH5-1P	-37.78	0.452781	No
	VH5-2	-30.23	7.50093	Yes
	VH2-2	-28.05	3.98596	Yes
	VH5-4	-29.53	2.41287	Yes
	VH2-3	-43.93	1.37041	Yes
	VH5-6	-29.53	1.31969	Yes
	VH2-4	-28.05	0.185038	No
	VH5-9	-27.02	0.292931	No
	VH2-5	-38.85	0.720809	Yes
	VH5-12	-29.53	1.20037	Yes
	VH2-6	-26.5	0.961775	Yes
	VH5-9-1	-29.53	0.552563	Yes
	VH5-12-4	-42.56	0.00513805	No
	VH2-9-1	-25.17	1.0473	Yes
	VH2-6-8	-25.17	0.642389	Yes
	VH2-7	-57.61	0.0218123	No
	VH5-15	-41.23	0.64742	Yes
	VH5-16	-40.03	0.931428	Yes
	VH5-17	-40.43	1.0644	Yes
	VH2-9	-32.23	1.12422	Yes
Middle	VH7-1	-24.61	1.23738	Yes
	VH7-2	-39.34	0.00140918	Yes
	VH14-1	-38.07	0.192682	No
	VH4-1	-31.46	0.660162	Yes
	VH3-1	-27.23	0.434944	No
	VH11-1	-44.12	0.386199	Yes
	VH14-2	-17.4	0.698807	No
	VH4-2	-33.68	0.420641	Yes
	VH3-2	-27.23	1.10354	No
	VH11-2	-41.29	0.776048	Yes
	VH14-3	-17.4	0.938984	No
	VH16-1	-39.57	0.00140918	No
	VH9-1	-29.49	0.338037	No
	VH12-1	-50.65	0.347775	No
	VH9-2	-29.49	0.391164	No
	VH12-2P	-50.65	0.0195836	No
	VH9-3	-41.2	1.60879	No
	VH7-3	-21.81	0.687235	No
	VH14-4	-26.19	0.845081	No
	VH3-3	-29.29	0.913441	No
	VH7-4	-25.25	0.11244	Yes
	VH3-4	-29.16	0.357358	No
	VH3-5	-38.02	0.38366	No
	VH13-1	-57.5	0	No
	VH3-6	-29.18	1.97016	No
	VH9-4	-27.36	0.81544	No
	VH5-21P	-42.37	0.0335534	No
	VH3-8	-31.75	1.10627	Yes
	VH13-2	-31.23	1.41302	No
	VH12-3	-29.1	1.85532	Yes
	VH6-3	-30.28	1.03703	Yes
	VH6-4	-50.05	0.0323552	Yes
	VH6-5	-40.11	0.143483	No
	VH6-6	-43.9	0.8653	Yes
	VH6-7	-34.95	0.0668441	No
J558	VH8-2 ORF	-50.81	1.0202	No
	VH1-2P	-29.89	1.3873	No
	VH10-1	-26.53	1.57939	Yes
	VH1-4	-21.84	0.301968	No
	VH1-5	-19.49	0.932195	No
	VH10-3	-26.53	1.13488	No
	VH1-7	-21.84	0.99156	No
	VH15-2	-54.73	1.35539	No
	VH1-9	-18.51	1.37806	No
	VH1-11	-21.99	1.95762	No
	VH1-12	-16.91	0.5202	No
	VH1-13P	-18.36	0.11381	No
	VH1-14	-37.84	0.201533	No
	VH1-15	-19.74	0.416945	No
	VH1-17	-18.92	0.0396088	No
	VH1-18	-21.32	1.98246	No
	VH1-19	-22.64	1.61131	No
	VH1-20	-33.3	0.196414	No
	VH1-21-1P	-22.15	0.0469479	No
	VH1-21P	-29.03	0.0517725	No
	VH1-22	-23.6	0.780732	No
	VH1-23 ORF	-19.74	0.365984	No
	VH1-25P	-20.17	0.165641	No
	VH1-26	-20.07	2.28945	No
	VH1-31	-20.07	0.131801	No
	VH1-32P	-23.19	0.13449	No
	VH1-33P	-28.35	0.149672	No
	VH1-34	-21.17	0.184715	No
	VH1-36	-22.64	0.356761	No
	VH1-38P	-39.12	0.511558	No
	VH1-39	-17.38	1.03245	No
	VH1-40P	-18.78	0.0259896	No
	VH1-42	-18.58	0.403263	No
	VH1-43	-42.06	0.0216829	No
	VH1-46P	-42.04	0.00264222	No
	VH1-47	-29.8	0.92713	No
J558/3609	VH8-4	-52.41	0.147728	No
	VH1-49	-19.63	0.810681	No
	VH8-5	-54.92	0.0906239	No
	VH1-50	-16.48	0.577883	No
	VH1-51P	-34.09	0.0154048	No
	VH1-52	-17.22	0.358893	No
	VH1-53	-16.48	1.15041	No
	VH8-6	/^	0.0745161	No
	VH1-54	-16.06	0.393006	No
	VH1-55	-28.2	0.859381	No
	VH1-56	-21.59	0.184324	No
	VH8-7P	-51.55	0.570293	No
	VH8-8	-52.68	1.42339	No
	VH1-58	-23.5	0.469821	No
	VH1-59	-16.48	0.555467	No
	VH1-61	-19.24	0.346463	No
	VH1-62P	-28.2	0.227927	No
	VH1-62-2	-18.49	0.0284864	No
	VH1-62-3	-16.48	0.366898	No
	VH8-9	/	0.0589103	No
	VH1-63	-15.32	0.639591	No
	VH1-64	-28.2	1.77774	No
	VH8-11	-52.68	0.462592	No
	VH1-66	-18.49	0.329446	No
	VH1-67	-27.77	1.119	No
	VH1-69	-16.48	0.566626	No
	VH8-12	-57.24	0.964911	No
	VH1-70P	-16.06	0.810323	No
	VH1-71	-18.49	0.0166055	No
	VH1-72	-17.8	1.35239	No
	VH1-73P	-16.06	0.100401	No
	VH1-74	-17.22	0.535237	No
	VH1-75	-16.44	1.40479	No
	VH1-76	-16.44	1.18145	No
	VH1-77	-18.9	0.229116	No
	VH1-78	-16.06	0.811342	No
	VH1-79P	-18.36	0.175583	No
	VH1-80	-16.41	0.718635	No
	VH1-81	-17.38	2.68999	No
	VH1-82	-20.58	1.29666	No
	VH1-83P	-17.15	0.156965	No
	VH1-84	-16.44	0.186933	No
	VH1-85	-17.15	0.382289	No
	VH1-86P	-20.07	0.0415664	No
*VH usage data is replotted from Dai et al. Nature 2021
^ "/" indicates RIC score below predicted functional threshold
