# Supplementary material for: Molecular basis for differential Igk versus Igh V(D)J joining mechanisms
Source: Nature. 2024 May 29;630(8015):189–97. doi: 10.1038/s41586-024-07477-y (PMC11153149; doi:10.1038/s41586-024-07477-y)
Supplement: Supplementary file 9 — Source Data Extended Data Fig. 1 [file 41586_2024_7477_MOESM9_ESM.xlsx]

## Sheet: ED Fig.1b
Relative Vk-to-Jk joining level in single Jk1 allele v-Abl cells; Jk1 bait (Percentage of total Vk-to-Jk junctions; n=3)
Vk domain	Vks	Repeat 1	Repeat 2	Repeat 3	Average	SEM
Distal	Igkv2-137	-0.0239108	-0.0223546	-0.0188567	-0.0217073	0.00149444
	Igkv1-136	0	0	0	0	0
	Igkv1-135	-1.51413	-2.49311	-2.30248	-2.10324	0.29965
	Igkv14-134-1	0	0	0	0	0
	Igkv17-134	0	0	0	0	0
	Igkv1-133	-0.324088	-0.567621	-0.3644	-0.418703	0.0753631
	Igkv1-132	-0.245893	-0.272633	-0.200322	-0.239616	0.0211092
	Igkv1-131	0.000323118	0.000691378	0.000489784	0.000501427	0.000106467
	Igkv14-130	-0.256879	-0.294527	-0.166037	-0.239148	0.0381367
	Igkv9-129	-0.112122	-0.153025	-0.120242	-0.128463	0.0125027
	Igkv9-128	-0.0210027	-0.019589	-0.0107753	-0.0171223	0.00319967
	Igkv17-127	-0.0823952	-0.0813522	-0.0661209	-0.0766227	0.00525956
	Igkv14-126-1	0	0	0	0	0
	Igkv14-126	-0.25074	-0.283465	-0.224566	-0.252924	0.0170377
	Igkv11-125	-1.83531	-1.79874	-1.19556	-1.60987	0.207422
	Igkv9-124	0.0219721	0.0352603	0.0359991	0.0310772	0.00455755
	Igkv9-123	0.0374817	0.0463223	0.0166527	0.0334856	0.00879487
	Igkv1-122	-0.0449135	-0.067755	-0.0734676	-0.0620454	0.00872325
	Igkv17-121	-0.0601	-0.067755	-0.049958	-0.059271	0.00515426
	Igkv9-120	-0.841401	-0.810295	-0.502274	-0.71799	0.108231
	Igkv9-119	-0.0481447	-0.0562321	-0.0210607	-0.0418125	0.0106353
	Igkv14-118-2	0	0	0	0	0
	Igkv14-118-1	-0.00387742	-0.0011523	-0.00171425	-0.00224799	0.00083071
	Igkv11-118	0.000646237	0	0	0.000215412	0.000215412
	Igkv1-117	-1.56777	-1.78007	-1.60821	-1.65202	0.0650818
	Igkv2-116	-0.477892	-0.51669	-0.375665	-0.456749	0.0420607
	Igkv1-115	0.000646237	0.000691378	0.00122446	0.000854025	0.000185676
	Igkv11-114	-0.465614	-0.503093	-0.370767	-0.446491	0.0393777
	Igkv2-113	0	0.00184367	0.000489784	0.00077782	0.000551364
	Igkv2-112	-0.449458	-0.325639	-0.483662	-0.419586	0.0480002
	Igkv14-111	-0.764821	-0.793472	-0.629373	-0.729222	0.050605
	Igkv1-110	-1.42689	-1.56113	-1.35131	-1.44645	0.0613529
	Igkv2-109	-1.43723	-1.08201	-0.994997	-1.17141	0.135262
	Igkv1-108	-0.0636543	-0.0866527	-0.101875	-0.0840607	0.0111092
	Igkv2-107	0	0	0	0	0
	Igkv11-106	-1.4004	-1.38875	-0.957528	-1.24889	0.14572
	Igkv2-105	0	0.000921837	0.000489784	0.000470541	0.000266285
	Igkv16-104	-2.26861	-2.16747	-1.80583	-2.08064	0.140471
	Igkv15-103	-1.22203	-1.30578	-1.04275	-1.19019	0.0775822
	Igkv15-102	0.00452366	0.00875746	0.00906101	0.00744737	0.00146448
	Igkv20-101-2	-0.277882	-0.283004	-0.311013	-0.290633	0.0102967
	Igkv15-101-1	0	0	0	0	0
	Igkv15-101	0	0.000921837	0	0.000307279	0.000307279
	Igkv14-100	-0.172545	-0.179989	-0.124895	-0.159143	0.0172583
	Igkv1-99	-0.00937044	-0.019589	-0.0151833	-0.0147143	0.00295917
	Igkv12-98	-0.298561	-0.351681	-0.280891	-0.310378	0.0212722
Middle	Igkv15-97	0	0	0	0	0
	Igkv10-96	2.48769	2.91531	2.17856	2.52719	0.213596
	Igkv2-95-2	0	0	0	0	0
	Igkv2-95-1	0	0	0	0	0
	Igkv10-95	-0.900531	-0.992819	-0.882102	-0.925151	0.0342499
	Igkv10-94	0.315364	0.318956	0.305136	0.313152	0.00413999
	Igkv2-93-1	0	0	0	0	0
	Igkv19-93	3.05767	2.63461	2.41464	2.70231	0.188688
	Igkv4-92	0.00129247	0.000460919	0.000244892	0.000666095	0.000319338
	Igkv4-91	0.00452366	0.00414827	0.00244892	0.00370695	0.00063828
	Igkv4-90	0.0494371	0.0516229	0.0492233	0.0500944	0.000766711
	Igkv13-89-1	0	0	0	0	0
	Igkv12-89	0.269804	0.289687	0.24881	0.269434	0.0118016
	Igkv1-88	0.492433	0.351911	0.383011	0.409118	0.0426135
	Igkv13-87	0.000646237	0	0	0.000215412	0.000215412
	Igkv4-86	0.244278	0.282543	0.23828	0.255034	0.0138633
	Igkv13-85	0.0558995	0.076743	0.0663658	0.0663361	0.00601701
	Igkv13-84	-0.128601	-0.125139	-0.136895	-0.130212	0.00348771
	Igkv4-83	0.121493	0.122374	0.134936	0.126267	0.00434158
	Igkv13-82	-0.00549301	-0.00530057	-0.00808144	-0.00629167	0.000896607
	Igkv4-81	1.27082	1.40488	1.61433	1.43001	0.0999541
	Igkv13-80-1	0	0	0	0	0
	Igkv4-80	1.94744	2.08335	2.37349	2.13476	0.12565
	Igkv4-79	0.454305	0.486039	0.551987	0.497443	0.0287693
	Igkv13-78-1	0	0	0	0	0
	Igkv4-78	0.217459	0.284156	0.46505	0.322222	0.0739642
	Igkv4-77	2.28186	2.0686	2.12395	2.15814	0.063892
	Igkv13-76	0	0.000230459	0.000244892	0.000158451	7.93347e-05
	Igkv4-75	0.254294	0.274477	0.298524	0.275765	0.0127841
	Igkv13-74-1	0	0	0	0	0
	Igkv4-74	1.15159	1.2454	2.1264	1.5078	0.310483
	Igkv13-73-1	0	0	0	0	0
	Igkv4-73	1.20588	1.05089	1.3354	1.19739	0.0822383
	Igkv4-72	0.974525	1.2053	1.29328	1.1577	0.0950436
	Igkv13-71-1	0	0	0	0	0
	Igkv4-71	0.369648	0.450548	0.608557	0.476251	0.0701544
	Igkv4-70	0.964832	1.12349	1.44413	1.17748	0.14097
	Igkv4-69	0.799718	1.02117	1.23377	1.01822	0.125308
	Igkv4-68	0.552533	0.745766	0.895571	0.73129	0.0992907
	Igkv12-67	0.00161559	0.000691378	0.000489784	0.000932252	0.000346591
	Igkv12-66	0.00420054	0.00967929	0.00465295	0.00617759	0.00175571
	Igkv4-65	0.0145403	0.0179758	0.0193465	0.0172875	0.00142946
	Igkv13-64	0.000323118	0	0	0.000107706	0.000107706
	Igkv4-63	0.000646237	0.00138276	0.00171425	0.00124775	0.000315611
	Igkv13-62-1	0	0	0	0	0
	Igkv4-62	0.0365124	0.0523143	0.0563252	0.048384	0.00604766
	Igkv13-61-1	0	0	0	0	0
	Igkv4-61	1.63239	1.7697	2.31129	1.90446	0.207241
	Igkv4-59	0.588076	0.735857	0.953855	0.759262	0.106238
	Igkv4-60	0	0	0	0	0
	Igkv4-58	1.27082	0.934974	1.13875	1.11485	0.0976856
	Igkv13-57-2	0.00226183	0.00184367	0	0.0013685	0.000694817
	Igkv4-57-1	1.23884	1.29956	1.12846	1.22229	0.0500799
	Igkv13-57-1	0	0	0	0	0
	Igkv4-57	0.797456	0.843481	0.893611	0.84485	0.027766
	Igkv13-56-1	0	0	0	0	0
	Igkv4-56	0.487586	0.563243	0.64774	0.566189	0.0462559
	Igkv13-55-1	0	0	0	0	0
	Igkv4-55	0.732833	0.914463	1.15001	0.932436	0.120765
	Igkv13-54-1	0	0	0	0	0
	Igkv4-54	0.834938	0.977148	1.22813	1.01341	0.114945
	Igkv4-53	0.56158	0.529596	0.586762	0.559312	0.0165413
	Igkv4-51	1.99623	1.56159	1.82885	1.79556	0.126568
	Igkv4-50	3.20889	2.92338	3.05723	3.06317	0.0824738
	Igkv12-49	0	0	0	0	0
	Igkv5-48	0.504065	0.445478	0.48856	0.479368	0.017526
	Igkv12-47	0.000969355	0.000230459	0	0.000399938	0.000292378
	Igkv12-46	2.28186	2.19559	2.30615	2.2612	0.0335474
	Igkv5-45	0.622972	0.659575	0.607088	0.629878	0.0155402
	Igkv12-44	3.98082	3.2232	3.47747	3.5605	0.22261
	Igkv5-43	0.63202	0.613713	0.575007	0.606913	0.0168057
	Igkv12-42	0	0	0	0	0
	Igkv12-41	2.15875	2.05593	1.78159	1.99876	0.112568
	Igkv5-40-1	0	0	0	0	0
	Igkv12-40	1.29958	1.14607	0.775329	1.07366	0.15561
	Igkv5-39	1.67343	1.55053	1.07312	1.43236	0.183091
	Igkv12-38	1.10377	1.01978	0.605618	0.909725	0.153974
	Igkv5-37	0.309871	0.264567	0.172649	0.249029	0.0403672
	Igkv18-36	0.148635	0.115921	0.0947733	0.119776	0.0156674
	Igkv1-35	0.000323118	0.00184367	0.000734676	0.000967157	0.000454077
	Igkv8-34	0.745757	0.596198	0.711412	0.684456	0.0452289
	Igkv7-33	0.0316656	0.0290379	0.0208158	0.0271731	0.0032679
	Igkv6-32	3.44994	2.93536	3.42065	3.26865	0.166859
	Igkv8-31	0.00290807	0.00414827	0.00783655	0.00496429	0.00148008
	Igkv8-30	2.73908	3.24809	3.57298	3.18672	0.242675
	Igkv6-29	0.108245	0.0765125	0.111671	0.0988093	0.0111922
	Igkv8-28	0.778716	0.810756	0.963896	0.851122	0.0571402
	Igkv8-27	1.32026	1.40304	1.34078	1.35469	0.0248865
Proximal	Igkv8-26	-0.0126016	-0.0156712	-0.0164078	-0.0148935	0.00116552
	Igkv6-25	-1.66665	-1.71715	-1.98167	-1.78849	0.0976838
	Igkv8-24	4.1608	4.27502	5.54411	4.65998	0.443296
	Igkv8-23-1	0.460767	0.457692	0.493458	0.470639	0.0114438
	Igkv6-23	0.664978	0.572691	0.585782	0.607817	0.0288291
	Igkv8-22	0.000969355	0.000921837	0.000244892	0.000712028	0.000233971
	Igkv8-21	4.91819	4.68501	3.87003	4.49108	0.317734
	Igkv6-20	0.513758	0.337623	0.340155	0.397179	0.0582944
	Igkv8-19	1.41558	1.09192	1.3087	1.27207	0.095213
	Igkv8-18	-0.0610694	-0.0513924	-0.0423663	-0.0516094	0.00540019
	Igkv6-17	-4.0322	-3.92034	-3.72359	-3.89204	0.090205
	Igkv8-16	0.779362	0.869754	0.834837	0.827984	0.0263179
	Igkv6-15	0.599385	0.696679	0.535089	0.610384	0.0469699
	Igkv6-14	0.428132	0.452622	0.384236	0.421663	0.0200046
	Igkv6-13	0.0274651	0.0283465	0.0259586	0.0272567	0.000697164
	Igkv3-12-1	0.0035543	0.000460919	0.00171425	0.00190982	0.000898322
	Igkv3-12	-0.579998	-0.600577	-0.405786	-0.528787	0.0617866
	Igkv3-11	-0.000323118	-0.000921837	-0.00195914	-0.00106803	0.000477901
	Igkv3-10	-0.64656	-0.518534	-0.64627	-0.603788	0.0426273
	Igkv3-9	-0.0407129	-0.0433264	-0.0382032	-0.0407475	0.00147904
	Igkv3-8	-0.0151866	-0.0117534	-0.0119997	-0.0129799	0.00110562
	Igkv3-7	-1.47019	-1.39451	-1.55384	-1.47285	0.0460142
	Igkv3-6	-0.00258495	-0.000691378	-0.000734676	-0.001337	0.000624099
	Igkv3-5	-0.231999	-0.194277	-0.20326	-0.209846	0.0113762
	Igkv3-4	-0.393558	-0.407452	-0.314197	-0.371736	0.0290478
	Igkv3-3	-0.0432979	-0.0400999	-0.0357543	-0.0397174	0.00218604
	Igkv3-2	-0.617803	-0.750837	-0.556885	-0.641841	0.0572647
	Igkv3-1	-0.295653	-0.285309	-0.177792	-0.252918	0.0376816

## Sheet: ED Fig.1c
Relative cryptic RSS joining level in single Jk1 allele v-Abl cells; Jk1 bait (Percentage of total cryptic RSS junctions in chr6:67,495,000-70,674,500; pooled from 3 repeats)
chr	start	end	inv_oft (%)		chr	start	end	del_oft (%)
chr6	67558076	67558077	0.0163252		chr6	67560489	67560490	0.0326504
chr6	67559895	67559896	0.0081626		chr6	67582567	67582568	0.0081626
chr6	67596198	67596199	0.0244878		chr6	67596683	67596684	0.0244878
chr6	67623271	67623272	0.0081626		chr6	67661649	67661650	0.0081626
chr6	67643832	67643833	0.0163252		chr6	67675642	67675643	0.0571382
chr6	67720790	67720791	0.0244878		chr6	67779925	67779926	0.0081626
chr6	67762478	67762479	0.0163252		chr6	67850575	67850576	0.0081626
chr6	67844298	67844299	0.0081626		chr6	67863492	67863493	0.0081626
chr6	67870113	67870114	0.0163252		chr6	67864186	67864187	0.0081626
chr6	67874096	67874097	0.0163252		chr6	67887867	67887868	0.0163252
chr6	67874098	67874099	0.0163252		chr6	67967469	67967470	0.040813
chr6	67893075	67893076	0.0163252		chr6	68033197	68033198	0.0081626
chr6	67987392	67987393	0.0244878		chr6	68052729	68052730	0.0244878
chr6	68000070	68000071	0.0163252		chr6	68071808	68071809	0.155089
chr6	68015429	68015430	0.0081626		chr6	68114372	68114373	0.0244878
chr6	68019805	68019806	0.0081626		chr6	68114410	68114411	0.0326504
chr6	68102090	68102091	0.0163252		chr6	68150486	68150487	0.130602
chr6	68105728	68105729	0.0326504		chr6	68161256	68161257	0.0081626
chr6	68114362	68114363	0.0163252		chr6	68203652	68203653	0.0163252
chr6	68114418	68114419	0.195902		chr6	68221248	68221249	0.0489756
chr6	68129466	68129467	0.0081626		chr6	68281545	68281546	0.0081626
chr6	68252018	68252019	0.0244878		chr6	68288914	68288915	0.0326504
chr6	68252644	68252645	0.122439		chr6	68325216	68325217	0.0163252
chr6	68252695	68252696	0.0163252		chr6	68399701	68399702	0.0734634
chr6	68253117	68253118	0.0163252		chr6	68413220	68413221	0.0081626
chr6	68255404	68255405	0.0081626		chr6	68454862	68454863	0.0163252
chr6	68260196	68260197	0.0081626		chr6	68459139	68459140	0.0081626
chr6	68274642	68274643	0.040813		chr6	68460786	68460787	0.0081626
chr6	68289486	68289487	0.0979512		chr6	68510503	68510504	0.0081626
chr6	68290489	68290490	0.0081626		chr6	68536903	68536904	0.0244878
chr6	68317207	68317208	0.0081626		chr6	68548091	68548092	0.0081626
chr6	68373886	68373887	0.0081626		chr6	68560167	68560168	0.0081626
chr6	68387594	68387595	0.277528		chr6	68576259	68576260	0.0163252
chr6	68387827	68387828	0.0081626		chr6	68582047	68582048	0.0244878
chr6	68390692	68390693	0.0081626		chr6	68617478	68617479	0.0163252
chr6	68536977	68536978	0.0326504		chr6	68630806	68630807	0.0571382
chr6	68544362	68544363	0.0163252		chr6	68631379	68631380	0.0734634
chr6	68629477	68629478	0.0081626		chr6	68654592	68654593	0.0979512
chr6	68653961	68653962	0.0081626		chr6	68654883	68654884	0.0163252
chr6	68670509	68670510	0.0163252		chr6	68655089	68655090	0.0163252
chr6	68684743	68684744	0.0081626		chr6	68685975	68685976	0.0163252
chr6	68888240	68888241	0.0163252		chr6	68700567	68700568	0.0163252
chr6	68888242	68888243	0.0081626		chr6	68757265	68757266	0.0163252
chr6	68967239	68967240	0.0163252		chr6	68780784	68780785	0.0326504
chr6	68992802	68992803	0.0163252		chr6	68783314	68783315	0.0244878
chr6	68993663	68993664	0.0081626		chr6	68789506	68789507	0.0081626
chr6	69009720	69009721	0.0081626		chr6	68793449	68793450	0.0244878
chr6	69060734	69060735	0.0326504		chr6	68806079	68806080	0.0163252
chr6	69134843	69134844	0.399967		chr6	68837413	68837414	0.0081626
chr6	69134856	69134857	0.0081626		chr6	68876647	68876648	0.106114
chr6	69147613	69147614	0.0244878		chr6	68876649	68876650	0.0244878
chr6	69176884	69176885	0.0244878		chr6	68882109	68882110	0.0244878
chr6	69176917	69176918	0.0081626		chr6	68892064	68892065	0.0081626
chr6	69177036	69177037	0.0163252		chr6	68892961	68892962	0.0163252
chr6	69217779	69217780	0.0081626		chr6	68896812	68896813	0.0244878
chr6	69217914	69217915	0.0081626		chr6	68912770	68912771	0.0163252
chr6	69218571	69218572	0.0081626		chr6	68926617	68926618	0.0081626
chr6	69233820	69233821	0.0081626		chr6	68927356	68927357	0.0163252
chr6	69254864	69254865	0.0163252		chr6	68966476	68966477	0.0163252
chr6	69349648	69349649	0.0081626		chr6	68966760	68966761	0.040813
chr6	69366923	69366924	0.0081626		chr6	68977255	68977256	0.0163252
chr6	69413192	69413193	2.97935		chr6	68994473	68994474	0.0081626
chr6	69413224	69413225	0.0081626		chr6	68995186	68995187	0.0326504
chr6	69450084	69450085	0.0081626		chr6	69003030	69003031	0.0489756
chr6	69493902	69493903	0.0081626		chr6	69003083	69003084	0.0081626
chr6	69521623	69521624	0.0081626		chr6	69009776	69009777	0.0081626
chr6	69557105	69557106	0.0081626		chr6	69060787	69060788	0.0081626
chr6	69557305	69557306	0.0081626		chr6	69060990	69060991	0.0244878
chr6	69581678	69581679	0.0653008		chr6	69063015	69063016	0.0163252
chr6	69620517	69620518	0.0081626		chr6	69063017	69063018	0.0244878
chr6	69629769	69629770	0.0244878		chr6	69063118	69063119	0.0326504
chr6	69650658	69650659	0.0244878		chr6	69064830	69064831	0.0081626
chr6	69650797	69650798	0.040813		chr6	69078003	69078004	0.0081626
chr6	69673362	69673363	0.0081626		chr6	69086040	69086041	0.0653008
chr6	69714599	69714600	0.0081626		chr6	69138719	69138720	0.0081626
chr6	69725911	69725912	0.0081626		chr6	69147795	69147796	0.0244878
chr6	69764707	69764708	0.0081626		chr6	69148865	69148866	0.0244878
chr6	69772243	69772244	0.0081626		chr6	69148867	69148868	0.0163252
chr6	69816407	69816408	0.0081626		chr6	69149715	69149716	0.0081626
chr6	69830608	69830609	0.0081626		chr6	69149814	69149815	0.0897886
chr6	69850430	69850431	0.0081626		chr6	69151512	69151513	0.0081626
chr6	69913313	69913314	0.0244878		chr6	69153692	69153693	0.0081626
chr6	69990700	69990701	0.0081626		chr6	69170482	69170483	0.040813
chr6	70008646	70008647	0.0081626		chr6	69176940	69176941	0.0653008
chr6	70015534	70015535	0.0081626		chr6	69183333	69183334	0.0163252
chr6	70023567	70023568	0.0081626		chr6	69205864	69205865	0.0163252
chr6	70067122	70067123	0.0081626		chr6	69211719	69211720	0.0081626
chr6	70067128	70067129	0.0081626		chr6	69223852	69223853	0.0163252
chr6	70088483	70088484	0.0571382		chr6	69223954	69223955	0.0244878
chr6	70121898	70121899	0.0244878		chr6	69241777	69241778	0.0081626
chr6	70166796	70166797	0.081626		chr6	69251247	69251248	0.0081626
chr6	70166859	70166860	0.0081626		chr6	69254752	69254753	0.0081626
chr6	70166925	70166926	0.0081626		chr6	69294214	69294215	0.0489756
chr6	70242630	70242631	0.0081626		chr6	69300255	69300256	0.0244878
chr6	70285862	70285863	0.122439		chr6	69342204	69342205	0.0081626
chr6	70290769	70290770	0.0081626		chr6	69355723	69355724	0.040813
chr6	70321933	70321934	0.0163252		chr6	69383042	69383043	0.0081626
chr6	70330451	70330452	0.0081626		chr6	69384572	69384573	0.0081626
chr6	70331929	70331930	0.0081626		chr6	69413180	69413181	0.081626
chr6	70443376	70443377	0.0081626		chr6	69420609	69420610	0.0244878
chr6	70468097	70468098	0.0326504		chr6	69449516	69449517	0.0244878
chr6	70523697	70523698	0.0081626		chr6	69450172	69450173	0.0081626
chr6	70558583	70558584	0.0081626		chr6	69450302	69450303	0.0326504
chr6	70638288	70638289	0.0081626		chr6	69450530	69450531	0.0081626
chr6	70649593	70649594	0.0163252		chr6	69450737	69450738	0.0081626
chr6	70653987	70653988	0.0163252		chr6	69451144	69451145	0.0081626
chr6	70664704	70664705	0.0081626		chr6	69460809	69460810	0.0081626
chr6	70664706	70664707	0.0163252		chr6	69467997	69467998	0.0326504
chr6	70664708	70664709	0.0163252		chr6	69491632	69491633	0.0163252
chr6	70669086	70669087	0.204065		chr6	69491719	69491720	0.0081626
chr6	70670256	70670257	0.081626		chr6	69526181	69526182	0.0081626
chr6	70670404	70670405	0.0081626		chr6	69533661	69533662	0.0081626
chr6	70670823	70670824	0.0163252		chr6	69537213	69537214	0.0081626
chr6	70671764	70671765	0.644845		chr6	69564592	69564593	0.0081626
chr6	70672125	70672126	0.0244878		chr6	69566570	69566571	0.0163252
					chr6	69586912	69586913	0.0244878
					chr6	69586916	69586917	0.0081626
					chr6	69600022	69600023	0.0081626
					chr6	69600052	69600053	0.236715
					chr6	69617999	69618000	0.0244878
					chr6	69630614	69630615	0.0081626
					chr6	69634889	69634890	0.0081626
					chr6	69650650	69650651	0.171415
					chr6	69650652	69650653	0.0571382
					chr6	69650853	69650854	0.0163252
					chr6	69677839	69677840	0.0081626
					chr6	69698415	69698416	0.0571382
					chr6	69700711	69700712	0.0081626
					chr6	69712356	69712357	0.0326504
					chr6	69713249	69713250	0.0081626
					chr6	69715352	69715353	0.0326504
					chr6	69725796	69725797	0.0081626
					chr6	69728898	69728899	0.0163252
					chr6	69755852	69755853	0.0081626
					chr6	69765704	69765705	0.040813
					chr6	69767758	69767759	0.081626
					chr6	69829235	69829236	0.0163252
					chr6	69842995	69842996	0.0081626
					chr6	69891571	69891572	0.0244878
					chr6	69942413	69942414	0.0163252
					chr6	69943394	69943395	0.0081626
					chr6	69958910	69958911	0.0081626
					chr6	69960849	69960850	0.0326504
					chr6	69961840	69961841	0.0081626
					chr6	69974428	69974429	0.0244878
					chr6	69990641	69990642	0.0979512
					chr6	69990643	69990644	0.0163252
					chr6	69991629	69991630	0.0081626
					chr6	69992476	69992477	0.0326504
					chr6	69992478	69992479	0.0081626
					chr6	69993541	69993542	0.0081626
					chr6	69993543	69993544	0.0081626
					chr6	69993579	69993580	0.0653008
					chr6	69993581	69993582	0.0244878
					chr6	69994098	69994099	0.0163252
					chr6	69994158	69994159	0.040813
					chr6	70005199	70005200	0.0081626
					chr6	70024217	70024218	0.0979512
					chr6	70024351	70024352	0.0081626
					chr6	70024535	70024536	0.0489756
					chr6	70025532	70025533	0.18774
					chr6	70029255	70029256	0.0081626
					chr6	70033421	70033422	0.0163252
					chr6	70055908	70055909	0.0081626
					chr6	70093534	70093535	0.0081626
					chr6	70095366	70095367	0.0897886
					chr6	70107348	70107349	0.0163252
					chr6	70122297	70122298	0.0163252
					chr6	70127345	70127346	0.0081626
					chr6	70143765	70143766	0.0081626
					chr6	70143848	70143849	0.0081626
					chr6	70150740	70150741	0.0489756
					chr6	70165914	70165915	0.0163252
					chr6	70165942	70165943	0.155089
					chr6	70166005	70166006	0.0163252
					chr6	70166172	70166173	0.0163252
					chr6	70166799	70166800	0.204065
					chr6	70166904	70166905	0.040813
					chr6	70167447	70167448	0.130602
					chr6	70168086	70168087	0.0081626
					chr6	70169618	70169619	0.0163252
					chr6	70190843	70190844	0.0081626
					chr6	70210455	70210456	0.0489756
					chr6	70237429	70237430	0.0081626
					chr6	70244823	70244824	0.0163252
					chr6	70246830	70246831	0.0081626
					chr6	70246832	70246833	0.0489756
					chr6	70264938	70264939	0.0571382
					chr6	70265322	70265323	0.0163252
					chr6	70266674	70266675	0.0081626
					chr6	70291475	70291476	0.0244878
					chr6	70307715	70307716	0.0326504
					chr6	70314412	70314413	0.0081626
					chr6	70322064	70322065	0.0163252
					chr6	70322209	70322210	0.0081626
					chr6	70322630	70322631	0.138764
					chr6	70336718	70336719	0.0081626
					chr6	70345860	70345861	0.0163252
					chr6	70367973	70367974	0.0081626
					chr6	70370555	70370556	0.0081626
					chr6	70373850	70373851	0.0081626
					chr6	70376658	70376659	0.0163252
					chr6	70403235	70403236	0.0081626
					chr6	70404068	70404069	0.0081626
					chr6	70443370	70443371	0.0163252
					chr6	70444478	70444479	0.0163252
					chr6	70527785	70527786	0.0081626
					chr6	70556840	70556841	0.040813
					chr6	70558010	70558011	0.0244878
					chr6	70608616	70608617	0.0081626
					chr6	70624447	70624448	0.0081626
					chr6	70629949	70629950	0.0081626
					chr6	70659555	70659556	0.0571382
					chr6	70660415	70660416	0.0489756
					chr6	70660424	70660425	0.0163252
					chr6	70660649	70660650	0.106114
					chr6	70661034	70661035	0.0163252
					chr6	70662512	70662513	0.0163252
					chr6	70662909	70662910	0.0326504
					chr6	70663090	70663091	0.0326504
					chr6	70663361	70663362	0.146927
					chr6	70663367	70663368	0.0163252
					chr6	70664270	70664271	0.0244878
					chr6	70664285	70664286	5.75463
					chr6	70664300	70664301	5.50159
					chr6	70664432	70664433	0.0326504
					chr6	70664548	70664549	29.8261
					chr6	70664556	70664557	0.0571382
					chr6	70664594	70664595	4.94653
					chr6	70664842	70664843	0.0653008
					chr6	70664844	70664845	0.0326504
					chr6	70664846	70664847	0.244878
					chr6	70664850	70664851	1.34683
					chr6	70664852	70664853	0.138764
					chr6	70664854	70664855	0.18774
					chr6	70664856	70664857	0.546894
					chr6	70664858	70664859	0.995837
					chr6	70664860	70664861	0.710146
					chr6	70664862	70664863	0.0081626
					chr6	70664864	70664865	0.0081626
					chr6	70664866	70664867	0.0326504
					chr6	70665338	70665339	0.0081626
					chr6	70665384	70665385	0.0897886
					chr6	70665394	70665395	0.040813
					chr6	70665482	70665483	0.0081626
					chr6	70665506	70665507	0.0163252
					chr6	70665613	70665614	0.334667
					chr6	70665618	70665619	0.18774
					chr6	70665623	70665624	0.0326504
					chr6	70665643	70665644	0.155089
					chr6	70665653	70665654	0.0653008
					chr6	70665689	70665690	0.40813
					chr6	70666039	70666040	5.86075
					chr6	70666340	70666341	0.0244878
					chr6	70666885	70666886	0.0897886
					chr6	70667060	70667061	0.0081626
					chr6	70667108	70667109	10.4318
					chr6	70667277	70667278	0.0081626
					chr6	70667461	70667462	7.34634
					chr6	70667463	70667464	2.79977
					chr6	70667471	70667472	0.0653008
					chr6	70668041	70668042	0.555057
					chr6	70668468	70668469	0.987674
					chr6	70668730	70668731	0.0163252
					chr6	70668837	70668838	2.96302
					chr6	70668920	70668921	0.155089
					chr6	70668981	70668982	0.84891
					chr6	70669049	70669050	0.0163252
					chr6	70669088	70669089	0.114276
					chr6	70669102	70669103	0.040813
					chr6	70669110	70669111	0.269366
					chr6	70669112	70669113	0.0653008
					chr6	70669139	70669140	0.138764
					chr6	70669801	70669802	1.23255
					chr6	70669864	70669865	0.0653008
					chr6	70669912	70669913	0.0244878
					chr6	70669997	70669998	0.236715
					chr6	70670015	70670016	0.0326504
					chr6	70670266	70670267	0.0081626
					chr6	70670371	70670372	0.0244878
					chr6	70670445	70670446	0.0653008
					chr6	70670710	70670711	0.146927
					chr6	70671153	70671154	0.179577
					chr6	70671777	70671778	0.0571382
					chr6	70672030	70672031	0.040813
					chr6	70672245	70672246	0.0244878
					chr6	70672448	70672449	0.0081626
					chr6	70672488	70672489	0.0163252

## Sheet: ED Fig.1d
Percentage of cryptic RSS junctions within indicated regions in single Jk1 allele v-Abl cells; Jk1 bait (Percentage of total cryptic RSS junctions in chr6:67,495,000-70,674,500; n=3)
	Vk locus		Cer-Jk
	Del	Inv	Del	Inv
Repeat 1	5.45706	4.87535	88.0332	1.63435
Repeat 2	8.04991	6.70418	84.5853	0.660631
Repeat 3	4.65525	5.4238	89.0646	0.85639
Average	6.05408	5.66778	87.2277	1.05046
SEM	1.02441	0.54185	1.35434	0.297365
