# Supplementary material for: Molecular basis for differential Igk versus Igh V(D)J joining mechanisms
Source: Nature. 2024 May 29;630(8015):189–97. doi: 10.1038/s41586-024-07477-y (PMC11153149; doi:10.1038/s41586-024-07477-y)
Supplement: Supplementary file 10 — Source Data Extended Data Fig. 3 [file 41586_2024_7477_MOESM10_ESM.xlsx]

## Sheet: ED Fig.3a
Locations of annotated CBEs in the VH and Vk domain
VH domain CBEs*							Vk domain CBEs
No.	chr	start	end	strand	sequence		No.	chr	start	end	strand	sequence
1	chr12	114836302	114836321	-	GGACCAGCAGGGGGCGCGG		1	chr6	67581810	67581829	+	ATTCCAGTAGAGGGAGACA
2	chr12	114846065	114846084	-	GGACCAGCAGGGGGCAGTG		2	chr6	67596713	67596732	+	TGACCAGCAGAGGGAGACA
3	chr12	114855286	114855305	-	AGACCAGCAGGGGGCGGAG		3	chr6	67649155	67649174	+	CCGCCACTAGATGGTGCTA
4	chr12	114869026	114869045	-	CAACCAGCAGGGGGCGCTG		4	chr6	67704292	67704311	+	TGACCAGCAGAGGGAGACA
5	chr12	114883338	114883357	-	GGACCAGCAGGGGGCGCAG		5	chr6	67750962	67750981	+	CTTCCAGTAGAGGGAGGTA
6	chr12	114943315	114943334	-	GGACCAGCAGGGGGCAGTG		6	chr6	67762669	67762688	-	TGTCCAGGAGGTGGAGCCA
7	chr12	114961417	114961436	-	GGACCAGCAGGGGGCGCAG		7	chr6	67808135	67808154	+	CCTCCAGTAGAGGGAGATA
8	chr12	114975963	114975982	-	CAACCAGCAGGGGGCGCTG		8	chr6	67983798	67983817	+	CCTCCAGTAGAGGGAGATA
9	chr12	114998559	114998578	-	GGACCAGCAGGGGGCGCAG		9	chr6	68052663	68052682	-	CTGCCACCAGGGGGCCATG
10	chr12	115006701	115006720	-	CAACCAGCAGGGGGCGCTG		10	chr6	68148206	68148225	+	TCATCACTAGGTGGCAGGG
11	chr12	115039137	115039156	-	GGACCAGCAGGGGGCAGTG		11	chr6	68151621	68151640	+	TCTCCAGCAGGGGGTAGTA
12	chr12	115055761	115055780	-	GGACCAGCAGGGGGCGCAG		12	chr6	68152890	68152909	-	CTCACAGAAGGGGGCAGTG
13	chr12	115081275	115081294	-	GGACCAGCAGGGGGCGCGG		13	chr6	68195098	68195117	-	TTGACTCCAGGAGGCGGAA
14	chr12	115089386	115089405	-	CAACCAGCAGGGGGCGCTG		14	chr6	68320193	68320212	+	TCGTCACTAGGTGGCAGGG
15	chr12	115103504	115103523	-	GGACCAGCAGGGGGCGCGG		15	chr6	68323593	68323612	+	TCTCCAGCAGGGGGTATTA
16	chr12	115111646	115111665	-	CAACCAGCAGGGGGCGCTG		16	chr6	68326205	68326224	-	CTCACAGAAGGGGGCAGTG
17	chr12	115144111	115144130	-	GGACCAGCAGGGGGCAGTG		17	chr6	68395961	68395980	+	TGGCCAGTAGGTGGAGTGC
18	chr12	115160802	115160821	-	GGACCAGCAGGGGGCGCAG		18	chr6	68454131	68454150	+	CCTCCAGTAGAGGGAGGTA
19	chr12	115180509	115180528	-	GGACCAGCAGGGGGCGCAG		19	chr6	68458159	68458178	+	AGGCCAGAAGAGGGAGACA
20	chr12	115187276	115187295	-	CAACCAGCAGGGGGCGCTG		20	chr6	68556219	68556238	-	TGACCAGCAGAGGGAGACA
21	chr12	115215819	115215838	-	GGACCAGCAGGGGGCGCAG		21	chr6	68618586	68618605	+	ccgtcacaagatggcgcca
22	chr12	115241701	115241720	-	GGACCAGCAGAGGGCGCAG		22	chr6	68721693	68721712	-	TTTACAGCAGAGGGCAGCA
23	chr12	115264604	115264623	-	AGACCAGCAGGGGGCGGAG		23	chr6	68778647	68778666	+	ttatcacaaggtggcAATG
24	chr12	115272877	115272896	-	CAACCAGCAGGGGGCGCTG		24	chr6	68882042	68882061	-	AAGCCAGAAGATGGTGCTG
25	chr12	115294727	115294746	-	GCACCAGCAGGGGGCAGTG		25	chr6	68888291	68888310	+	aagccagaagatggtgctg
26	chr12	115307413	115307432	-	CAACCAGCAGGGGGCGCTG		26	chr6	68914210	68914229	-	CTAACAGTAGAGGGCAGCA
27	chr12	115364118	115364137	-	CAACCAGCAGGGGGCGCTG		27	chr6	68995570	68995589	-	TTAACAGTAGATGGCGGCA
28	chr12	115402811	115402830	-	GGGCCAGCAGGGGGCGATA		28	chr6	69012294	69012313	-	TTAACAGTAGATGGCAGCA
29	chr12	115427601	115427620	-	GGACCAGCAGGGGGCGCTG		29	chr6	69063509	69063528	-	TTAACAGTAGATGGCAGCA
30	chr12	115452999	115453018	-	GGACCAGCAGGGGGCGCTG		30	chr6	69150211	69150230	-	TTAACAGTAGATGGCAGCA
31	chr12	115470067	115470086	-	GGACCAACAGAGGGCGCAC		31	chr6	69330554	69330573	-	TTAACAGTAGATGGCAGCA
32	chr12	115523621	115523640	-	CAACCACCAGGGGGCGATG		32	chr6	69352117	69352136	-	TTAACAGTAGATGGCAGCA
33	chr12	115560372	115560391	-	GAACCACCAGGGGGTGCAC		33	chr6	69390735	69390754	-	TTAACAGTAGATGGCAGTA
34	chr12	115588752	115588771	-	CAACCGCCAGGGGGCGATG		34	chr6	69411991	69412010	-	CAGCCAGGAGGTGGGGCTG
35	chr12	115623151	115623170	-	GAACCACCAGGGGGAGCCC		35	chr6	69421917	69421936	-	CTAACAGTAGAGGGCAGCA
36	chr12	115639025	115639044	-	AGGTCACTAGGTGGTGCTC		36	chr6	69458179	69458198	-	TTAACAATAGATGGCAGCA
37	chr12	115661576	115661595	-	CATACAGCAGGGGGTGCCA		37	chr6	69528601	69528620	-	TTAGCAGTAGATGGCAGCA
38	chr12	115680327	115680346	-	GCACCAGCAGGGGGTGCCA		38	chr6	69559583	69559602	-	TTAACAGTAGATGGCAGCA
39	chr12	115733420	115733439	-	TTAACACCAGGGGGCGCTC		39	chr6	69601373	69601392	-	CTAACAGTAGAGGGCAGCA
40	chr12	115741318	115741337	-	CATACAGCAGGGGGTGCCA		40	chr6	69683055	69683074	-	TGGCCAGGAGAGGGAGCCA
41	chr12	115770827	115770846	-	CATACAGCAGGGGGTGCCA		41	chr6	69708807	69708826	-	TGGCCAGGAGAGGGAGCCA
42	chr12	115788047	115788066	-	GGACCAACAGGGGGCGCAC		42	chr6	69730517	69730536	-	TGACCAGGAGAGGGAGCCA
43	chr12	115851569	115851588	-	TGGTCAGCAGGGGGCGCTG		43	chr6	69778826	69778845	-	TGACCAGGAGAGGGAGCCA
44	chr12	115922061	115922080	-	TGGTCAGCAGGGGGCACTG		44	chr6	69864970	69864989	-	TGGCCAGGAGAGGGAGACA
45	chr12	115955760	115955779	-	TGGCCAGCAGAGGTCACTG		45	chr6	69944522	69944541	-	TTGTCACAAGGTGGCATCA
46	chr12	115987233	115987252	-	TGGCCAGCAGAGGTCACTG		46	chr6	70009194	70009213	-	CAAACAGCAGGGGGAGCAG
47	chr12	115999043	115999062	-	CAACCAGCAGGTGGTGCTG		47	chr6	70095307	70095326	+	TTTCCAGAAGGGGGCATAC
48	chr12	116080941	116080960	-	TAACCAGCAGGGGGAGCAG		48	chr6	70136061	70136080	-	TCTCCAGAAGGGGGCATAG
49	chr12	116101268	116101287	-	TAACCAGCAGGGGGTATAA		49	chr6	70168308	70168327	+	TCACCAGAAGGGGGCACAG
50	chr12	116107362	116107381	-	TGACCAGCAGGGGGTGCTT		50	chr6	70193444	70193463	-	TGACCACTAGGTGACACTC
51	chr12	116124360	116124379	-	TGACCAGCAGGAGGCGCTC		51	chr6	70292332	70292351	+	TCTCCAGAAGGGGGCATAC
52	chr12	116145523	116145542	-	TAACCAGCAGGGGGTACAA		52	chr6	70304993	70305012	-	TCTCCAGAAGGGGGCACAG
53	chr12	116151798	116151817	-	TTACCAGCAGGGGGTGCTT		53	chr6	70323489	70323508	+	TCACCAGAAGGGGGCACAG
54	chr12	116170731	116170750	-	CAACCAGAAGGGGGCACAA		54	chr6	70339718	70339737	-	TGACCACTAGGTGACACTC
55	chr12	116215862	116215881	-	TGACCAGCAGGGGGCACAA		55	chr6	70418785	70418804	+	aggacactaggtggagcct
56	chr12	116243796	116243815	-	TGTCCAGCAGGGGGCAAAA
57	chr12	116296997	116297016	-	TGACCAGCAGGGGTCACAA
58	chr12	116339732	116339751	-	TGACCAGCAGGGGTCACAA
59	chr12	116377377	116377396	-	TGACCAGCAGGGGTCACAA
60	chr12	116384212	116384231	-	TGACCAGCAGGGGTCACAA
61	chr12	116412558	116412577	-	TGACCAGCAGGGGTCACAG
62	chr12	116419480	116419499	-	TGACCAGCAGGGGTCACAA
63	chr12	116448157	116448176	-	TGACCATCAGGGGTCACAA
64	chr12	116460346	116460365	-	TGACCAGCAGGGGTCACAA
65	chr12	116466095	116466114	-	TGAACAGCAGGGGTCACAA
66	chr12	116485076	116485095	-	TGACCAGCAGGGGTCACAA
67	chr12	116510978	116510997	-	TGACCAGCAGGGGTCACAA
68	chr12	116527317	116527336	-	TGACCAGCAGGGGTCACAA
69	chr12	116556293	116556312	-	TGACCAGCAGGGGTCACAA
70	chr12	116568197	116568216	-	TGACCACCAGGGGTCACAA
71	chr12	116593568	116593587	-	TGACCAGCAGTGGGCACAA
72	chr12	116610114	116610133	-	TGACCAGCAGGGGTCAGCA
73	chr12	116625444	116625463	-	TGACCAGCAGGGGGCATAT
74	chr12	116637063	116637082	-	TGACCAGCAGGGGTCACCA
75	chr12	116649218	116649237	-	TCTCCAGCAGAGGGATGTG
76	chr12	116700189	116700208	-	GGACCAGCAGGGGGTGGTG
77	chr12	116749902	116749921	-	GGACCAGCAGGGGGCACAA
78	chr12	116775104	116775123	-	GGACCAGCAGGGGGCACAA
79	chr12	116788072	116788091	-	GGACCAGCAGGGGGCACAA
80	chr12	116800370	116800389	-	GGACCAGCAGGGGGTGGTG
81	chr12	116825956	116825975	-	TGACCAGTAGATGGCACAG
82	chr12	116837753	116837772	-	GGACCAGCAGGGGGCACAA
83	chr12	116851298	116851317	-	GGACCAGCAGGGGTTGGTG
84	chr12	116875380	116875399	-	TGACCAGCAGATGGTACAA
85	chr12	116891048	116891067	-	GGACCAGCAGGGGGTGGTG
86	chr12	116926663	116926682	-	GGACCAGCAGGGGGTGGTG
87	chr12	116965214	116965233	-	GGACCAGCAGGGGGCAAAA
88	chr12	117001676	117001695	-	GGACCAGCAGGGGGCACAA
89	chr12	117018897	117018916	-	TGACCAGCAGATGGCACAA
90	chr12	117081249	117081268	-	TGACCAGCAGATGGCAGAA
91	chr12	117090665	117090684	-	GGACCAGCAGGGGGCACAA
92	chr12	117102924	117102943	-	GGACCCGCAGGGGGTGGTG
93	chr12	117127512	117127531	-	TGACCAGCAGATGGCACAG
94	chr12	117137211	117137230	-	GGACCAGCAGGGGGCACAA
95	chr12	117152719	117152738	-	GGACCAGCAGGGGGTGGTG
96	chr12	117161742	117161761	-	CGACCAGCAGGGGGCACAA
97	chr12	117202945	117202964	-	GGACCAGCAGGGGGTGATG
98	chr12	117225435	117225454	-	TGACCAGCAGATGGCACAA
99	chr12	117233594	117233613	-	GAACCAGCAGGGGGCACAA
100	chr12	117243653	117243672	-	TGACAAGCAGGGGGCACAA
101	chr12	117252835	117252854	-	GGACCAGCAGGGGGCACAA
102	chr12	117284406	117284425	-	GGACCAGCAGGGGGTGGTG
103	chr12	117292689	117292708	-	TGACCAGGAGGTGGCACAA
104	chr12	117324212	117324231	-	TGACCTGCAGATGGCACAG
105	chr12	117338436	117338455	-	GGACCAGCAGGGGGCACAA
106	chr12	117378202	117378221	-	TGACCAGCAGATGGCAGAA
107	chr12	117387673	117387692	-	GGACCAGCAGGGGGCACAA
108	chr12	117399798	117399817	-	GGACCAGCAGGGGGTGGTG
109	chr12	117432314	117432333	-	GGACCAGCAGGGGGCACAA
110	chr12	117441348	117441367	-	GGACCAGCAGGGGGTGGTG
111	chr12	117449256	117449275	-	AGACCAGCAGGGGGTGGTG
112	chr12	117466326	117466345	-	TGACCAGCAGATGGCACAA
113	chr12	117501085	117501104	-	TGACCAGCAGGGGTCACCA
114	chr12	117544065	117544084	-	TGACCAGCAGATGGCACAA
115	chr12	117552632	117552651	-	TGACCAGCAGGGGTCACCA
116	chr12	117596147	117596166	-	TGACCAGCAGGGGTCACCA
117	chr12	117625581	117625600	-	TGTCCAGCAGATGGCACAA
118	chr12	117631586	117631605	-	TGAGCAGCAGGGGTCACTC
119	chr12	117639484	117639503	-	GAACCAGCAGGGGGCACAA
*Coordinates are in AJ851868/mm9 hybrid genome

## Sheet: ED Fig.3b
Average enrichment of CTCF ChIP-seq signal at annotated CBEs in the VH and Vk domain with and without CTCF depletion in v-Abl cells*
	Parental line-VH domain					CTCF depleted line-VH domain					Parental line-Vk domain					CTCF depleted line-Vk domain
Distance from CBE (bp)	Repeat 1	Repeat 2	Repeat 3	Average	SEM	Repeat 1	Repeat 2	Repeat 3	Average	SEM	Repeat 1	Repeat 2	Repeat 3	Average	SEM	Repeat 1	Repeat 2	Repeat 3	Average	SEM
-1000	0.0522643	0.0480633	0.0590311	0.0531196	0.00319487	0.0466475	0.046972	0.0457154	0.046445	0.000376613	0.0284461	0.0276001	0.0353414	0.0304625	0.00245164	0.0223371	0.0184444	0.0292932	0.0233582	0.00317312
-990	0.0570233	0.049119	0.0567518	0.054298	0.00259069	0.0443524	0.0491298	0.045084	0.0461887	0.00148561	0.0305189	0.0286967	0.0395288	0.0329148	0.00334857	0.0257525	0.0201857	0.0257117	0.0238833	0.00184886
-980	0.0567136	0.0480045	0.0537788	0.0528323	0.00255824	0.0428025	0.0500756	0.0462837	0.0463873	0.00210022	0.0318054	0.0290623	0.041305	0.0340576	0.00370924	0.0290997	0.0223139	0.0278865	0.0264333	0.0020893
-970	0.0578681	0.0484448	0.0553974	0.0539034	0.00282098	0.0444418	0.0520861	0.0460627	0.0475302	0.00232549	0.0312336	0.0304636	0.0413686	0.0343553	0.00351371	0.0319003	0.024958	0.0307643	0.0292075	0.00214994
-960	0.060318	0.0483275	0.0553974	0.054681	0.00347983	0.0435476	0.0525887	0.0423689	0.0461684	0.00322814	0.0265879	0.0311338	0.0432719	0.0336645	0.00497972	0.0341545	0.0276021	0.0329388	0.0315651	0.00201236
-950	0.0564601	0.052345	0.0551331	0.0546461	0.00121262	0.0447399	0.0498988	0.0420847	0.0455745	0.002294	0.0262305	0.0308292	0.0471419	0.0347339	0.00634445	0.0341545	0.028247	0.0296129	0.0306715	0.00178561
-940	0.0520954	0.0520515	0.055992	0.0533796	0.00130623	0.0440245	0.0489822	0.0449261	0.0459776	0.00152467	0.026159	0.0310729	0.0416222	0.0329514	0.00456158	0.0319003	0.0269572	0.0265426	0.0284667	0.00172098
-930	0.052912	0.0525207	0.0585686	0.0546671	0.00195402	0.0409246	0.0500757	0.0468204	0.0459403	0.0026781	0.0293753	0.0308292	0.0414321	0.0338789	0.00379986	0.0313539	0.0276666	0.0232807	0.0274337	0.00233343
-920	0.0521799	0.0535763	0.0572473	0.0543345	0.00151118	0.0394939	0.0516426	0.0483674	0.0465013	0.00362902	0.0310192	0.0303418	0.0391481	0.033503	0.00282929	0.0292363	0.028505	0.0234729	0.0270714	0.00181159
-910	0.0511098	0.0538402	0.059824	0.0549247	0.00257337	0.0391064	0.0498689	0.0505143	0.0464965	0.00369975	0.0342354	0.0313166	0.039275	0.0349424	0.00232443	0.027187	0.0277956	0.021554	0.0255122	0.00198688
-900	0.0501524	0.0529018	0.0577758	0.05361	0.00222902	0.0403881	0.0493367	0.0494093	0.046378	0.00299503	0.0376661	0.0310729	0.0350242	0.0345878	0.00191577	0.0265722	0.028634	0.0255191	0.0269084	0.00091475
-890	0.0505184	0.0516118	0.0537457	0.0519586	0.000947631	0.0437562	0.0482723	0.0473571	0.0464619	0.00137839	0.0351646	0.0310729	0.0369908	0.0344094	0.00174957	0.0265039	0.0274086	0.0309556	0.0282894	0.00135844
-880	0.0499834	0.0497349	0.05107	0.0502628	0.00040992	0.0483464	0.0485384	0.0452103	0.047365	0.0010788	0.0323771	0.0323524	0.0374349	0.0340548	0.00169006	0.0240448	0.0252159	0.0340257	0.0277622	0.00314997
-870	0.0493921	0.0483862	0.0500459	0.0492747	0.000482706	0.0463793	0.0488342	0.0417059	0.0456398	0.00209073	0.0323771	0.0319868	0.0390213	0.0344617	0.00228254	0.0232251	0.0252804	0.032555	0.0270202	0.00283029
-860	0.0486317	0.0492068	0.0487246	0.0488544	0.000178248	0.0467667	0.0467947	0.0428109	0.0454574	0.00132331	0.0333063	0.0291842	0.0395923	0.0340276	0.00302613	0.0206977	0.024958	0.0308921	0.0255159	0.00295608
-850	0.0478151	0.0504383	0.0488567	0.0490367	0.000762585	0.044412	0.0497802	0.0435054	0.0458992	0.00195807	0.0295182	0.0257722	0.0412417	0.0321774	0.00465937	0.0199463	0.0232167	0.0287176	0.0239602	0.00255921
-840	0.0480685	0.0530484	0.052094	0.0510703	0.00152596	0.0423255	0.0518201	0.044642	0.0462626	0.00285811	0.0304474	0.0266252	0.0429549	0.0333425	0.00493122	0.0168723	0.0254094	0.0255196	0.0226004	0.00286422
-830	0.0487162	0.0561567	0.0521601	0.0523443	0.00214986	0.0396727	0.0490707	0.0438211	0.0441882	0.00271916	0.0330204	0.028514	0.0437161	0.0350835	0.00450808	0.0131837	0.0241841	0.0241765	0.0205148	0.00366555
-820	0.0497018	0.0576819	0.0543073	0.053897	0.00231277	0.0383613	0.0447251	0.0446736	0.0425866	0.00211274	0.032663	0.0300371	0.0435892	0.0354298	0.00414952	0.0138667	0.0234102	0.0246242	0.0206337	0.00340158
-810	0.0494765	0.0578872	0.0544394	0.0539344	0.00244104	0.0376161	0.0457894	0.0421794	0.0418616	0.00236479	0.0323771	0.0341193	0.0438429	0.0367798	0.00356718	0.0182385	0.0227008	0.0274384	0.0227926	0.00265617
-800	0.0508282	0.0561278	0.0512351	0.0527304	0.00170276	0.0392555	0.043454	0.0391486	0.0406193	0.00141767	0.0329489	0.0364345	0.0439698	0.0377844	0.00325226	0.0234983	0.0232167	0.0278226	0.0248459	0.00149058
-790	0.0504058	0.0516998	0.0493192	0.0504749	0.000688108	0.0388084	0.0411188	0.0370017	0.0389763	0.00119146	0.0366655	0.0384451	0.0465075	0.0405394	0.00302797	0.0306708	0.0240551	0.0301891	0.028305	0.00212948
-780	0.0494202	0.0501455	0.0511691	0.0502449	0.000507294	0.0401795	0.0402914	0.0368123	0.0390944	0.0011415	0.0351646	0.0363736	0.0456826	0.0390736	0.0033229	0.0304659	0.0239906	0.0305089	0.0283218	0.00216563
-770	0.052377	0.0454536	0.0483942	0.0487416	0.00200614	0.045634	0.042154	0.0371911	0.0416597	0.00244975	0.0358078	0.037714	0.0439696	0.0391638	0.00246511	0.0289631	0.0225073	0.0298051	0.0270918	0.0023051
-760	0.0538131	0.0439578	0.0468747	0.0482152	0.00292287	0.0476907	0.0393161	0.0387697	0.0419255	0.0028869	0.0355934	0.0364954	0.0461906	0.0394265	0.00339207	0.0247279	0.0233457	0.0292293	0.0257676	0.00177623
-750	0.0555872	0.0446032	0.0472381	0.0491428	0.00331075	0.0456936	0.038577	0.0421794	0.04215	0.00205445	0.0396674	0.0336319	0.0490459	0.0407817	0.0044844	0.0204927	0.0230877	0.0289094	0.0241633	0.0024885
-740	0.0556998	0.0463626	0.0487906	0.0502844	0.00279698	0.0453062	0.0389612	0.0439159	0.0427277	0.00192556	0.0429551	0.0357034	0.0466981	0.0417855	0.00322731	0.0133886	0.0201857	0.0294852	0.0210198	0.00466538
-730	0.0569107	0.0473595	0.0477006	0.0506569	0.00312842	0.0422957	0.0414145	0.0482096	0.0439733	0.00213338	0.0453138	0.0354597	0.0477132	0.0428289	0.00374916	0.015028	0.0225073	0.0291016	0.0222123	0.00406539
-720	0.0523488	0.0504386	0.0475354	0.0501076	0.00139932	0.0366921	0.0397887	0.0467889	0.0410899	0.00298642	0.0514605	0.0338756	0.0493633	0.0448998	0.00554527	0.0184435	0.0244421	0.0294214	0.0241023	0.00317362
-710	0.0533626	0.0507905	0.0451239	0.049759	0.00243357	0.0331153	0.0401729	0.0455891	0.0396258	0.00361128	0.0511747	0.0329007	0.0501882	0.0447545	0.00593373	0.0248645	0.0274086	0.0292931	0.0271888	0.00128315
-700	0.0494765	0.0502628	0.0447605	0.0481666	0.00171809	0.0323403	0.0415031	0.0435686	0.0391373	0.00345042	0.0477439	0.035155	0.0502511	0.0443833	0.00467056	0.0275286	0.0299238	0.0301245	0.0291923	0.000833883
-690	0.0484628	0.051377	0.04813	0.0493232	0.00103134	0.0322807	0.0408233	0.0432529	0.0387856	0.00332723	0.0431695	0.0322915	0.0501875	0.0418828	0.00520605	0.0297145	0.0299883	0.0288455	0.0295161	0.000344476
-680	0.0453371	0.0529897	0.0485594	0.0489621	0.0022183	0.032996	0.0395227	0.0388329	0.0371172	0.00207018	0.0423833	0.0303418	0.0477135	0.0401462	0.00513801	0.0307391	0.0263768	0.0280142	0.0283767	0.00127227
-670	0.0457031	0.0514353	0.05107	0.0494028	0.00185284	0.0356488	0.0384882	0.0388329	0.0376566	0.00100882	0.0384523	0.0298544	0.0498072	0.0393713	0.0057782	0.0293729	0.0236037	0.0271823	0.0267196	0.00168143
-660	0.0414229	0.0518753	0.0508718	0.0480566	0.00332951	0.0364536	0.0410305	0.0393696	0.0389512	0.00133768	0.0400247	0.0293669	0.0478404	0.0390774	0.00535382	0.0243863	0.0205081	0.0268627	0.023919	0.00184923
-650	0.0418734	0.0514356	0.0526886	0.0486659	0.00341544	0.0365728	0.0436611	0.0399379	0.0400573	0.00204708	0.0413827	0.0311948	0.0453024	0.0392933	0.00420438	0.0213807	0.0192828	0.0255199	0.0220611	0.00183234
-640	0.0414229	0.0499986	0.0503763	0.0472659	0.00292356	0.0387189	0.0463217	0.0393064	0.041449	0.00244224	0.0420974	0.0299762	0.0474597	0.0398445	0.00517125	0.0202195	0.0222494	0.0241766	0.0222152	0.00114245
-630	0.0446049	0.0486204	0.0514333	0.0482196	0.00198136	0.0406862	0.0462623	0.0374437	0.0414641	0.00257524	0.04853	0.0314994	0.0529161	0.0443152	0.00653177	0.0189216	0.0284405	0.0237291	0.0236971	0.00274791
-620	0.0443796	0.0509663	0.0519619	0.0491026	0.00237892	0.0383613	0.0451686	0.0374121	0.040314	0.00244272	0.0489588	0.0364345	0.0549464	0.0467799	0.00545385	0.0193315	0.0314071	0.0251997	0.0253127	0.00348638
-610	0.0502368	0.0534299	0.0554304	0.0530324	0.00151237	0.0394045	0.0430403	0.0370649	0.0398365	0.00173842	0.0460999	0.0389935	0.0548196	0.0466376	0.00457651	0.0219955	0.0303752	0.0232811	0.0252173	0.00260553
-600	0.0527149	0.0526384	0.0547037	0.0533523	0.000676031	0.0422957	0.0404685	0.0367176	0.0398273	0.00164188	0.0457425	0.0387497	0.0584991	0.0476638	0.00578152	0.0224054	0.0305042	0.0239847	0.0256314	0.00247868
-590	0.0544326	0.0551601	0.0551661	0.0549196	0.000243498	0.0429813	0.039168	0.03757	0.0399064	0.00160514	0.044456	0.0424663	0.0580548	0.0483257	0.00489835	0.0226103	0.0326969	0.0250085	0.0267719	0.00304231
-580	0.0573612	0.0544266	0.0573794	0.0563891	0.00098126	0.0405968	0.0391976	0.0390854	0.0396266	0.000486161	0.0370229	0.0409431	0.0524082	0.0434581	0.00461594	0.0262307	0.0308267	0.0274386	0.0281653	0.0013756
-570	0.061022	0.0534586	0.0594605	0.0579804	0.00230539	0.0427428	0.0407642	0.0416743	0.0417271	0.000571772	0.0348787	0.0392372	0.0496798	0.0412652	0.0043914	0.027187	0.0302462	0.0289095	0.0287809	0.000885458
-560	0.0623173	0.0542801	0.0596587	0.058752	0.00236403	0.0420572	0.0414146	0.0423057	0.0419258	0.00026551	0.0356649	0.0365564	0.052091	0.0414374	0.005333	0.0261624	0.0330838	0.030637	0.0299611	0.00202643
-550	0.0625145	0.0590892	0.0598239	0.0604758	0.00104113	0.0418783	0.0434544	0.043316	0.0428829	0.00050387	0.0375232	0.0350941	0.0492998	0.040639	0.00438678	0.0239765	0.0314071	0.0310846	0.0288227	0.0024249
-540	0.0642604	0.0576232	0.056058	0.0593139	0.00251418	0.0399409	0.0435134	0.044642	0.0426988	0.00141689	0.0417401	0.0361299	0.0460004	0.0412901	0.00285823	0.0232934	0.0293434	0.0307003	0.027779	0.00227677
-530	0.062261	0.05645	0.0528207	0.0571772	0.00274932	0.0433985	0.0417399	0.0472309	0.0441231	0.00162597	0.0419545	0.0405166	0.0488556	0.0437756	0.0025737	0.0209026	0.0265703	0.0283978	0.0252902	0.00225636
-520	0.0594732	0.0564205	0.0499468	0.0552802	0.00280851	0.0430707	0.0449916	0.0459364	0.0446662	0.000843116	0.0413827	0.0386888	0.0479043	0.0426586	0.00273569	0.0187167	0.0241841	0.0259035	0.0229348	0.00216665
-510	0.0561785	0.0553943	0.048163	0.0532453	0.00255119	0.042862	0.0458783	0.0444526	0.0443976	0.00087117	0.0433125	0.0367391	0.043463	0.0411715	0.00221663	0.0180336	0.0226363	0.0230254	0.0212318	0.00160302
-500	0.0526867	0.052169	0.0517637	0.0522065	0.000267122	0.0428322	0.0453757	0.0414533	0.0432204	0.00114882	0.041883	0.0362517	0.0454293	0.041188	0.00267204	0.0188533	0.0261833	0.0236007	0.0228791	0.00214653
-490	0.0509408	0.0521394	0.0532832	0.0521211	0.00067625	0.0439053	0.0459964	0.0387697	0.0428905	0.00214698	0.0388812	0.0352769	0.0450487	0.0397356	0.00285303	0.0201512	0.0247645	0.0262233	0.023713	0.00183002
-480	0.0517011	0.0545146	0.0585686	0.0549281	0.00199323	0.041789	0.0485091	0.037128	0.0424754	0.00330332	0.0424548	0.0341193	0.0461902	0.0409214	0.00356793	0.0173505	0.0247	0.0274387	0.0231631	0.00301188
-470	0.0545453	0.0582974	0.0590641	0.0573023	0.00139615	0.0438159	0.0455532	0.0358967	0.0417552	0.00297189	0.0473149	0.0354597	0.0463174	0.0430307	0.00379643	0.0198779	0.0285695	0.0276945	0.0253806	0.00276292
-460	0.0578399	0.0616988	0.0617398	0.0604262	0.00129318	0.0457234	0.0441934	0.034918	0.0416116	0.00337583	0.0483156	0.0435021	0.0543753	0.048731	0.0031457	0.0193315	0.0299883	0.0303167	0.0265455	0.00360824
-450	0.0651051	0.0640447	0.064812	0.0646539	0.000316156	0.0448292	0.0417987	0.0372543	0.0412941	0.00220119	0.051103	0.0480107	0.0605291	0.0532143	0.00376479	0.0200829	0.0299238	0.0310203	0.027009	0.00347749
-440	0.0682027	0.0690299	0.0724097	0.0698808	0.00128681	0.044561	0.0382219	0.0364334	0.0397388	0.00246576	0.0546766	0.0531895	0.0673812	0.0584158	0.00450321	0.0203561	0.0299883	0.0298691	0.0267378	0.00319104
-430	0.0720606	0.0736927	0.0747882	0.0735138	0.000792452	0.0455744	0.0400252	0.0372543	0.0409513	0.00244603	0.056249	0.0589167	0.0696657	0.0616105	0.00410058	0.0239082	0.0308911	0.0304446	0.0284146	0.00225691
-420	0.0761156	0.0766837	0.0801396	0.0776463	0.0012574	0.044084	0.0452277	0.0400326	0.0431148	0.00157607	0.0513889	0.0659233	0.0767079	0.0646734	0.00733564	0.025411	0.0292789	0.0330666	0.0292522	0.00221003
-410	0.0787907	0.0755692	0.0843349	0.0795649	0.00255989	0.0408053	0.0495143	0.042874	0.0443979	0.002627	0.0534616	0.0670809	0.0812761	0.0672729	0.00802993	0.0269821	0.0311491	0.0339619	0.0306977	0.00202749
-400	0.0804522	0.077446	0.0847313	0.0808765	0.00211374	0.0409544	0.0501352	0.0421794	0.044423	0.00287792	0.0560346	0.0690306	0.0814667	0.068844	0.00734219	0.0282117	0.0292144	0.0365203	0.0313154	0.00261847
-390	0.0849295	0.0783258	0.0869115	0.0833889	0.00259541	0.0390169	0.0527955	0.0455891	0.0458005	0.00397895	0.0595368	0.0654968	0.0837501	0.0695946	0.00728387	0.029168	0.0302462	0.040038	0.0331507	0.00345766
-380	0.0841692	0.0783842	0.0875721	0.0833752	0.00268188	0.0369305	0.0540961	0.0448946	0.0453071	0.00495956	0.0618954	0.0633034	0.0844482	0.0698824	0.00729428	0.0276652	0.0313426	0.0387587	0.0325888	0.00326249
-370	0.0853801	0.0763901	0.0909416	0.0842372	0.00423935	0.037318	0.048539	0.0434107	0.0430892	0.00324321	0.0675417	0.0614756	0.0773426	0.0687867	0.00462252	0.0261624	0.0335998	0.0355612	0.0317745	0.0028626
-360	0.0817757	0.0784135	0.0946084	0.0849325	0.00493433	0.0390766	0.0467357	0.0425267	0.0427796	0.0022146	0.0688997	0.0613538	0.0762	0.0688178	0.00428593	0.0249328	0.031923	0.0335784	0.0301447	0.00264941
-350	0.0795511	0.0802022	0.0941789	0.0846441	0.00477114	0.0397919	0.0518495	0.0436001	0.0450805	0.00355855	0.0657549	0.0611101	0.0738527	0.0669059	0.00372324	0.0254793	0.031923	0.031148	0.0295168	0.0020311
-340	0.0810717	0.0792052	0.0955663	0.0852811	0.00517079	0.0429515	0.0563721	0.0418321	0.0470519	0.00467129	0.0673273	0.0615365	0.0682698	0.0657112	0.00210499	0.0258891	0.0299883	0.0268626	0.02758	0.00123649
-330	0.0859433	0.0816975	0.0980109	0.0885506	0.00488638	0.0456936	0.0530911	0.0435054	0.04743	0.00290014	0.0718301	0.0618412	0.0680793	0.0672502	0.00291319	0.0254793	0.0314071	0.028014	0.0283001	0.00171717
-320	0.0875484	0.0824602	0.0982091	0.0894059	0.00464021	0.0436072	0.0563723	0.0454313	0.0484702	0.00398595	0.0736884	0.0644001	0.0693482	0.0691456	0.0026832	0.0293729	0.0288919	0.0295485	0.0292711	0.000196249
-310	0.0963624	0.0895861	0.0980109	0.0946531	0.00257784	0.0454849	0.0561948	0.0461259	0.0492685	0.00346807	0.0766188	0.0669591	0.0698554	0.0711444	0.00286202	0.0323102	0.0272797	0.0308276	0.0301391	0.00149243
-300	0.104106	0.0930755	0.101446	0.0995427	0.00332352	0.043935	0.0523813	0.0480201	0.0481121	0.00243864	0.0850525	0.0725644	0.0697286	0.0757818	0.00470708	0.033813	0.0307622	0.0292927	0.0312893	0.00133124
-290	0.10971	0.096477	0.105245	0.103811	0.00388681	0.0440543	0.0496026	0.0485569	0.0474046	0.00170211	0.0875541	0.082069	0.0744874	0.0813702	0.00378819	0.0310123	0.0290854	0.0289092	0.029669	0.000673592
-280	0.119144	0.100113	0.113537	0.110931	0.005646	0.0435476	0.0500463	0.0480201	0.0472047	0.0019198	0.0866249	0.0870651	0.0809591	0.0848831	0.00196606	0.0311489	0.0254094	0.0280779	0.0282121	0.00165822
-270	0.124804	0.112518	0.121366	0.119562	0.00365951	0.0463495	0.0479772	0.0455576	0.0466281	0.000712236	0.0894124	0.0918174	0.0967568	0.0926622	0.00216182	0.0273236	0.0239906	0.0290373	0.0267838	0.00148163
-260	0.130717	0.121989	0.131606	0.128104	0.0030683	0.0471244	0.0459672	0.0462521	0.0464479	0.000348102	0.0941296	0.103637	0.113824	0.103864	0.00568637	0.0253427	0.0261188	0.0264152	0.0259589	0.000319766
-250	0.139559	0.130669	0.149279	0.139836	0.00537409	0.0528771	0.0449328	0.0491251	0.0489784	0.00229451	0.0896268	0.106988	0.128797	0.108471	0.0113319	0.0227469	0.0232812	0.0276303	0.0245528	0.00154646
-240	0.150908	0.143571	0.165003	0.153161	0.00628856	0.0529069	0.0471201	0.048399	0.0494753	0.00175504	0.101062	0.115457	0.145801	0.120774	0.0131856	0.0244547	0.0272797	0.0308284	0.0275209	0.00184389
-230	0.151837	0.154157	0.17161	0.159201	0.00624035	0.0525194	0.0511699	0.0487779	0.0508224	0.00109398	0.112712	0.126059	0.156397	0.131723	0.0129247	0.0279384	0.0337932	0.0294215	0.0303844	0.00175737
-220	0.160228	0.164069	0.178085	0.167461	0.00542641	0.0549934	0.05451	0.0491883	0.0528972	0.0018597	0.122862	0.135259	0.15849	0.13887	0.0104424	0.030944	0.0368243	0.0314681	0.0330788	0.00187884
-210	0.171352	0.170667	0.188226	0.176748	0.00574234	0.0574969	0.0606585	0.0498513	0.0560023	0.00320805	0.135584	0.136294	0.158554	0.143477	0.00754097	0.0319003	0.039146	0.0349221	0.0353228	0.00210121
-200	0.181461	0.183716	0.195097	0.186758	0.0042201	0.055023	0.0645606	0.0489673	0.0561836	0.00453867	0.151665	0.145921	0.166738	0.154775	0.0062074	0.0311489	0.0424995	0.0354338	0.0363607	0.00330924
-190	0.191795	0.195035	0.2095	0.198777	0.00544254	0.0587488	0.0631118	0.0505774	0.0574793	0.00367361	0.162601	0.148906	0.163883	0.158463	0.00479289	0.0303975	0.0433379	0.0338984	0.035878	0.00386446
-180	0.214408	0.20826	0.231203	0.217957	0.00685675	0.0662302	0.0632006	0.0520613	0.0604974	0.00430775	0.163601	0.151343	0.163185	0.159377	0.00401844	0.0304659	0.0416611	0.0377358	0.0366209	0.00327952
-170	0.232627	0.221544	0.259811	0.237994	0.0113679	0.0692406	0.0652699	0.0542713	0.0629273	0.00447722	0.173179	0.150856	0.164391	0.162808	0.00649245	0.02828	0.0410162	0.038823	0.0360397	0.0039312
-160	0.257689	0.229726	0.300839	0.262751	0.0206841	0.0737117	0.0617818	0.0561656	0.0638863	0.00517328	0.18197	0.155243	0.168071	0.168428	0.0077176	0.0275286	0.0399844	0.0373517	0.0349549	0.00379014
-150	0.286074	0.240986	0.335624	0.287561	0.0273297	0.0792557	0.0635555	0.0559761	0.0662624	0.00685517	0.18876	0.157314	0.167373	0.171149	0.00927189	0.0303292	0.0372113	0.0381835	0.0352413	0.00247202
-140	0.312291	0.266498	0.374241	0.317676	0.031219	0.0846209	0.067073	0.0579651	0.0698863	0.00782238	0.193049	0.156218	0.180506	0.176591	0.0108109	0.0299877	0.0381141	0.0379915	0.0353645	0.00268861
-130	0.335438	0.288726	0.418407	0.347524	0.0379204	0.0917743	0.0680782	0.0626693	0.0741739	0.00893763	0.222424	0.170962	0.192244	0.19521	0.0149297	0.0293729	0.039017	0.0337065	0.0340321	0.00278877
-120	0.37075	0.313211	0.459997	0.381319	0.0427015	0.104323	0.0723644	0.0669314	0.0812062	0.0116642	0.257303	0.200024	0.222889	0.226739	0.0166467	0.0301243	0.041661	0.0306366	0.0341406	0.00376309
-110	0.406654	0.348811	0.519954	0.425139	0.0502617	0.117199	0.078868	0.0705937	0.088887	0.0143562	0.304261	0.228173	0.274534	0.268989	0.0221391	0.0290997	0.0417901	0.0290375	0.0333091	0.00424054
-100	0.459538	0.39051	0.602472	0.484173	0.0624158	0.131178	0.0881203	0.0776973	0.0989986	0.0163688	0.35415	0.268141	0.317424	0.313238	0.0249167	0.0294412	0.0427573	0.0264149	0.0328712	0.00501969
-90	0.526529	0.436167	0.703127	0.555275	0.0783935	0.143309	0.0953332	0.0803177	0.10632	0.0189958	0.415903	0.318832	0.366278	0.367005	0.0280243	0.0325151	0.044692	0.0271828	0.0347967	0.0051816
-80	0.60135	0.496692	0.821719	0.63992	0.0957886	0.153771	0.0994421	0.085306	0.11284	0.0208687	0.477084	0.357399	0.423825	0.419436	0.0346197	0.0355207	0.0473361	0.0374803	0.0401124	0.0036559
-70	0.678845	0.567423	0.9489	0.731723	0.113252	0.163518	0.10296	0.0928831	0.119787	0.0220582	0.556277	0.400292	0.491649	0.48274	0.0452489	0.0397559	0.0521085	0.0462426	0.0460356	0.00356738
-60	0.763352	0.640263	1.05861	0.82074	0.124127	0.170731	0.106566	0.101628	0.126309	0.022257	0.615815	0.444586	0.523182	0.527861	0.0494848	0.0439911	0.055333	0.0505918	0.049972	0.00328878
-50	0.825163	0.712401	1.15738	0.898314	0.133559	0.17857	0.107926	0.100681	0.129059	0.0248437	0.672279	0.475294	0.566707	0.571427	0.0569137	0.0456988	0.0597829	0.0571153	0.054199	0.0043193
-40	0.887142	0.787031	1.24974	0.974638	0.140554	0.185098	0.109907	0.107501	0.134169	0.0254742	0.738249	0.508986	0.610422	0.619219	0.0663283	0.0486361	0.0641036	0.0629994	0.0585797	0.00498203
-30	0.971903	0.860957	1.35485	1.06257	0.14961	0.193384	0.120608	0.112899	0.142297	0.0256402	0.788852	0.523975	0.656484	0.656437	0.0764635	0.0449474	0.0637167	0.0621682	0.0569441	0.00601499
-20	1.03901	0.930632	1.45234	1.14066	0.158949	0.207453	0.12578	0.112521	0.148584	0.0296819	0.807721	0.542496	0.67666	0.675626	0.0765654	0.0416002	0.0615886	0.0576911	0.0536266	0.00611755
-10	1.09648	1.01318	1.54156	1.21707	0.164016	0.217497	0.13456	0.11552	0.155859	0.0313055	0.797143	0.549381	0.68199	0.676171	0.0715817	0.0415319	0.0639748	0.0534696	0.0529921	0.0064831
0	1.14396	1.05678	1.59323	1.26466	0.166201	0.226022	0.138669	0.123223	0.162638	0.0320041	0.798715	0.541826	0.683068	0.674537	0.07428	0.0405756	0.0656516	0.0504639	0.0522304	0.00729249
10	1.16632	1.05453	1.61268	1.27784	0.170503	0.233772	0.141891	0.123792	0.166485	0.0340468	0.774915	0.531956	0.664225	0.657032	0.0702283	0.0361355	0.0645552	0.0504636	0.0503848	0.00820416
20	1.13579	1.01555	1.56042	1.23726	0.16527	0.233682	0.135151	0.120824	0.163219	0.0354735	0.73539	0.528057	0.641384	0.634943	0.0599385	0.0397559	0.0615241	0.0482251	0.049835	0.0063353
30	1.0817	0.946086	1.45003	1.15927	0.150557	0.217318	0.127377	0.117477	0.154057	0.0317593	0.669563	0.493876	0.593291	0.585577	0.0508627	0.0435812	0.0601698	0.0447077	0.0494862	0.00535168
40	0.988376	0.836824	1.31452	1.04657	0.140936	0.201342	0.116942	0.112394	0.143559	0.0289212	0.641831	0.460245	0.573433	0.558503	0.0529484	0.0422833	0.0605567	0.0450913	0.0493104	0.00568126
50	0.878356	0.72982	1.16372	0.923965	0.127315	0.180895	0.107571	0.0986291	0.129032	0.0260598	0.589369	0.437214	0.539869	0.522151	0.0448079	0.0408488	0.0594604	0.0463704	0.0488932	0.0055188
60	0.758452	0.619033	0.996072	0.791186	0.110065	0.159464	0.100181	0.0900417	0.116562	0.0216498	0.531476	0.396271	0.487462	0.471736	0.0398144	0.0427615	0.0528179	0.0447077	0.0467624	0.00307944
70	0.63883	0.518686	0.844116	0.667211	0.0950093	0.141909	0.0935889	0.0798441	0.105114	0.0188203	0.469865	0.351794	0.425791	0.415817	0.0344472	0.0409855	0.0536563	0.0422133	0.0456183	0.00403456
80	0.544833	0.434144	0.720536	0.566504	0.0833811	0.132728	0.0930866	0.0747927	0.100203	0.0170988	0.420906	0.324864	0.390388	0.37872	0.0283322	0.039346	0.0515281	0.0388235	0.0432325	0.0041505
90	0.457088	0.348518	0.610466	0.472024	0.0759859	0.123399	0.0903966	0.0664263	0.0934073	0.0165153	0.354579	0.301407	0.342423	0.332803	0.0160853	0.039551	0.0399197	0.0394631	0.0396446	0.000139882
100	0.401219	0.289723	0.537858	0.4096	0.0717527	0.116514	0.0850754	0.0637743	0.0884544	0.015318	0.30662	0.265582	0.291919	0.28804	0.0120043	0.0388679	0.03418	0.0410617	0.0380365	0.00202959
110	0.359374	0.253918	0.475258	0.36285	0.063919	0.108615	0.0807301	0.0642794	0.0845415	0.0129397	0.26295	0.24115	0.261464	0.255188	0.00703208	0.0342912	0.035083	0.0390785	0.0361509	0.00148157
120	0.326483	0.233215	0.427491	0.329063	0.0560974	0.10477	0.0782469	0.0646267	0.0825479	0.0117862	0.22028	0.222994	0.237228	0.226834	0.00525572	0.0333348	0.031665	0.0354331	0.0334776	0.00109008
130	0.298859	0.219257	0.392079	0.303398	0.0499409	0.0995539	0.0700291	0.0653213	0.0783014	0.0107128	0.192834	0.195698	0.206076	0.198203	0.00402243	0.0292363	0.0306332	0.0374158	0.0324284	0.00252607
140	0.285877	0.21653	0.358615	0.287007	0.0410204	0.0924302	0.0663636	0.0651634	0.0746524	0.00889565	0.185901	0.165296	0.179618	0.176938	0.00609724	0.0253427	0.0343092	0.0373518	0.0323346	0.00360459
150	0.269854	0.210518	0.321782	0.267385	0.0321429	0.0875121	0.0668365	0.0641847	0.0728444	0.00737366	0.170391	0.148175	0.173908	0.164158	0.0080557	0.0239765	0.0322455	0.032555	0.0295923	0.00280933
160	0.257802	0.208612	0.299716	0.255377	0.0263272	0.0842334	0.0663047	0.0624799	0.071006	0.00670522	0.154953	0.135502	0.16731	0.152588	0.00925782	0.0314222	0.0296013	0.0293573	0.030127	0.000651434
170	0.255183	0.205299	0.282406	0.247629	0.0225771	0.0761557	0.0668368	0.0611539	0.0680488	0.00437286	0.155453	0.127886	0.161916	0.148419	0.0104343	0.0323785	0.0285695	0.0290374	0.0299951	0.00119932
180	0.240315	0.206853	0.25849	0.235219	0.0151224	0.0713569	0.0731037	0.0602383	0.068233	0.00402903	0.147091	0.121672	0.157983	0.142249	0.0107581	0.0286898	0.0290854	0.0273102	0.0283618	0.000538055
190	0.233922	0.199317	0.243624	0.225621	0.0134472	0.0697174	0.0758823	0.0593227	0.0683075	0.00483203	0.133297	0.118321	0.151067	0.134228	0.00946459	0.0284849	0.0299883	0.0264791	0.0283174	0.00101647
200	0.225981	0.199639	0.23269	0.219437	0.0100865	0.0698368	0.0736653	0.0604277	0.0679766	0.00393291	0.120574	0.117346	0.139203	0.125708	0.00681155	0.0272553	0.0312136	0.0297412	0.0294034	0.00115507
210	0.218829	0.194859	0.22387	0.212519	0.00894903	0.0694791	0.0740201	0.0609644	0.0681546	0.00382661	0.109997	0.112533	0.128416	0.116982	0.00576394	0.0189899	0.0330193	0.0291017	0.027037	0.00417945
220	0.206354	0.18615	0.21353	0.202011	0.00819668	0.0715954	0.0740494	0.0630481	0.0695643	0.00333422	0.102921	0.104978	0.120359	0.109419	0.00550196	0.019673	0.031794	0.0303168	0.0272613	0.00381802
230	0.198272	0.170344	0.212803	0.193807	0.0124586	0.0719233	0.070354	0.0622589	0.0681787	0.00299441	0.0980606	0.0978492	0.11154	0.102483	0.00452886	0.0250694	0.0310201	0.0310843	0.029058	0.00199434
240	0.185544	0.163365	0.203356	0.184088	0.0115673	0.0691514	0.0673684	0.0595437	0.0653545	0.00295063	0.0896983	0.0937061	0.105512	0.0963056	0.00474656	0.0254793	0.0274086	0.0310203	0.0279694	0.00162394
250	0.171915	0.152369	0.194404	0.172896	0.0121444	0.0681677	0.0674574	0.0567023	0.0641091	0.00370908	0.0839805	0.0857247	0.0989768	0.0895606	0.00473493	0.0282117	0.0262478	0.0266707	0.0270434	0.000596753
260	0.157215	0.139408	0.177821	0.158148	0.0110988	0.0679888	0.0635556	0.053482	0.0616755	0.00429198	0.0844093	0.077073	0.0974549	0.0863124	0.0059602	0.030944	0.0219269	0.0280779	0.0269829	0.00265997
270	0.143051	0.132839	0.160346	0.145412	0.00802781	0.0644121	0.0599493	0.0516193	0.0586602	0.0037488	0.0774764	0.0716505	0.0918719	0.080333	0.00600962	0.0306025	0.0208951	0.0260313	0.0258429	0.00280387
280	0.129365	0.124951	0.138709	0.131009	0.00405557	0.0614612	0.0559288	0.049062	0.055484	0.00358625	0.0666126	0.0700054	0.0885093	0.0750425	0.00680431	0.0290314	0.017477	0.0250719	0.0238601	0.00339003
290	0.116299	0.111404	0.129922	0.119208	0.00554003	0.0603584	0.0533272	0.0496303	0.0544386	0.0031464	0.0648258	0.0686041	0.0796264	0.0710187	0.00443987	0.0283483	0.0168321	0.0241129	0.0230978	0.00336295
300	0.109344	0.10243	0.12021	0.110661	0.00517453	0.0544866	0.0501055	0.0478307	0.0508076	0.00195319	0.0691856	0.0634253	0.0760095	0.0695401	0.00363707	0.026299	0.0163162	0.0259678	0.022861	0.0032738
310	0.102895	0.0997327	0.115981	0.106203	0.00497362	0.0531751	0.0492187	0.0451787	0.0491908	0.00230839	0.0656834	0.0641564	0.0729645	0.0676015	0.00271752	0.0272553	0.0173481	0.0266714	0.0237583	0.00320953
320	0.101487	0.0994687	0.114627	0.105194	0.00475214	0.0526684	0.0460559	0.042653	0.0471258	0.00294026	0.0661123	0.0614756	0.0769615	0.0681831	0.00458875	0.0256159	0.0197987	0.0271829	0.0241992	0.00224624
330	0.105599	0.0996445	0.115453	0.106899	0.0046095	0.0541588	0.0445185	0.0401273	0.0462682	0.00414394	0.0653975	0.060318	0.0707439	0.0654865	0.00301003	0.0252061	0.0207661	0.0268631	0.0242784	0.00182014
340	0.107823	0.103368	0.118789	0.109994	0.00458193	0.0521022	0.0450801	0.0385487	0.0452436	0.00391339	0.062896	0.0559922	0.0708078	0.063232	0.0042802	0.0252744	0.0206371	0.0260315	0.023981	0.00168617
350	0.113568	0.106653	0.115188	0.111803	0.00261729	0.0503137	0.0480067	0.0400641	0.0461282	0.00310431	0.0556058	0.0550783	0.073219	0.061301	0.00596095	0.0280067	0.0196697	0.0267991	0.0248252	0.00260119
360	0.115398	0.108998	0.117864	0.114087	0.00264199	0.0503137	0.0468536	0.0423373	0.0465015	0.00230933	0.0514604	0.0531286	0.0777232	0.0607707	0.00848992	0.0288264	0.0191538	0.0260317	0.0246706	0.00287398
370	0.115933	0.110201	0.121663	0.115932	0.00330894	0.0502541	0.04845	0.0460311	0.0482451	0.00122337	0.0438843	0.0548345	0.0748047	0.0578412	0.00905166	0.0288947	0.0167031	0.0244968	0.0233649	0.00356463
380	0.116215	0.109702	0.124702	0.116873	0.00434267	0.0470648	0.0504014	0.0483359	0.0486007	0.000972244	0.0462429	0.0524584	0.0749948	0.0578987	0.00873435	0.0269138	0.0170256	0.0252003	0.0230466	0.00305085
390	0.120749	0.112165	0.119417	0.117444	0.00266709	0.0472437	0.0489235	0.0474519	0.047873	0.000528663	0.0496735	0.0517273	0.077089	0.0594966	0.00881614	0.0312856	0.0190893	0.0247526	0.0250425	0.00352374
400	0.118524	0.112723	0.124537	0.118595	0.00341077	0.0472138	0.0454056	0.0460627	0.0462274	0.000528462	0.0499594	0.0514835	0.0735358	0.0583263	0.00761749	0.0314222	0.0212175	0.0243687	0.0256695	0.00301678
410	0.118496	0.107034	0.121994	0.115841	0.00451794	0.0474224	0.0433364	0.0460311	0.0455966	0.00119939	0.0470291	0.0483153	0.0671279	0.0541574	0.00649587	0.0284849	0.024571	0.0232169	0.0254243	0.00157944
420	0.113146	0.0995561	0.114924	0.109209	0.00485351	0.0464984	0.0439571	0.0432529	0.0445695	0.000985673	0.0488873	0.0413696	0.0584994	0.0495854	0.00495724	0.0325151	0.0254739	0.0221294	0.0267062	0.00306074
430	0.106697	0.094131	0.107954	0.102927	0.00441313	0.0482868	0.0452873	0.0424004	0.0453249	0.00169935	0.045957	0.0397246	0.0536135	0.0464317	0.0040164	0.0347693	0.0256029	0.0228973	0.0277565	0.00359235
440	0.0939125	0.0845425	0.102471	0.0936418	0.00517716	0.0493897	0.0470313	0.0423373	0.0462527	0.00207273	0.0424548	0.0422835	0.0501873	0.0449752	0.00260651	0.0307391	0.0247645	0.0244964	0.0266667	0.00203768
450	0.0830428	0.0770648	0.0938157	0.0846411	0.00490117	0.0551423	0.0518199	0.0440106	0.0503242	0.00329931	0.0365226	0.0404557	0.047586	0.0415214	0.00323787	0.0275969	0.025087	0.0220021	0.0248953	0.00161791
460	0.0708779	0.0694113	0.0888606	0.0763833	0.00625301	0.0564836	0.053505	0.043537	0.0511752	0.0039147	0.0345928	0.0394809	0.0432717	0.0391151	0.00251206	0.0269138	0.0230233	0.025136	0.0250243	0.00112449
470	0.0642604	0.0647197	0.0841698	0.0710499	0.00656127	0.0578546	0.0536234	0.0416743	0.0510508	0.00484474	0.0347357	0.0414915	0.0416856	0.0393043	0.00228495	0.0222688	0.0241196	0.0278863	0.0247582	0.00165277
480	0.0611346	0.0599692	0.075581	0.0655616	0.00502099	0.0561855	0.0484504	0.0420216	0.0488858	0.00409455	0.0325201	0.041918	0.0410512	0.0384964	0.00299862	0.0201512	0.0279246	0.02827	0.0254486	0.00265058
490	0.0611346	0.0610835	0.0719143	0.0647108	0.00360176	0.0548441	0.0453762	0.0437264	0.0479823	0.00346383	0.0318768	0.0366173	0.0415589	0.0366844	0.00279518	0.024318	0.0274731	0.0274387	0.02641	0.00104601
500	0.060853	0.0622855	0.0682475	0.0637953	0.00226417	0.0513567	0.0411489	0.0441684	0.045558	0.00302756	0.0333063	0.0361299	0.0397827	0.0364063	0.00187469	0.0274603	0.0279246	0.0273749	0.0275866	0.000170773
510	0.064204	0.0609657	0.061839	0.0623362	0.000967328	0.0488828	0.043691	0.0441684	0.0455808	0.00165678	0.0344499	0.0363736	0.0369278	0.0359171	0.000750851	0.0314905	0.0270862	0.0241769	0.0275845	0.00212591
520	0.0692446	0.0623441	0.0596587	0.0637491	0.002855	0.0478397	0.0433954	0.0438211	0.0450187	0.00141583	0.0329489	0.0349113	0.0397195	0.0358599	0.00201122	0.0322419	0.0268282	0.0226419	0.0272373	0.00277881
530	0.0704836	0.0670357	0.0609801	0.0661665	0.00277766	0.0457533	0.0442526	0.0416427	0.0438829	0.00120094	0.0360223	0.0332054	0.0434622	0.0375633	0.00305951	0.0323785	0.021411	0.021619	0.0251362	0.00362167
540	0.0701457	0.0665082	0.0607818	0.0658119	0.00272544	0.0473033	0.0441048	0.0399694	0.0437925	0.00212285	0.0363796	0.0321087	0.0434619	0.0373167	0.00331073	0.0330616	0.0203146	0.0200835	0.0244866	0.00428803
550	0.0704836	0.0612007	0.058007	0.0632304	0.00374195	0.0465581	0.0439276	0.0370649	0.0425169	0.00282979	0.0370943	0.0307073	0.0439699	0.0372572	0.00382945	0.0299194	0.021411	0.023729	0.0250198	0.00253954
560	0.0714974	0.0631067	0.0575115	0.0640386	0.00406416	0.0459322	0.0417104	0.038012	0.0418849	0.00228802	0.0409539	0.0299762	0.0465083	0.0391461	0.00485725	0.0302609	0.0244421	0.0259673	0.0268901	0.00174198
570	0.0718071	0.0634878	0.0591962	0.0648304	0.00370183	0.043637	0.0470605	0.0383593	0.0430189	0.00253076	0.0392385	0.0323524	0.0472059	0.0395989	0.00429163	0.031832	0.0232167	0.0241763	0.0264084	0.00272595
580	0.0694136	0.0614643	0.0602203	0.0636994	0.00287957	0.0436967	0.0473857	0.039338	0.0434735	0.00232585	0.0348072	0.031012	0.0427644	0.0361945	0.00346281	0.0340862	0.0230233	0.0224492	0.0265196	0.00378696
590	0.0678085	0.0611416	0.0604845	0.0631449	0.0023395	0.0426534	0.0485683	0.0399063	0.0437093	0.00255562	0.0325916	0.0325352	0.0409879	0.0353716	0.00280824	0.0301243	0.0235392	0.0232809	0.0256481	0.00223934
600	0.067189	0.0609948	0.060914	0.0630326	0.00207831	0.04164	0.0491005	0.0418637	0.0442014	0.0024504	0.0319483	0.0347285	0.0427644	0.0364804	0.00324287	0.0329933	0.0233457	0.0221301	0.0261564	0.00343644
610	0.0648799	0.0632236	0.0647459	0.0642831	0.000531158	0.0437265	0.0494553	0.0413901	0.0448573	0.0023959	0.0295897	0.0357643	0.0402898	0.0352146	0.00310106	0.0306708	0.0204436	0.0197639	0.0236261	0.0035278
620	0.0588255	0.0625197	0.0626648	0.0613367	0.00125626	0.0455745	0.0436022	0.0448946	0.0446904	0.000578428	0.032806	0.0348504	0.0363565	0.034671	0.00102886	0.0283483	0.0202501	0.0213627	0.0233204	0.00253438
630	0.0569388	0.0604966	0.0608479	0.0594278	0.0012486	0.0455447	0.0456714	0.0479886	0.0464016	0.000794352	0.036594	0.0361299	0.0374351	0.0367197	0.000381973	0.0230885	0.0221849	0.0230254	0.0227662	0.000291252
640	0.0578118	0.0583269	0.0588659	0.0583349	0.000304321	0.0444418	0.049189	0.049062	0.0475643	0.00156166	0.0378091	0.0336928	0.0382602	0.0365873	0.00145313	0.0204244	0.0234102	0.0226417	0.0221588	0.000895106
650	0.0584876	0.0575936	0.0623014	0.0594609	0.00144352	0.0423255	0.0508443	0.0501354	0.0477684	0.00272912	0.037952	0.0346067	0.0335017	0.0353535	0.00133785	0.0172139	0.0199277	0.0224495	0.0198637	0.00151172
660	0.0554464	0.0534002	0.0582713	0.055706	0.00141213	0.0419976	0.0519382	0.0498829	0.0479395	0.00302963	0.0365226	0.032657	0.0325498	0.0339098	0.00130675	0.0166674	0.0181219	0.0243043	0.0196979	0.00234118
670	0.0542918	0.0518167	0.0621693	0.0560926	0.00312124	0.0399409	0.0541256	0.0469783	0.0470149	0.00409482	0.034164	0.0304636	0.0315344	0.032054	0.00109933	0.017009	0.0176705	0.0230892	0.0192562	0.00192599
680	0.050265	0.052462	0.063788	0.055505	0.00418977	0.0413418	0.0533864	0.0433791	0.0460358	0.00372208	0.0325201	0.0305855	0.0279176	0.0303411	0.00133423	0.0198779	0.0151554	0.0219384	0.0189906	0.00200773
690	0.0485473	0.0519633	0.0650433	0.0551846	0.005027	0.0412226	0.0525883	0.0425899	0.0454669	0.00358249	0.0316624	0.0328398	0.0263311	0.0302778	0.0020024	0.0239082	0.0133496	0.0235375	0.0202651	0.00345939
700	0.0462945	0.0522859	0.0605507	0.0530437	0.00413281	0.042415	0.0491002	0.0421163	0.0445438	0.00227983	0.0297327	0.0319868	0.0260144	0.0292446	0.00174127	0.0258891	0.0138011	0.0239207	0.0212036	0.00374466
710	0.0464634	0.0545439	0.0635898	0.0548657	0.00494656	0.0396727	0.0454349	0.0454944	0.043534	0.00193072	0.0258017	0.0333881	0.0256972	0.0282957	0.00254641	0.0286215	0.0161872	0.0256475	0.0234854	0.00374872
720	0.0473364	0.0545735	0.0587008	0.0535369	0.00332131	0.0416102	0.0424201	0.0462837	0.043438	0.00144194	0.0238719	0.0371047	0.0269664	0.0293143	0.00399631	0.0276652	0.0179285	0.0273742	0.0243226	0.00319817
730	0.0524615	0.0519342	0.0577428	0.0540462	0.0018546	0.0413717	0.0426563	0.0451471	0.0430584	0.00110826	0.0229427	0.0380795	0.0348971	0.0319731	0.00460771	0.0281433	0.021153	0.0295489	0.0262818	0.00259628
740	0.0526586	0.0519929	0.0587338	0.0544618	0.00214466	0.0420573	0.0411485	0.0430634	0.0420897	0.000553043	0.0206556	0.0382014	0.036991	0.0319493	0.00565766	0.0284849	0.0228943	0.0301247	0.0271679	0.00218864
750	0.0511661	0.05384	0.0598239	0.0549433	0.00255944	0.0443822	0.0444299	0.0440421	0.0442848	0.000122088	0.0202268	0.0344848	0.0387678	0.0311598	0.00560459	0.0269821	0.0247645	0.0285894	0.0267787	0.00110883
760	0.0514195	0.0525501	0.0566857	0.0535518	0.00160058	0.0442928	0.0483318	0.04199	0.0448715	0.00185346	0.021013	0.0344239	0.0417494	0.0323954	0.00607139	0.0247279	0.0256029	0.0274385	0.0259231	0.000798682
770	0.0542918	0.0516413	0.0591632	0.0550321	0.0022027	0.0433092	0.0530316	0.042874	0.0464049	0.00331573	0.0214418	0.0305855	0.0421934	0.0314069	0.00600454	0.0226103	0.0247	0.0269267	0.0247457	0.00124625
780	0.0547705	0.0543979	0.0582714	0.0558133	0.00123375	0.0433092	0.0517605	0.0468204	0.0472967	0.0024513	0.0226569	0.0272954	0.0357855	0.0285793	0.0038439	0.0222005	0.0236682	0.0253917	0.0237534	0.000922222
790	0.0546297	0.0558052	0.0535806	0.0546718	0.000642521	0.0430111	0.0480951	0.0471046	0.0460702	0.00155607	0.0212989	0.0238226	0.0357852	0.0269689	0.00446794	0.021654	0.0246355	0.0248164	0.023702	0.00102533
800	0.0570796	0.0521983	0.0506076	0.0532952	0.00194716	0.039941	0.0459668	0.0472309	0.0443795	0.00224908	0.0230857	0.0246755	0.0360391	0.0279334	0.00407873	0.02343	0.0258609	0.0261595	0.0251501	0.000864358
810	0.0575302	0.0512304	0.0495175	0.0527594	0.00243613	0.0406563	0.0463807	0.0444526	0.0438299	0.00168159	0.0253013	0.0226649	0.0395927	0.0291863	0.00525854	0.0273236	0.0274086	0.025904	0.0268787	0.000488008
820	0.0528557	0.0508493	0.0440338	0.0492463	0.0026698	0.0388381	0.0444298	0.0429687	0.0420789	0.00167436	0.0255872	0.0212636	0.0380066	0.0282858	0.00501809	0.0314222	0.0290209	0.0247525	0.0283985	0.00195036
830	0.0479277	0.0473303	0.0425143	0.0459241	0.00171363	0.0375863	0.0476224	0.042874	0.0426942	0.00289856	0.0230857	0.0211418	0.036928	0.0270518	0.00496989	0.0322419	0.0288919	0.0260953	0.0290764	0.00177676
840	0.0459003	0.0424331	0.0419197	0.0434177	0.00125012	0.0372584	0.0513763	0.0462837	0.0449728	0.00412785	0.0278744	0.0232133	0.0372448	0.0294441	0.00412589	0.0308074	0.0275376	0.027758	0.028701	0.00105511
850	0.0410568	0.0438991	0.0401358	0.0416973	0.00113258	0.0360959	0.0507259	0.0442	0.043674	0.0042315	0.0303044	0.0247365	0.0363565	0.0304658	0.00335539	0.0308074	0.0298593	0.0270543	0.0292403	0.00112675
860	0.0385506	0.0435767	0.0401689	0.0407654	0.00148124	0.0380334	0.0471492	0.0450524	0.0434117	0.00275642	0.0293753	0.025102	0.0321056	0.028861	0.00203805	0.0301243	0.0301817	0.0253917	0.0285659	0.00158719
870	0.0413947	0.0439873	0.0400037	0.0417952	0.00116727	0.039792	0.0473267	0.0453681	0.0441623	0.00225711	0.0358078	0.0267471	0.0361659	0.0329069	0.00308166	0.0286898	0.0287629	0.0275667	0.0283398	0.000387134
880	0.0431688	0.0450727	0.0404331	0.0428915	0.00134647	0.0386891	0.0451985	0.042211	0.0420329	0.00188123	0.0401677	0.0297325	0.0361659	0.0353554	0.00303951	0.0283483	0.0299883	0.0266075	0.0283147	0.000976076
890	0.041451	0.0465973	0.0418206	0.0432896	0.00165729	0.0393448	0.0408825	0.0379489	0.0393921	0.000847208	0.0385238	0.0306464	0.0353416	0.0348373	0.00228794	0.028075	0.0307622	0.0238574	0.0275649	0.00200948
900	0.0451399	0.0467144	0.0440008	0.045285	0.000786697	0.04009	0.0409416	0.0357389	0.0389235	0.00161118	0.0383809	0.0347285	0.0362933	0.0364676	0.00105792	0.0256842	0.0274086	0.0255202	0.0262044	0.000604001
910	0.0468295	0.0485914	0.0441659	0.046529	0.00128633	0.0369305	0.0417988	0.0337814	0.0375036	0.00233209	0.0431695	0.0371656	0.0357856	0.0387069	0.00226658	0.0203561	0.0235392	0.0276947	0.0238633	0.00212465
920	0.0471674	0.0498814	0.0457185	0.0475891	0.00122008	0.037318	0.0394637	0.0325501	0.036444	0.00204307	0.0385238	0.0397246	0.0327401	0.0369961	0.00215609	0.0211758	0.0235392	0.0245605	0.0230918	0.00100234
930	0.0467169	0.0507903	0.0483282	0.0486118	0.00118441	0.0390468	0.0369806	0.0328027	0.0362767	0.00183654	0.0358793	0.0416133	0.0381329	0.0385418	0.00166785	0.020766	0.0252804	0.0266712	0.0242392	0.00178242
940	0.0486317	0.0503211	0.0474363	0.0487964	0.000836843	0.0385102	0.0404981	0.0361493	0.0383859	0.00125694	0.0335922	0.0423445	0.0396556	0.0385307	0.0025884	0.0198779	0.0278601	0.0265431	0.0247604	0.00247064
950	0.0472801	0.0490016	0.0477996	0.0480271	0.000509822	0.0359469	0.0401138	0.0397169	0.0385925	0.00132777	0.0332348	0.0379577	0.0363565	0.0358497	0.00138673	0.0180336	0.0266347	0.0228974	0.0225219	0.00249003
960	0.0452807	0.0479754	0.0484273	0.0472278	0.000982231	0.0366026	0.0415917	0.0393064	0.0391669	0.00144192	0.0284461	0.0377749	0.034897	0.033706	0.00275804	0.0179653	0.0272152	0.022002	0.0223942	0.0026774
970	0.0475054	0.0484446	0.0486585	0.0482028	0.000354154	0.0360661	0.045139	0.0413901	0.0408651	0.00263224	0.0315909	0.0371047	0.0335647	0.0340868	0.00161295	0.0148914	0.0254094	0.0241768	0.0214925	0.0033197
980	0.0490823	0.0479751	0.0474693	0.0481756	0.000476298	0.0364536	0.0463804	0.042211	0.0416817	0.00287782	0.0331633	0.0362517	0.034326	0.0345804	0.000900565	0.0181019	0.0216045	0.0221937	0.0206334	0.00127711
990	0.0486881	0.0475649	0.0455864	0.0472798	0.000906653	0.0372882	0.047445	0.0406324	0.0417885	0.00298844	0.0325916	0.0343021	0.0341357	0.0336764	0.000544558	0.0189899	0.0156713	0.0221937	0.0189516	0.00188296
*CTCF ChIP-seq data is replotted from Ba et al. Nature 2020
