# Supplementary material for: Molecular basis for differential Igk versus Igh V(D)J joining mechanisms
Source: Nature. 2024 May 29;630(8015):189–97. doi: 10.1038/s41586-024-07477-y (PMC11153149; doi:10.1038/s41586-024-07477-y)
Supplement: Supplementary file 11 — Source Data Extended Data Fig. 4 [file 41586_2024_7477_MOESM11_ESM.xlsx]

## Sheet: ED Fig.4c
Absolute Vk-to-Jk joining level in Igh-Igk hybrid v-Abl cells; Jk5 bait (Down sampled to 500,000 reads; n=3)
Vk domain	Vks	Repeat 1	Repeat 2	Repeat 3	Average	SEM
Distal	Igkv2-137	-10	-10	-33	-17.6667	7.66667
	Igkv1-136	0	0	0	0	0
	Igkv1-135	-942	-963	-1082	-995.667	43.5903
	Igkv14-134-1	0	0	0	0	0
	Igkv17-134	0	0	0	0	0
	Igkv1-133	-316	-359	-345	-340	12.6623
	Igkv1-132	-564	-556	-723	-614.333	54.3824
	Igkv1-131	0	1	0	0.333333	0.333333
	Igkv14-130	-256	-293	-329	-292.667	21.0739
	Igkv9-129	-87	-87	-101	-91.6667	4.66667
	Igkv9-128	-19	-11	-14	-14.6667	2.33333
	Igkv17-127	-42	-57	-49	-49.3333	4.33333
	Igkv14-126-1	0	0	0	0	0
	Igkv14-126	-293	-370	-392	-351.667	30.013
	Igkv11-125	-1575	-1501	-1686	-1587.33	53.7598
	Igkv9-124	24	25	25	24.6667	0.333333
	Igkv9-123	22	28	35	28.3333	3.75648
	Igkv1-122	-327	-353	-426	-368.667	29.6329
	Igkv17-121	-66	-77	-56	-66.3333	6.06447
	Igkv9-120	-297	-299	-393	-329.667	31.6719
	Igkv9-119	-35	-23	-42	-33.3333	5.54777
	Igkv14-118-2	0	0	0	0	0
	Igkv14-118-1	0	-1	-2	-1	0.57735
	Igkv11-118	0	0	0	0	0
	Igkv1-117	-2509	-3008	-3692	-3069.67	342.892
	Igkv2-116	-540	-502	-707	-583	62.963
	Igkv1-115	0	0	0	0	0
	Igkv11-114	-164	-169	-241	-191.333	24.8752
	Igkv2-113	-1	-1	0	-0.666667	0.333333
	Igkv2-112	-1143	-1066	-1337	-1182	80.6246
	Igkv14-111	-1079	-1093	-1240	-1137.33	51.4922
	Igkv1-110	-2350	-3014	-3456	-2940	321.411
	Igkv2-109	-1792	-2044	-2481	-2105.67	201.273
	Igkv1-108	-20	-16	-11	-15.6667	2.60342
	Igkv2-107	0	0	0	0	0
	Igkv11-106	-751	-908	-1144	-934.333	114.211
	Igkv2-105	0	0	0	0	0
	Igkv16-104	-3395	-4474	-4462	-4110.33	357.683
	Igkv15-103	-1676	-1514	-1695	-1628.33	57.4292
	Igkv15-102	9	7	5	7	1.1547
	Igkv20-101-2	-563	-541	-676	-593.333	41.8184
	Igkv15-101-1	0	0	0	0	0
	Igkv15-101	0	0	0	0	0
	Igkv14-100	-133	-116	-153	-134	10.6927
	Igkv1-99	-8	-19	-17	-14.6667	3.38296
	Igkv12-98	-425	-593	-543	-520.333	49.8041
Middle	Igkv15-97	0	0	0	0	0
	Igkv10-96	2151	2421	2833	2468.33	198.294
	Igkv2-95-2	0	0	0	0	0
	Igkv2-95-1	0	0	0	0	0
	Igkv10-95	-5	-5	-3	-4.33333	0.666667
	Igkv10-94	3	4	2	3	0.57735
	Igkv2-93-1	0	0	0	0	0
	Igkv19-93	4582	5494	5916	5330.67	393.657
	Igkv4-92	0	0	0	0	0
	Igkv4-91	0	3	2	1.66667	0.881917
	Igkv4-90	32	16	36	28	6.1101
	Igkv13-89-1	0	0	0	0	0
	Igkv12-89	549	588	827	654.667	86.899
	Igkv1-88	941	1255	1481	1225.67	156.573
	Igkv13-87	-2	0	0	-0.666667	0.666667
	Igkv4-86	118	153	179	150	17.673
	Igkv13-85	0	0	0	0	0
	Igkv13-84	-1	0	0	-0.333333	0.333333
	Igkv4-83	161	149	184	164.667	10.2686
	Igkv13-82	-27	-28	-25	-26.6667	0.881917
	Igkv4-81	1749	2003	2006	1919.33	85.1711
	Igkv13-80-1	0	0	0	0	0
	Igkv4-80	2718	2882	3339	2979.67	185.799
	Igkv4-79	816	619	817	750.667	65.834
	Igkv13-78-1	0	0	0	0	0
	Igkv4-78	88	62	82	77.3333	7.85988
	Igkv4-77	2015	1939	2150	2034.67	61.6991
	Igkv13-76	0	0	0	0	0
	Igkv4-75	239	282	286	269	15.0444
	Igkv13-74-1	0	0	0	0	0
	Igkv4-74	3006	2735	2698	2813	97.0893
	Igkv13-73-1	0	0	0	0	0
	Igkv4-73	205	191	211	202.333	5.92546
	Igkv4-72	958	756	968	894	69.0604
	Igkv13-71-1	0	0	0	0	0
	Igkv4-71	90	84	79	84.3333	3.1798
	Igkv4-70	262	356	359	325.667	31.8451
	Igkv4-69	541	458	510	503	24.2143
	Igkv4-68	86	63	85	78	7.50555
	Igkv12-67	1	0	0	0.333333	0.333333
	Igkv12-66	17	6	10	11	3.21455
	Igkv4-65	0	0	0	0	0
	Igkv13-64	0	0	0	0	0
	Igkv4-63	0	2	2	1.33333	0.666667
	Igkv13-62-1	0	0	0	0	0
	Igkv4-62	2	1	1	1.33333	0.333333
	Igkv13-61-1	0	0	0	0	0
	Igkv4-61	1742	1281	1428	1483.67	135.959
	Igkv4-59	69	68	87	74.6667	6.17342
	Igkv4-60	0	0	0	0	0
	Igkv4-58	1605	1551	1927	1694.33	117.373
	Igkv13-57-2	0	-1	-6	-2.33333	1.85592
	Igkv4-57-1	911	872	964	915.667	26.6604
	Igkv13-57-1	0	0	0	0	0
	Igkv4-57	757	600	676	677.667	45.3297
	Igkv13-56-1	0	0	0	0	0
	Igkv4-56	516	378	397	430.333	43.1831
	Igkv13-55-1	0	0	0	0	0
	Igkv4-55	425	434	523	460.667	31.2748
	Igkv13-54-1	0	0	0	0	0
	Igkv4-54	764	709	768	747	19.0351
	Igkv4-53	985	1102	1167	1084.67	53.2489
	Igkv4-51	1774	1783	2011	1856	77.5435
	Igkv4-50	5005	5748	6090	5614.33	320.264
	Igkv12-49	0	0	0	0	0
	Igkv5-48	994	1020	1167	1060.33	53.8589
	Igkv12-47	0	0	0	0	0
	Igkv12-46	2997	2606	3052	2885	140.401
	Igkv5-45	0	0	0	0	0
	Igkv12-44	10435	10496	11125	10685.3	220.537
	Igkv5-43	0	1	0	0.333333	0.333333
	Igkv12-42	0	0	0	0	0
	Igkv12-41	2432	2484	2912	2609.33	152.076
	Igkv5-40-1	0	0	0	0	0
	Igkv12-40	1729	1563	2382	1891.33	249.97
	Igkv5-39	1514	1530	2053	1699	177.06
	Igkv12-38	2396	2117	2493	2335.33	112.701
	Igkv5-37	346	543	638	509	85.9903
	Igkv18-36	260	453	591	434.667	95.9902
	Igkv1-35	0	1	0	0.333333	0.333333
	Igkv8-34	1263	1189	1437	1296.33	73.5059
	Igkv7-33	10	24	26	20	5.03322
	Igkv6-32	6233	6815	6905	6651	210.609
	Igkv8-31	5	0	4	3	1.52753
	Igkv8-30	3066	2919	3465	3150	163.117
	Igkv6-29	249	250	268	255.667	6.17342
	Igkv8-28	650	558	633	613.667	28.2627
	Igkv8-27	1340	1375	1641	1452	95.0386
Proximal	Igkv8-26	0	-4	-2	-2	1.1547
	Igkv6-25	-2289	-2405	-2465	-2386.33	51.657
	Igkv8-24	4193	4463	4591	4415.67	117.305
	Igkv8-23-1	12	14	12	12.6667	0.666667
	Igkv6-23	649	616	730	665	33.8674
	Igkv8-22	0	0	0	0	0
	Igkv8-21	5397	5118	5723	5412.67	174.824
	Igkv6-20	852	776	968	865.333	55.8251
	Igkv8-19	2043	1710	1985	1912.67	102.707
	Igkv8-18	-18	-13	-25	-18.6667	3.4801
	Igkv6-17	-4124	-3947	-4534	-4201.67	173.845
	Igkv8-16	12	12	17	13.6667	1.66667
	Igkv6-15	386	312	426	374.667	33.3933
	Igkv6-14	496	571	575	547.333	25.6926
	Igkv6-13	9	4	11	8	2.08167
	Igkv3-12-1	1	1	1	1	0
	Igkv3-12	-541	-637	-960	-712.667	126.734
	Igkv3-11	0	0	-7	-2.33333	2.33333
	Igkv3-10	-1397	-1547	-1790	-1578	114.503
	Igkv3-9	-48	-46	-74	-56	9.0185
	Igkv3-8	-25	-22	-23	-23.3333	0.881917
	Igkv3-7	-2436	-2886	-3643	-2988.33	352.168
	Igkv3-6	-2	-2	0	-1.33333	0.666667
	Igkv3-5	-382	-558	-623	-521	71.9884
	Igkv3-4	-407	-564	-711	-560.667	87.7731
	Igkv3-3	-82	-79	-59	-73.3333	7.2188
	Igkv3-2	-725	-1220	-1511	-1152	229.432
	Igkv3-1	-221	-260	-327	-269.333	30.9534
	Total	120017	124912	141313	128747	6439.78

## Sheet: ED Fig.4d
Absolute D-to-JH joining level in Igh-Igk hybrid v-Abl cells; JH1-4 bait (Down sampled to 500,000 reads; n=3)
	Inv					Del
Ds	Repeat 1	Repeat 2	Repeat 3	Average	SEM	Repeat 1	Repeat 2	Repeat 3	Average	SEM
IGHD4-1	62	54	56	57.3333	2.4037	50594	54349	46496	50479.7	2267.69
IGHD3-2	1	1	1	1	0	1255	1386	1002	1214.33	112.701
IGHD2-11	1	2	3	2	0.57735	3690	3106	2618	3138	309.873
IGHD2-10	1	2	3	2	0.57735	2178	2066	1680	1974.67	150.839
IGHD2-9	0	1	0	0.333333	0.333333	1179	1151	885	1071.67	93.6827
IGHD2-14	1	0	0	0.333333	0.333333	866	962	705	844.333	74.9763
IGHD2-4	1	0	0	0.333333	0.333333	886	896	685	822.333	68.7273
IGHD2-1	0	2	1	1	0.57735	2269	2155	1762	2062	153.568
IGHD1-2	2	4	1	2.33333	0.881917	790	682	590	687.333	57.7966
IGHD3-3	0	0	0	0	0	5	0	1	2	1.52753
IGHD2-2	1	1	1	1	0	805	732	621	719.333	53.4925
IGHD2-3	5	4	4	4.33333	0.333333	4047	3614	2944	3535	320.849
IGHD1-1	71	74	79	74.6667	2.33333	120828	129747	120581	123719	3015.01
Total (Inv+Del)						189538	200991	180719	190416	5868.47
