# Supplementary material for: Molecular basis for differential Igk versus Igh V(D)J joining mechanisms
Source: Nature. 2024 May 29;630(8015):189–97. doi: 10.1038/s41586-024-07477-y (PMC11153149; doi:10.1038/s41586-024-07477-y)
Supplement: Supplementary file 12 — Source Data Extended Data Fig. 5 [file 41586_2024_7477_MOESM12_ESM.xlsx]

## Sheet: ED Fig.5c
Absolute Vk-to-JH joining level in Igh-Igk hybrid-Vk v-Abl cells; JH1 bait (Down sampled to 500,000 reads; n=3)
Vk domain	Vks	Repeat 1	Repeat 2	Repeat 3	Average	SEM
Distal	Igkv2-137	-1	-2	-3	-2	0.57735
	Igkv1-136	0	0	0	0	0
	Igkv1-135	-28	-38	-34	-33.3333	2.90593
	Igkv14-134-1	0	0	0	0	0
	Igkv17-134	0	0	0	0	0
	Igkv1-133	-5	-4	-7	-5.33333	0.881917
	Igkv1-132	-15	-16	-23	-18	2.51661
	Igkv1-131	0	0	0	0	0
	Igkv14-130	-12	-4	-13	-9.66667	2.848
	Igkv9-129	0	-4	-3	-2.33333	1.20185
	Igkv9-128	0	0	0	0	0
	Igkv17-127	-8	-8	-12	-9.33333	1.33333
	Igkv14-126-1	0	0	0	0	0
	Igkv14-126	0	0	0	0	0
	Igkv11-125	-19	-24	-11	-18	3.78594
	Igkv9-124	0	0	1	0.333333	0.333333
	Igkv9-123	1	1	0	0.666667	0.333333
	Igkv1-122	-3	-3	0	-2	1
	Igkv17-121	-15	-14	-2	-10.3333	4.17665
	Igkv9-120	-8	-15	-9	-10.6667	2.18581
	Igkv9-119	0	0	-3	-1	1
	Igkv14-118-2	0	0	0	0	0
	Igkv14-118-1	0	0	0	0	0
	Igkv11-118	0	0	0	0	0
	Igkv1-117	-41	-32	-23	-32	5.19615
	Igkv2-116	-10	-7	-7	-8	1
	Igkv1-115	0	0	0	0	0
	Igkv11-114	-4	-2	-8	-4.66667	1.76383
	Igkv2-113	0	0	0	0	0
	Igkv2-112	-23	-23	-16	-20.6667	2.33333
	Igkv14-111	-19	-18	-22	-19.6667	1.20185
	Igkv1-110	-28	-36	-27	-30.3333	2.848
	Igkv2-109	-29	-16	-18	-21	4.04145
	Igkv1-108	-6	0	-2	-2.66667	1.76383
	Igkv2-107	0	0	0	0	0
	Igkv11-106	-44	-37	-24	-35	5.85947
	Igkv2-105	-1	0	0	-0.333333	0.333333
	Igkv16-104	-139	-125	-117	-127	6.4291
	Igkv15-103	-18	-27	-31	-25.3333	3.84419
	Igkv15-102	0	0	0	0	0
	Igkv20-101-2	-5	-3	-1	-3	1.1547
	Igkv15-101-1	0	0	0	0	0
	Igkv15-101	0	0	0	0	0
	Igkv14-100	-4	-1	-2	-2.33333	0.881917
	Igkv1-99	-3	0	0	-1	1
	Igkv12-98	-11	-14	-11	-12	1
Middle	Igkv15-97	0	0	0	0	0
	Igkv10-96	8	2	1	3.66667	2.18581
	Igkv2-95-2	0	0	0	0	0
	Igkv2-95-1	0	0	0	0	0
	Igkv10-95	-2	-9	-4	-5	2.08167
	Igkv10-94	3	4	2	3	0.57735
	Igkv2-93-1	0	0	0	0	0
	Igkv19-93	64	67	77	69.3333	3.92994
	Igkv4-92	0	0	0	0	0
	Igkv4-91	0	0	0	0	0
	Igkv4-90	0	0	3	1	1
	Igkv13-89-1	0	0	0	0	0
	Igkv12-89	10	5	5	6.66667	1.66667
	Igkv1-88	16	7	4	9	3.60555
	Igkv13-87	0	0	0	0	0
	Igkv4-86	13	8	8	9.66667	1.66667
	Igkv13-85	6	6	2	4.66667	1.33333
	Igkv13-84	-14	-8	-12	-11.3333	1.76383
	Igkv4-83	8	5	6	6.33333	0.881917
	Igkv13-82	0	0	0	0	0
	Igkv4-81	60	78	48	62	8.7178
	Igkv13-80-1	0	0	0	0	0
	Igkv4-80	101	87	85	91	5.03322
	Igkv4-79	14	12	12	12.6667	0.666667
	Igkv13-78-1	0	0	0	0	0
	Igkv4-78	27	7	12	15.3333	6.00925
	Igkv4-77	107	101	68	92	12.1244
	Igkv13-76	0	0	0	0	0
	Igkv4-75	12	11	12	11.6667	0.333333
	Igkv13-74-1	0	0	0	0	0
	Igkv4-74	83	22	11	38.6667	22.393
	Igkv13-73-1	0	0	0	0	0
	Igkv4-73	51	47	38	45.3333	3.84419
	Igkv4-72	42	44	21	35.6667	7.35603
	Igkv13-71-1	0	0	0	0	0
	Igkv4-71	12	15	15	14	1
	Igkv4-70	10	18	29	19	5.50757
	Igkv4-69	8	17	11	12	2.64575
	Igkv4-68	23	12	12	15.6667	3.66667
	Igkv12-67	0	0	0	0	0
	Igkv12-66	0	0	0	0	0
	Igkv4-65	2	0	2	1.33333	0.666667
	Igkv13-64	0	0	0	0	0
	Igkv4-63	0	0	0	0	0
	Igkv13-62-1	0	0	0	0	0
	Igkv4-62	1	0	0	0.333333	0.333333
	Igkv13-61-1	0	0	0	0	0
	Igkv4-61	40	65	22	42.3333	12.4677
	Igkv4-59	18	25	16	19.6667	2.72845
	Igkv4-60	0	0	0	0	0
	Igkv4-58	117	102	90	103	7.81025
	Igkv13-57-2	0	0	0	0	0
	Igkv4-57-1	58	67	65	63.3333	2.72845
	Igkv13-57-1	0	0	0	0	0
	Igkv4-57	40	43	49	44	2.64575
	Igkv13-56-1	0	0	0	0	0
	Igkv4-56	33	5	11	16.3333	8.51143
	Igkv13-55-1	0	0	0	0	0
	Igkv4-55	40	36	39	38.3333	1.20185
	Igkv13-54-1	0	0	0	0	0
	Igkv4-54	60	68	56	61.3333	3.52767
	Igkv4-53	86	85	61	77.3333	8.17177
	Igkv4-51	185	113	153	150.333	20.8273
	Igkv4-50	178	151	154	161	8.544
	Igkv12-49	0	0	0	0	0
	Igkv5-48	24	22	10	18.6667	4.37163
	Igkv12-47	0	0	0	0	0
	Igkv12-46	38	39	39	38.6667	0.333333
	Igkv5-45	57	49	65	57	4.6188
	Igkv12-44	102	71	74	82.3333	9.8714
	Igkv5-43	59	63	62	61.3333	1.20185
	Igkv12-42	0	0	0	0	0
	Igkv12-41	58	49	28	45	8.88819
	Igkv5-40-1	0	0	0	0	0
	Igkv12-40	66	37	31	44.6667	10.8064
	Igkv5-39	21	15	12	16	2.64575
	Igkv12-38	40	30	30	33.3333	3.33333
	Igkv5-37	22	39	37	32.6667	5.36449
	Igkv18-36	53	33	75	53.6667	12.1289
	Igkv1-35	0	1	1	0.666667	0.333333
	Igkv8-34	55	34	50	46.3333	6.33333
	Igkv7-33	4	2	2	2.66667	0.666667
	Igkv6-32	135	126	124	128.333	3.38296
	Igkv8-31	0	1	0	0.333333	0.333333
	Igkv8-30	65	58	43	55.3333	6.48931
	Igkv6-29	9	10	9	9.33333	0.333333
	Igkv8-28	42	31	30	34.3333	3.84419
	Igkv8-27	63	50	33	48.6667	8.68588
Proximal	Igkv8-26	-17	-8	-5	-10	3.60555
	Igkv6-25	-178	-202	-168	-182.667	10.0885
	Igkv8-24	176	162	145	161	8.96289
	Igkv8-23-1	22	19	18	19.6667	1.20185
	Igkv6-23	26	20	15	20.3333	3.1798
	Igkv8-22	0	1	0	0.333333	0.333333
	Igkv8-21	67	73	78	72.6667	3.1798
	Igkv6-20	17	24	29	23.3333	3.4801
	Igkv8-19	152	122	122	132	10
	Igkv8-18	-29	-31	-53	-37.6667	7.68838
	Igkv6-17	-281	-251	-214	-248.667	19.3764
	Igkv8-16	46	42	21	36.3333	7.75314
	Igkv6-15	7	8	13	9.33333	1.85592
	Igkv6-14	22	21	27	23.3333	1.85592
	Igkv6-13	0	0	0	0	0
	Igkv3-12-1	0	0	0	0	0
	Igkv3-12	-424	-358	-345	-375.667	24.4563
	Igkv3-11	-11	-7	-13	-10.3333	1.76383
	Igkv3-10	-533	-392	-343	-422.667	56.9512
	Igkv3-9	-120	-98	-80	-99.3333	11.5662
	Igkv3-8	-18	-15	-20	-17.6667	1.45297
	Igkv3-7	-1750	-1367	-1241	-1452.67	153.052
	Igkv3-6	0	0	-1	-0.333333	0.333333
	Igkv3-5	-363	-248	-259	-290	36.6379
	Igkv3-4	-683	-536	-422	-547	75.5447
	Igkv3-3	-189	-148	-118	-151.667	20.5778
	Igkv3-2	-832	-724	-566	-707.333	77.2384
	Igkv3-1	-283	-283	-214	-260	23
	Total	9211	7746	6931	7962.67	667.035

## Sheet: ED Fig.5d
Relative Vk-to-JH joining level in Igh-Igk hybrid-Vk v-Abl cells; JH1 bait (Percentage of total Vk-to-JH junctions; n=3)
Vk domain	Vks	Repeat 1	Repeat 2	Repeat 3	Average	SEM
Distal	Igkv2-137	-0.0108566	-0.0258198	-0.0432838	-0.0266534	0.0093702
	Igkv1-136	0	0	0	0	0
	Igkv1-135	-0.303984	-0.490576	-0.49055	-0.42837	0.0621928
	Igkv14-134-1	0	0	0	0	0
	Igkv17-134	0	0	0	0	0
	Igkv1-133	-0.0542829	-0.0516396	-0.100996	-0.0689727	0.0160296
	Igkv1-132	-0.162849	-0.206558	-0.331842	-0.23375	0.0506434
	Igkv1-131	0	0	0	0	0
	Igkv14-130	-0.130279	-0.0516396	-0.187563	-0.123161	0.0393989
	Igkv9-129	0	-0.0516396	-0.0432838	-0.0316411	0.0160034
	Igkv9-128	0	0	0	0	0
	Igkv17-127	-0.0868527	-0.103279	-0.173135	-0.121089	0.0264516
	Igkv14-126-1	0	0	0	0	0
	Igkv14-126	0	0	0	0	0
	Igkv11-125	-0.206275	-0.309837	-0.158707	-0.22494	0.0446145
	Igkv9-124	0	0	0.0144279	0.00480931	0.00480931
	Igkv9-123	0.0108566	0.0129099	0	0.00792216	0.00400518
	Igkv1-122	-0.0325698	-0.0387297	0	-0.0237665	0.0120155
	Igkv17-121	-0.162849	-0.180738	-0.0288559	-0.124148	0.047925
	Igkv9-120	-0.0868527	-0.193648	-0.129851	-0.136784	0.0310235
	Igkv9-119	0	0	-0.0432838	-0.0144279	0.0144279
	Igkv14-118-2	0	0	0	0	0
	Igkv14-118-1	0	0	0	0	0
	Igkv11-118	0	0	0	0	0
	Igkv1-117	-0.44512	-0.413116	-0.331842	-0.396693	0.0337157
	Igkv2-116	-0.108566	-0.0903692	-0.100996	-0.0999769	0.00527755
	Igkv1-115	0	0	0	0	0
	Igkv11-114	-0.0434263	-0.0258198	-0.115423	-0.0615565	0.0274088
	Igkv2-113	0	0	0	0	0
	Igkv2-112	-0.249701	-0.296927	-0.230847	-0.259159	0.0196531
	Igkv14-111	-0.206275	-0.232378	-0.317415	-0.252023	0.0335531
	Igkv1-110	-0.303984	-0.464756	-0.389554	-0.386098	0.0464429
	Igkv2-109	-0.314841	-0.206558	-0.259703	-0.260367	0.0312603
	Igkv1-108	-0.0651395	0	-0.0288559	-0.0313318	0.0188449
	Igkv2-107	0	0	0	0	0
	Igkv11-106	-0.47769	-0.477666	-0.34627	-0.433875	0.0438025
	Igkv2-105	-0.0108566	0	0	-0.00361886	0.00361886
	Igkv16-104	-1.50907	-1.61374	-1.68807	-1.60362	0.0519205
	Igkv15-103	-0.195419	-0.348567	-0.447266	-0.330417	0.0732663
	Igkv15-102	0	0	0	0	0
	Igkv20-101-2	-0.0542829	-0.0387297	-0.0144279	-0.0358135	0.0115972
	Igkv15-101-1	0	0	0	0	0
	Igkv15-101	0	0	0	0	0
	Igkv14-100	-0.0434263	-0.0129099	-0.0288559	-0.0283974	0.00881232
	Igkv1-99	-0.0325698	0	0	-0.0108566	0.0108566
	Igkv12-98	-0.119422	-0.180738	-0.158707	-0.152956	0.0179325
Middle	Igkv15-97	0	0	0	0	0
	Igkv10-96	0.0868527	0.0258198	0.0144279	0.0423668	0.0224847
	Igkv2-95-2	0	0	0	0	0
	Igkv2-95-1	0	0	0	0	0
	Igkv10-95	-0.0217132	-0.116189	-0.0577117	-0.0652046	0.0275289
	Igkv10-94	0.0325698	0.0516396	0.0288559	0.0376884	0.00705749
	Igkv2-93-1	0	0	0	0	0
	Igkv19-93	0.694821	0.864963	1.11095	0.890245	0.12079
	Igkv4-92	0	0	0	0	0
	Igkv4-91	0	0	0	0	0
	Igkv4-90	0	0	0.0432838	0.0144279	0.0144279
	Igkv13-89-1	0	0	0	0	0
	Igkv12-89	0.108566	0.0645494	0.0721397	0.0817517	0.013585
	Igkv1-88	0.173705	0.0903692	0.0577117	0.107262	0.0345334
	Igkv13-87	0	0	0	0	0
	Igkv4-86	0.141136	0.103279	0.115423	0.119946	0.0111597
	Igkv13-85	0.0651395	0.0774593	0.0288559	0.0571516	0.014588
	Igkv13-84	-0.151992	-0.103279	-0.173135	-0.142802	0.0206826
	Igkv4-83	0.0868527	0.0645494	0.0865676	0.0793232	0.00738736
	Igkv13-82	0	0	0	0	0
	Igkv4-81	0.651395	1.00697	0.692541	0.783636	0.112298
	Igkv13-80-1	0	0	0	0	0
	Igkv4-80	1.09652	1.12316	1.22637	1.14868	0.0395997
	Igkv4-79	0.151992	0.154919	0.173135	0.160015	0.0066141
	Igkv13-78-1	0	0	0	0	0
	Igkv4-78	0.293128	0.0903692	0.173135	0.185544	0.0588593
	Igkv4-77	1.16165	1.3039	0.981099	1.14888	0.0934027
	Igkv13-76	0	0	0	0	0
	Igkv4-75	0.130279	0.142009	0.173135	0.148474	0.0127869
	Igkv13-74-1	0	0	0	0	0
	Igkv4-74	0.901097	0.284018	0.158707	0.44794	0.229448
	Igkv13-73-1	0	0	0	0	0
	Igkv4-73	0.553686	0.606765	0.548261	0.569571	0.0186629
	Igkv4-72	0.455977	0.568035	0.302987	0.442333	0.0768164
	Igkv13-71-1	0	0	0	0	0
	Igkv4-71	0.130279	0.193648	0.216419	0.180115	0.0257706
	Igkv4-70	0.108566	0.232378	0.41841	0.253118	0.0900434
	Igkv4-69	0.0868527	0.219468	0.158707	0.155009	0.0383274
	Igkv4-68	0.249701	0.154919	0.173135	0.192585	0.0290383
	Igkv12-67	0	0	0	0	0
	Igkv12-66	0	0	0	0	0
	Igkv4-65	0.0217132	0	0.0288559	0.0168563	0.00867673
	Igkv13-64	0	0	0	0	0
	Igkv4-63	0	0	0	0	0
	Igkv13-62-1	0	0	0	0	0
	Igkv4-62	0.0108566	0	0	0.00361886	0.00361886
	Igkv13-61-1	0	0	0	0	0
	Igkv4-61	0.434263	0.839143	0.317415	0.530274	0.158075
	Igkv4-59	0.195419	0.322747	0.230847	0.249671	0.0379425
	Igkv4-60	0	0	0	0	0
	Igkv4-58	1.27022	1.31681	1.29851	1.29518	0.0135517
	Igkv13-57-2	0	0	0	0	0
	Igkv4-57-1	0.629682	0.864963	0.937816	0.81082	0.0929788
	Igkv13-57-1	0	0	0	0	0
	Igkv4-57	0.434263	0.555125	0.706969	0.565452	0.0788924
	Igkv13-56-1	0	0	0	0	0
	Igkv4-56	0.358267	0.0645494	0.158707	0.193841	0.0865897
	Igkv13-55-1	0	0	0	0	0
	Igkv4-55	0.434263	0.464756	0.562689	0.487236	0.0387399
	Igkv13-54-1	0	0	0	0	0
	Igkv4-54	0.651395	0.877872	0.807964	0.779077	0.0669548
	Igkv4-53	0.933666	1.09734	0.880104	0.97037	0.065341
	Igkv4-51	2.00847	1.45882	2.20747	1.89159	0.223881
	Igkv4-50	1.93247	1.94939	2.2219	2.03459	0.0937836
	Igkv12-49	0	0	0	0	0
	Igkv5-48	0.260558	0.284018	0.144279	0.229618	0.0432036
	Igkv12-47	0	0	0	0	0
	Igkv12-46	0.41255	0.503486	0.562689	0.492908	0.0436629
	Igkv5-45	0.618825	0.632585	0.937816	0.729742	0.104113
	Igkv12-44	1.10737	0.916602	1.06767	1.03055	0.0581139
	Igkv5-43	0.640538	0.813323	0.894532	0.782798	0.0748932
	Igkv12-42	0	0	0	0	0
	Igkv12-41	0.629682	0.632585	0.403982	0.555416	0.0757217
	Igkv5-40-1	0	0	0	0	0
	Igkv12-40	0.716535	0.477666	0.447266	0.547155	0.085143
	Igkv5-39	0.227988	0.193648	0.173135	0.198257	0.0160015
	Igkv12-38	0.434263	0.387297	0.432838	0.418133	0.0154235
	Igkv5-37	0.238845	0.503486	0.533834	0.425388	0.0936821
	Igkv18-36	0.575399	0.426026	1.08209	0.694507	0.198533
	Igkv1-35	0	0.0129099	0.0144279	0.00911261	0.00457733
	Igkv8-34	0.597112	0.438936	0.721397	0.585815	0.0817347
	Igkv7-33	0.0434263	0.0258198	0.0288559	0.0327007	0.00543398
	Igkv6-32	1.46564	1.62665	1.78906	1.62712	0.093365
	Igkv8-31	0	0.0129099	0	0.0043033	0.0043033
	Igkv8-30	0.705678	0.748774	0.620401	0.691618	0.0377189
	Igkv6-29	0.0977093	0.129099	0.129851	0.118887	0.0105909
	Igkv8-28	0.455977	0.400207	0.432838	0.429674	0.016177
	Igkv8-27	0.683965	0.645494	0.476122	0.60186	0.0638426
Proximal	Igkv8-26	-0.184562	-0.103279	-0.0721397	-0.119994	0.0335123
	Igkv6-25	-1.93247	-2.6078	-2.42389	-2.32139	0.201574
	Igkv8-24	1.91076	2.0914	2.09205	2.0314	0.0603227
	Igkv8-23-1	0.238845	0.245288	0.259703	0.247945	0.00616601
	Igkv6-23	0.282271	0.258198	0.216419	0.252296	0.0192376
	Igkv8-22	0	0.0129099	0	0.0043033	0.0043033
	Igkv8-21	0.727391	0.942422	1.12538	0.931731	0.115013
	Igkv6-20	0.184562	0.309837	0.41841	0.30427	0.0675635
	Igkv8-19	1.6502	1.57501	1.76021	1.66181	0.0537769
	Igkv8-18	-0.314841	-0.400207	-0.76468	-0.493243	0.137938
	Igkv6-17	-3.0507	-3.24038	-3.08758	-3.12622	0.0580653
	Igkv8-16	0.499403	0.542215	0.302987	0.448202	0.0736518
	Igkv6-15	0.0759961	0.103279	0.187563	0.122279	0.0335786
	Igkv6-14	0.238845	0.271108	0.389554	0.299836	0.0458159
	Igkv6-13	0	0	0	0	0
	Igkv3-12-1	0	0	0	0	0
	Igkv3-12	-4.60319	-4.62174	-4.97764	-4.73419	0.121841
	Igkv3-11	-0.119422	-0.0903692	-0.187563	-0.132452	0.0288038
	Igkv3-10	-5.78656	-5.06068	-4.94878	-5.26534	0.262604
	Igkv3-9	-1.30279	-1.26517	-1.15423	-1.24073	0.0445911
	Igkv3-8	-0.195419	-0.193648	-0.288559	-0.225875	0.0313459
	Igkv3-7	-18.999	-17.6478	-17.9051	-18.184	0.414238
	Igkv3-6	0	0	-0.0144279	-0.00480931	0.00480931
	Igkv3-5	-3.94094	-3.20165	-3.73683	-3.62648	0.220432
	Igkv3-4	-7.41505	-6.9197	-6.08859	-6.80778	0.386984
	Igkv3-3	-2.05189	-1.91066	-1.7025	-1.88835	0.101478
	Igkv3-2	-9.03268	-9.34676	-8.16621	-8.84855	0.353012
	Igkv3-1	-3.07241	-3.6535	-3.08758	-3.27116	0.191218

## Sheet: ED Fig.5f
Absolute Vk-to-Jk joining level in single Jk5-single Igh-JHRSS v-Abl cells; Jk5 bait (Down sampled to 500,000 reads; n=3)
Vk domain	Vks	Repeat 1	Repeat 2	Repeat 3	Average	SEM
Distal	Igkv2-137	0	0	0	0	0
	Igkv1-136	0	0	0	0	0
	Igkv1-135	-17	-15	-11	-14.3333	1.76383
	Igkv14-134-1	0	0	0	0	0
	Igkv17-134	0	0	0	0	0
	Igkv1-133	-14	-7	-6	-9	2.51661
	Igkv1-132	-19	-5	-9	-11	4.16333
	Igkv1-131	0	0	0	0	0
	Igkv14-130	0	0	0	0	0
	Igkv9-129	0	-2	0	-0.666667	0.666667
	Igkv9-128	0	0	0	0	0
	Igkv17-127	-2	-5	-1	-2.66667	1.20185
	Igkv14-126-1	0	0	0	0	0
	Igkv14-126	0	-1	0	-0.333333	0.333333
	Igkv11-125	-11	-7	-8	-8.66667	1.20185
	Igkv9-124	0	0	0	0	0
	Igkv9-123	0	1	0	0.333333	0.333333
	Igkv1-122	-2	-4	-4	-3.33333	0.666667
	Igkv17-121	-6	-1	-3	-3.33333	1.45297
	Igkv9-120	0	0	-2	-0.666667	0.666667
	Igkv9-119	0	0	0	0	0
	Igkv14-118-2	0	0	0	0	0
	Igkv14-118-1	0	0	0	0	0
	Igkv11-118	0	0	0	0	0
	Igkv1-117	-48	-10	-17	-25	11.6762
	Igkv2-116	-4	-1	0	-1.66667	1.20185
	Igkv1-115	0	0	0	0	0
	Igkv11-114	0	0	-1	-0.333333	0.333333
	Igkv2-113	0	0	0	0	0
	Igkv2-112	-25	-14	-18	-19	3.21455
	Igkv14-111	-20	-9	-11	-13.3333	3.38296
	Igkv1-110	-26	-12	-20	-19.3333	4.05518
	Igkv2-109	-3	-10	-7	-6.66667	2.02759
	Igkv1-108	0	0	-1	-0.333333	0.333333
	Igkv2-107	0	0	0	0	0
	Igkv11-106	-8	-2	-4	-4.66667	1.76383
	Igkv2-105	0	0	0	0	0
	Igkv16-104	-43	-43	-42	-42.6667	0.333333
	Igkv15-103	-12	-16	-14	-14	1.1547
	Igkv15-102	0	0	0	0	0
	Igkv20-101-2	-2	-1	0	-1	0.57735
	Igkv15-101-1	0	0	0	0	0
	Igkv15-101	0	0	0	0	0
	Igkv14-100	-1	-1	0	-0.666667	0.333333
	Igkv1-99	0	-2	0	-0.666667	0.666667
	Igkv12-98	-3	-1	-2	-2	0.57735
Middle	Igkv15-97	0	0	0	0	0
	Igkv10-96	2	6	1	3	1.52753
	Igkv2-95-2	0	0	0	0	0
	Igkv2-95-1	0	0	0	0	0
	Igkv10-95	0	0	0	0	0
	Igkv10-94	0	0	0	0	0
	Igkv2-93-1	0	0	0	0	0
	Igkv19-93	45	24	26	31.6667	6.69162
	Igkv4-92	0	0	0	0	0
	Igkv4-91	0	0	0	0	0
	Igkv4-90	0	1	0	0.333333	0.333333
	Igkv13-89-1	0	0	0	0	0
	Igkv12-89	1	5	0	2	1.52753
	Igkv1-88	1	6	2	3	1.52753
	Igkv13-87	0	0	0	0	0
	Igkv4-86	9	3	4	5.33333	1.85592
	Igkv13-85	0	0	0	0	0
	Igkv13-84	0	0	0	0	0
	Igkv4-83	1	0	0	0.333333	0.333333
	Igkv13-82	0	0	0	0	0
	Igkv4-81	18	30	13	20.3333	5.04425
	Igkv13-80-1	0	0	0	0	0
	Igkv4-80	64	43	37	48	8.18535
	Igkv4-79	8	8	4	6.66667	1.33333
	Igkv13-78-1	0	0	0	0	0
	Igkv4-78	0	2	1	1	0.57735
	Igkv4-77	28	29	38	31.6667	3.1798
	Igkv13-76	0	0	0	0	0
	Igkv4-75	6	13	4	7.66667	2.72845
	Igkv13-74-1	0	0	0	0	0
	Igkv4-74	22	27	27	25.3333	1.66667
	Igkv13-73-1	0	0	0	0	0
	Igkv4-73	2	4	6	4	1.1547
	Igkv4-72	21	17	10	16	3.21455
	Igkv13-71-1	0	0	0	0	0
	Igkv4-71	1	2	0	1	0.57735
	Igkv4-70	0	3	0	1	1
	Igkv4-69	4	12	6	7.33333	2.4037
	Igkv4-68	0	0	2	0.666667	0.666667
	Igkv12-67	0	0	0	0	0
	Igkv12-66	0	0	0	0	0
	Igkv4-65	0	0	0	0	0
	Igkv13-64	0	0	0	0	0
	Igkv4-63	0	0	0	0	0
	Igkv13-62-1	0	0	0	0	0
	Igkv4-62	0	0	0	0	0
	Igkv13-61-1	0	0	0	0	0
	Igkv4-61	10	13	13	12	1
	Igkv4-59	1	0	0	0.333333	0.333333
	Igkv4-60	0	0	0	0	0
	Igkv4-58	22	14	22	19.3333	2.66667
	Igkv13-57-2	0	0	0	0	0
	Igkv4-57-1	21	18	14	17.6667	2.02759
	Igkv13-57-1	0	0	0	0	0
	Igkv4-57	13	8	12	11	1.52753
	Igkv13-56-1	0	0	0	0	0
	Igkv4-56	9	14	14	12.3333	1.66667
	Igkv13-55-1	0	0	0	0	0
	Igkv4-55	13	12	3	9.33333	3.1798
	Igkv13-54-1	0	0	0	0	0
	Igkv4-54	12	18	20	16.6667	2.4037
	Igkv4-53	27	23	30	26.6667	2.02759
	Igkv4-51	37	23	15	25	6.4291
	Igkv4-50	73	67	54	64.6667	5.60753
	Igkv12-49	0	0	0	0	0
	Igkv5-48	5	3	1	3	1.1547
	Igkv12-47	0	0	0	0	0
	Igkv12-46	6	14	14	11.3333	2.66667
	Igkv5-45	0	0	0	0	0
	Igkv12-44	28	18	17	21	3.51188
	Igkv5-43	0	0	0	0	0
	Igkv12-42	0	0	0	0	0
	Igkv12-41	19	8	2	9.66667	4.97773
	Igkv5-40-1	0	0	0	0	0
	Igkv12-40	5	9	4	6	1.52753
	Igkv5-39	2	2	1	1.66667	0.333333
	Igkv12-38	12	5	9	8.66667	2.02759
	Igkv5-37	5	0	5	3.33333	1.66667
	Igkv18-36	5	21	17	14.3333	4.8074
	Igkv1-35	0	0	0	0	0
	Igkv8-34	11	9	9	9.66667	0.666667
	Igkv7-33	0	0	1	0.333333	0.333333
	Igkv6-32	31	31	25	29	2
	Igkv8-31	0	0	0	0	0
	Igkv8-30	22	10	9	13.6667	4.17665
	Igkv6-29	4	6	0	3.33333	1.76383
	Igkv8-28	4	6	3	4.33333	0.881917
	Igkv8-27	8	8	12	9.33333	1.33333
Proximal	Igkv8-26	0	0	0	0	0
	Igkv6-25	-6	-10	-11	-9	1.52753
	Igkv8-24	17	18	18	17.6667	0.333333
	Igkv8-23-1	0	0	0	0	0
	Igkv6-23	9	2	10	7	2.51661
	Igkv8-22	0	0	0	0	0
	Igkv8-21	11	14	14	13	1
	Igkv6-20	4	3	8	5	1.52753
	Igkv8-19	11	7	11	9.66667	1.33333
	Igkv8-18	-1	0	0	-0.333333	0.333333
	Igkv6-17	-11	-15	-15	-13.6667	1.33333
	Igkv8-16	0	0	0	0	0
	Igkv6-15	5	1	0	2	1.52753
	Igkv6-14	7	1	4	4	1.73205
	Igkv6-13	0	0	0	0	0
	Igkv3-12-1	0	0	0	0	0
	Igkv3-12	-16	-7	-12	-11.6667	2.60342
	Igkv3-11	0	0	0	0	0
	Igkv3-10	-7	-15	-6	-9.33333	2.848
	Igkv3-9	0	0	-2	-0.666667	0.666667
	Igkv3-8	0	-1	0	-0.333333	0.333333
	Igkv3-7	-13	-11	-19	-14.3333	2.4037
	Igkv3-6	0	0	0	0	0
	Igkv3-5	-1	-1	0	-0.666667	0.333333
	Igkv3-4	-1	-4	-4	-3	1
	Igkv3-3	0	-2	-2	-1.33333	0.666667
	Igkv3-2	-3	-2	-15	-6.66667	4.17665
	Igkv3-1	-4	-4	-6	-4.66667	0.666667
	Total	1031	883	845	919.667	56.7372

## Sheet: ED Fig.5g
Relative Vk-to-Jk joining level in single Jk5-single Igh-JHRSS v-Abl cells; Jk5 bait (Percentage of total Vk-to-Jk junctions; n=3)
Vk domain	Vks	Repeat 1	Repeat 2	Repeat 3	Average	SEM
Distal	Igkv2-137	0	0	0	0	0
	Igkv1-136	0	0	0	0	0
	Igkv1-135	-1.64888	-1.69875	-1.30178	-1.5498	0.124848
	Igkv14-134-1	0	0	0	0	0
	Igkv17-134	0	0	0	0	0
	Igkv1-133	-1.3579	-0.792752	-0.710059	-0.953572	0.203571
	Igkv1-132	-1.84287	-0.566251	-1.06509	-1.15807	0.371449
	Igkv1-131	0	0	0	0	0
	Igkv14-130	0	0	0	0	0
	Igkv9-129	0	-0.226501	0	-0.0755002	0.0755002
	Igkv9-128	0	0	0	0	0
	Igkv17-127	-0.193986	-0.566251	-0.118343	-0.29286	0.138429
	Igkv14-126-1	0	0	0	0	0
	Igkv14-126	0	-0.11325	0	-0.0377501	0.0377501
	Igkv11-125	-1.06693	-0.792752	-0.946746	-0.935474	0.0793474
	Igkv9-124	0	0	0	0	0
	Igkv9-123	0	0.11325	0	0.0377501	0.0377501
	Igkv1-122	-0.193986	-0.453001	-0.473373	-0.373453	0.089926
	Igkv17-121	-0.581959	-0.11325	-0.35503	-0.35008	0.135327
	Igkv9-120	0	0	-0.236686	-0.0788955	0.0788955
	Igkv9-119	0	0	0	0	0
	Igkv14-118-2	0	0	0	0	0
	Igkv14-118-1	0	0	0	0	0
	Igkv11-118	0	0	0	0	0
	Igkv1-117	-4.65567	-1.1325	-2.01183	-2.6	1.05872
	Igkv2-116	-0.387973	-0.11325	0	-0.167074	0.115186
	Igkv1-115	0	0	0	0	0
	Igkv11-114	0	0	-0.118343	-0.0394477	0.0394477
	Igkv2-113	0	0	0	0	0
	Igkv2-112	-2.42483	-1.5855	-2.13018	-2.04684	0.24585
	Igkv14-111	-1.93986	-1.01925	-1.30178	-1.4203	0.272285
	Igkv1-110	-2.52182	-1.359	-2.36686	-2.08256	0.364535
	Igkv2-109	-0.29098	-1.1325	-0.828402	-0.750628	0.24602
	Igkv1-108	0	0	-0.118343	-0.0394477	0.0394477
	Igkv2-107	0	0	0	0	0
	Igkv11-106	-0.775946	-0.226501	-0.473373	-0.49194	0.158883
	Igkv2-105	0	0	0	0	0
	Igkv16-104	-4.17071	-4.86976	-4.97041	-4.67029	0.251478
	Igkv15-103	-1.16392	-1.812	-1.6568	-1.54424	0.195368
	Igkv15-102	0	0	0	0	0
	Igkv20-101-2	-0.193986	-0.11325	0	-0.102412	0.0562606
	Igkv15-101-1	0	0	0	0	0
	Igkv15-101	0	0	0	0	0
	Igkv14-100	-0.0969932	-0.11325	0	-0.0700812	0.0353535
	Igkv1-99	0	-0.226501	0	-0.0755002	0.0755002
	Igkv12-98	-0.29098	-0.11325	-0.236686	-0.213639	0.0525843
Middle	Igkv15-97	0	0	0	0	0
	Igkv10-96	0.193986	0.679502	0.118343	0.33061	0.175807
	Igkv2-95-2	0	0	0	0	0
	Igkv2-95-1	0	0	0	0	0
	Igkv10-95	0	0	0	0	0
	Igkv10-94	0	0	0	0	0
	Igkv2-93-1	0	0	0	0	0
	Igkv19-93	4.36469	2.71801	3.07692	3.38654	0.499931
	Igkv4-92	0	0	0	0	0
	Igkv4-91	0	0	0	0	0
	Igkv4-90	0	0.11325	0	0.0377501	0.0377501
	Igkv13-89-1	0	0	0	0	0
	Igkv12-89	0.0969932	0.566251	0	0.221082	0.174841
	Igkv1-88	0.0969932	0.679502	0.236686	0.337727	0.175581
	Igkv13-87	0	0	0	0	0
	Igkv4-86	0.872939	0.339751	0.473373	0.562021	0.160173
	Igkv13-85	0	0	0	0	0
	Igkv13-84	0	0	0	0	0
	Igkv4-83	0.0969932	0	0	0.0323311	0.0323311
	Igkv13-82	0	0	0	0	0
	Igkv4-81	1.74588	3.39751	1.53846	2.22728	0.588169
	Igkv13-80-1	0	0	0	0	0
	Igkv4-80	6.20757	4.86976	4.3787	5.15201	0.546485
	Igkv4-79	0.775946	0.906002	0.473373	0.71844	0.128156
	Igkv13-78-1	0	0	0	0	0
	Igkv4-78	0	0.226501	0.118343	0.114948	0.0654071
	Igkv4-77	2.71581	3.28426	4.49704	3.49904	0.525292
	Igkv13-76	0	0	0	0	0
	Igkv4-75	0.581959	1.47225	0.473373	0.842529	0.316419
	Igkv13-74-1	0	0	0	0	0
	Igkv4-74	2.13385	3.05776	3.19527	2.79562	0.33326
	Igkv13-73-1	0	0	0	0	0
	Igkv4-73	0.193986	0.453001	0.710059	0.452349	0.148978
	Igkv4-72	2.03686	1.92525	1.18343	1.71518	0.26782
	Igkv13-71-1	0	0	0	0	0
	Igkv4-71	0.0969932	0.226501	0	0.107831	0.0656093
	Igkv4-70	0	0.339751	0	0.11325	0.11325
	Igkv4-69	0.387973	1.359	0.710059	0.819012	0.285557
	Igkv4-68	0	0	0.236686	0.0788955	0.0788955
	Igkv12-67	0	0	0	0	0
	Igkv12-66	0	0	0	0	0
	Igkv4-65	0	0	0	0	0
	Igkv13-64	0	0	0	0	0
	Igkv4-63	0	0	0	0	0
	Igkv13-62-1	0	0	0	0	0
	Igkv4-62	0	0	0	0	0
	Igkv13-61-1	0	0	0	0	0
	Igkv4-61	0.969932	1.47225	1.53846	1.32688	0.179496
	Igkv4-59	0.0969932	0	0	0.0323311	0.0323311
	Igkv4-60	0	0	0	0	0
	Igkv4-58	2.13385	1.5855	2.60355	2.10763	0.294177
	Igkv13-57-2	0	0	0	0	0
	Igkv4-57-1	2.03686	2.03851	1.6568	1.91072	0.12696
	Igkv13-57-1	0	0	0	0	0
	Igkv4-57	1.26091	0.906002	1.42012	1.19568	0.151954
	Igkv13-56-1	0	0	0	0	0
	Igkv4-56	0.872939	1.5855	1.6568	1.37175	0.250253
	Igkv13-55-1	0	0	0	0	0
	Igkv4-55	1.26091	1.359	0.35503	0.991648	0.319566
	Igkv13-54-1	0	0	0	0	0
	Igkv4-54	1.16392	2.03851	2.36686	1.85643	0.358995
	Igkv4-53	2.61882	2.60476	3.5503	2.92462	0.312863
	Igkv4-51	3.58875	2.60476	1.77515	2.65622	0.524173
	Igkv4-50	7.0805	7.58777	6.39053	7.0196	0.346951
	Igkv12-49	0	0	0	0	0
	Igkv5-48	0.484966	0.339751	0.118343	0.314353	0.106594
	Igkv12-47	0	0	0	0	0
	Igkv12-46	0.581959	1.5855	1.6568	1.27476	0.347009
	Igkv5-45	0	0	0	0	0
	Igkv12-44	2.71581	2.03851	2.01183	2.25538	0.230342
	Igkv5-43	0	0	0	0	0
	Igkv12-42	0	0	0	0	0
	Igkv12-41	1.84287	0.906002	0.236686	0.995187	0.465805
	Igkv5-40-1	0	0	0	0	0
	Igkv12-40	0.484966	1.01925	0.473373	0.659197	0.180059
	Igkv5-39	0.193986	0.226501	0.118343	0.17961	0.0320391
	Igkv12-38	1.16392	0.566251	1.06509	0.931753	0.184964
	Igkv5-37	0.484966	0	0.591716	0.358894	0.182074
	Igkv18-36	0.484966	2.37826	2.01183	1.62502	0.579758
	Igkv1-35	0	0	0	0	0
	Igkv8-34	1.06693	1.01925	1.06509	1.05042	0.0155938
	Igkv7-33	0	0	0.118343	0.0394477	0.0394477
	Igkv6-32	3.00679	3.51076	2.95858	3.15871	0.176574
	Igkv8-31	0	0	0	0	0
	Igkv8-30	2.13385	1.1325	1.06509	1.44381	0.345567
	Igkv6-29	0.387973	0.679502	0	0.355825	0.196813
	Igkv8-28	0.387973	0.679502	0.35503	0.474168	0.103106
	Igkv8-27	0.775946	0.906002	1.42012	1.03402	0.196665
Proximal	Igkv8-26	0	0	0	0	0
	Igkv6-25	-0.581959	-1.1325	-1.30178	-1.00541	0.217292
	Igkv8-24	1.64888	2.03851	2.13018	1.93919	0.147545
	Igkv8-23-1	0	0	0	0	0
	Igkv6-23	0.872939	0.226501	1.18343	0.760957	0.28186
	Igkv8-22	0	0	0	0	0
	Igkv8-21	1.06693	1.5855	1.6568	1.43641	0.185886
	Igkv6-20	0.387973	0.339751	0.946746	0.558156	0.194793
	Igkv8-19	1.06693	0.792752	1.30178	1.05382	0.147088
	Igkv8-18	-0.0969932	0	0	-0.0323311	0.0323311
	Igkv6-17	-1.06693	-1.69875	-1.77515	-1.51361	0.224428
	Igkv8-16	0	0	0	0	0
	Igkv6-15	0.484966	0.11325	0	0.199405	0.146475
	Igkv6-14	0.678952	0.11325	0.473373	0.421859	0.165323
	Igkv6-13	0	0	0	0	0
	Igkv3-12-1	0	0	0	0	0
	Igkv3-12	-1.55189	-0.792752	-1.42012	-1.25492	0.234194
	Igkv3-11	0	0	0	0	0
	Igkv3-10	-0.678952	-1.69875	-0.710059	-1.02926	0.33487
	Igkv3-9	0	0	-0.236686	-0.0788955	0.0788955
	Igkv3-8	0	-0.11325	0	-0.0377501	0.0377501
	Igkv3-7	-1.26091	-1.24575	-2.24852	-1.58506	0.331758
	Igkv3-6	0	0	0	0	0
	Igkv3-5	-0.0969932	-0.11325	0	-0.0700812	0.0353535
	Igkv3-4	-0.0969932	-0.453001	-0.473373	-0.341122	0.122206
	Igkv3-3	0	-0.226501	-0.236686	-0.154396	0.0772538
	Igkv3-2	-0.29098	-0.226501	-1.77515	-0.764209	0.505812
	Igkv3-1	-0.387973	-0.453001	-0.710059	-0.517011	0.0983325
