# Supplementary material for: Molecular basis for differential Igk versus Igh V(D)J joining mechanisms
Source: Nature. 2024 May 29;630(8015):189–97. doi: 10.1038/s41586-024-07477-y (PMC11153149; doi:10.1038/s41586-024-07477-y)
Supplement: Supplementary file 13 — Source Data Extended Data Fig. 6 [file 41586_2024_7477_MOESM13_ESM.xlsx]

## Sheet: ED Fig.6a inset
Percentage of Vk usage within three Vk domains in Igh-Igk hybrid-Vk v-Abl cells; JH1 bait (Percentage of total Vk-to-JH junctions; n=3)
	Distal	Middle	Proximal
Repeat 1	5.42829	26.7615	67.8102
Repeat 2	6.11929	27.2657	66.615
Repeat 3	6.20401	28.4375	65.3585
Average	5.9172	27.4882	66.5946
SEM	0.245673	0.49644	0.707816

## Sheet: ED Fig.6b
Relative Vk-to-JH joining level in Igh-Igk hybrid-Vk-JkRSS v-Abl cells; JH1 bait (Percentage of total Vk-to-JH junctions; n=3)
Vk domain	Vks	Repeat 1	Repeat 2	Repeat 3	Average	SEM
Distal	Igkv2-137	-0.0384202	-0.0439584	-0.0287075	-0.0370287	0.00445719
	Igkv1-136	0	0	0	0	0
	Igkv1-135	-0.646157	-0.66169	-0.739034	-0.682294	0.0287223
	Igkv14-134-1	0	0	0	0	0
	Igkv17-134	0	0	0.00073609	0.000245363	0.000245363
	Igkv1-133	-0.0901127	-0.0686368	-0.116302	-0.0916839	0.0137822
	Igkv1-132	-0.182321	-0.19897	-0.152371	-0.177887	0.0136335
	Igkv1-131	0	0.0007712	0	0.000257067	0.000257067
	Igkv14-130	-0.147394	-0.182774	-0.132496	-0.154221	0.0149102
	Igkv9-129	-0.0475013	-0.0470432	-0.0456376	-0.0467274	0.000560713
	Igkv9-128	-0.0111768	-0.0123392	-0.0110413	-0.0115191	0.000411908
	Igkv17-127	-0.0488984	-0.0300768	-0.0463737	-0.041783	0.00589827
	Igkv14-126-1	0	0	0	0	0
	Igkv14-126	-0.0873186	-0.107968	-0.140593	-0.11196	0.015508
	Igkv11-125	-0.658731	-0.566832	-0.559428	-0.594997	0.0319386
	Igkv9-124	0.0118753	0.003856	0.00588872	0.00720668	0.00240694
	Igkv9-123	0.00558839	0.0131104	0.00883308	0.00917729	0.00217823
	Igkv1-122	-0.0440086	-0.0401024	-0.0338601	-0.0393237	0.00295536
	Igkv17-121	-0.0454056	-0.0377888	-0.0345962	-0.0392636	0.00320635
	Igkv9-120	-0.236109	-0.248326	-0.17887	-0.221102	0.0214085
	Igkv9-119	-0.00977968	-0.01928	-0.0176662	-0.0155753	0.00293501
	Igkv14-118-2	0	0	0	0	0
	Igkv14-118-1	-0.00209565	-0.0030848	-0.00220827	-0.00246291	0.000312643
	Igkv11-118	0	-0.0023136	0	-0.0007712	0.0007712
	Igkv1-117	-0.790757	-0.825184	-0.844295	-0.820079	0.0156645
	Igkv2-116	-0.215153	-0.199741	-0.168565	-0.194486	0.0137031
	Igkv1-115	-0.00209565	0	0	-0.000698548	0.000698548
	Igkv11-114	-0.136217	-0.13496	-0.16562	-0.145599	0.0100171
	Igkv2-113	-0.0013971	0	-0.00073609	-0.000711062	0.000403501
	Igkv2-112	-0.209565	-0.216707	-0.203897	-0.210056	0.00370621
	Igkv14-111	-0.217947	-0.23136	-0.237021	-0.228776	0.00565569
	Igkv1-110	-0.674798	-0.64241	-0.681619	-0.666276	0.0120942
	Igkv2-109	-0.598656	-0.647037	-0.64187	-0.629188	0.0153386
	Igkv1-108	-0.0279419	-0.0223648	-0.0279714	-0.0260927	0.00186397
	Igkv2-107	0	0	0	0	0
	Igkv11-106	-0.616818	-0.594595	-0.585191	-0.598868	0.00937654
	Igkv2-105	0	0	0	0	0
	Igkv16-104	-1.04712	-1.09125	-1.08132	-1.07323	0.0133639
	Igkv15-103	-0.449865	-0.457322	-0.438709	-0.448632	0.00540816
	Igkv15-102	0.00209565	0.0015424	0.00147218	0.00170341	0.000197163
	Igkv20-101-2	-0.16835	-0.158096	-0.117038	-0.147828	0.0156769
	Igkv15-101-1	0	0	0	0	0
	Igkv15-101	0	0	0	0	0
	Igkv14-100	-0.0810316	-0.084832	-0.0846503	-0.0835047	0.00123763
	Igkv1-99	-0.00698548	-0.0138816	-0.0073609	-0.00940933	0.00223876
	Igkv12-98	-0.186512	-0.208224	-0.192119	-0.195619	0.00650724
Middle	Igkv15-97	0	0	0	0	0
	Igkv10-96	0.913701	0.937008	0.956181	0.93563	0.0122821
	Igkv2-95-2	0	0	0	0	0
	Igkv2-95-1	0	0	0	0	0
	Igkv10-95	-0.626598	-0.609248	-0.651439	-0.629095	0.0122434
	Igkv10-94	0.279419	0.245242	0.270881	0.265181	0.0102697
	Igkv2-93-1	0	0	0	0	0
	Igkv19-93	1.00661	1.04189	1.14315	1.06388	0.0409204
	Igkv4-92	0.000698548	0	0	0.000232849	0.000232849
	Igkv4-91	0.00349274	0.0007712	0	0.00142131	0.00105937
	Igkv4-90	0.013971	0.0223648	0.00956917	0.0153016	0.00375323
	Igkv13-89-1	0	0	0	0	0
	Igkv12-89	0.232617	0.207453	0.186231	0.208767	0.0134066
	Igkv1-88	0.195594	0.227504	0.242174	0.221757	0.0137501
	Igkv13-87	0	0	0	0	0
	Igkv4-86	0.100591	0.0786624	0.0927473	0.0906669	0.00641512
	Igkv13-85	0.035626	0.0370176	0.0419571	0.0382002	0.00192092
	Igkv13-84	-0.110371	-0.110282	-0.0934834	-0.104712	0.00561431
	Igkv4-83	0.0516926	0.0508992	0.0368045	0.0464654	0.0048359
	Igkv13-82	-0.00698548	-0.0030848	-0.00662481	-0.00556503	0.00124448
	Igkv4-81	0.608436	0.547552	0.545443	0.567143	0.0206551
	Igkv13-80-1	0	0	0	0	0
	Igkv4-80	0.797044	0.771971	0.865642	0.811552	0.0279964
	Igkv4-79	0.203278	0.162723	0.16562	0.177207	0.0130621
	Igkv13-78-1	0	0	0	0	0
	Igkv4-78	0.108974	0.0940864	0.105997	0.103019	0.00454818
	Igkv4-77	0.884362	0.864516	0.937042	0.895307	0.02164
	Igkv13-76	-0.000698548	0	-0.00147218	-0.000723576	0.000425166
	Igkv4-75	0.0768403	0.0894592	0.0787616	0.0816871	0.00392547
	Igkv13-74-1	0	0	0	0	0
	Igkv4-74	0.571413	0.514391	0.578567	0.55479	0.020305
	Igkv13-73-1	0	0	0	0	0
	Igkv4-73	0.618914	0.637011	0.686036	0.64732	0.0200502
	Igkv4-72	0.473616	0.363235	0.443126	0.426659	0.0329107
	Igkv13-71-1	0	0	0	0	0
	Igkv4-71	0.187211	0.171978	0.194328	0.184505	0.00659219
	Igkv4-70	0.16346	0.178918	0.288547	0.210309	0.039373
	Igkv4-69	0.18302	0.164266	0.11483	0.154038	0.020338
	Igkv4-68	0.206072	0.212851	0.21641	0.211778	0.00303238
	Igkv12-67	0	0	0	0	0
	Igkv12-66	0.00628694	0	0.00073609	0.00234101	0.00198437
	Igkv4-65	0.00279419	0.0030848	0.00294436	0.00294112	8.39068e-05
	Igkv13-64	0	0	0	0	0
	Igkv4-63	0.00349274	0.0007712	0.00073609	0.00166668	0.000913089
	Igkv13-62-1	0	0	0	0	0
	Igkv4-62	0.0111768	0.0069408	0.00368045	0.00726601	0.0021701
	Igkv13-61-1	0	0	0	0	0
	Igkv4-61	0.488285	0.428016	0.471834	0.462712	0.0179861
	Igkv4-59	0.273831	0.238301	0.262048	0.25806	0.0104487
	Igkv4-60	0	0	0	0	0
	Igkv4-58	0.995431	0.84832	0.954708	0.93282	0.0438549
	Igkv13-57-2	0	-0.0007712	-0.00073609	-0.00050243	0.000251419
	Igkv4-57-1	0.586781	0.576858	0.585927	0.583189	0.00317498
	Igkv13-57-1	0	0	0	0	0
	Igkv4-57	0.291993	0.332387	0.302533	0.308971	0.012097
	Igkv13-56-1	0	0	0	0	0
	Igkv4-56	0.129231	0.120307	0.130288	0.126609	0.00316553
	Igkv13-55-1	0	0	0	0	0
	Igkv4-55	0.261956	0.266064	0.267201	0.265073	0.00159304
	Igkv13-54-1	0	0	0	0	0
	Igkv4-54	0.381407	0.378659	0.417363	0.392477	0.0124684
	Igkv4-53	0.468027	0.404109	0.504221	0.458786	0.0292671
	Igkv4-51	1.40129	1.48456	1.32643	1.40409	0.0456688
	Igkv4-50	2.02369	1.95037	2.03676	2.00361	0.0268865
	Igkv12-49	0	0	0	0	0
	Igkv5-48	0.383503	0.340099	0.324616	0.349406	0.0176247
	Igkv12-47	0	0	0	0	0
	Igkv12-46	1.93218	1.9843	1.81446	1.91031	0.0502324
	Igkv5-45	0.507845	0.446525	0.467417	0.473929	0.0179984
	Igkv12-44	3.42848	3.46423	3.34479	3.4125	0.0353925
	Igkv5-43	0.523213	0.529043	0.535873	0.529377	0.00365858
	Igkv12-42	0	0	0	0	0
	Igkv12-41	1.62343	1.60024	1.57376	1.59914	0.014348
	Igkv5-40-1	0	0	0	0	0
	Igkv12-40	1.35379	1.46605	1.36765	1.39583	0.0353378
	Igkv5-39	1.10231	1.17145	1.11002	1.12793	0.0218759
	Igkv12-38	0.864104	0.947805	1.45893	1.09028	0.185902
	Igkv5-37	0.174637	0.190486	0.185495	0.183539	0.0046786
	Igkv18-36	0.266147	0.263751	0.245118	0.258338	0.00664638
	Igkv1-35	0	0.0023136	0.00294436	0.00175265	0.000895044
	Igkv8-34	0.709725	0.709504	0.731673	0.716968	0.0073531
	Igkv7-33	0.0209565	0.0200512	0.0257631	0.0222569	0.00177247
	Igkv6-32	3.12042	3.15652	3.3551	3.21068	0.0729577
	Igkv8-31	0.00558839	0.0015424	0	0.00237693	0.00166632
	Igkv8-30	1.64229	1.47839	1.80636	1.64235	0.0946777
	Igkv6-29	0.225631	0.202054	0.329032	0.252239	0.038995
	Igkv8-28	0.801235	0.725699	0.938514	0.821816	0.0622903
	Igkv8-27	0.945136	0.929296	0.902446	0.925626	0.0124594
Proximal	Igkv8-26	-0.064965	-0.0647808	-0.0846503	-0.0714654	0.00659268
	Igkv6-25	-2.65728	-2.57889	-2.76696	-2.66771	0.0545405
	Igkv8-24	3.92305	3.62387	4.16995	3.90562	0.15788
	Igkv8-23-1	0.713916	0.714903	0.797921	0.742247	0.0278387
	Igkv6-23	0.435196	0.438042	0.558692	0.47731	0.0406994
	Igkv8-22	0	0	0.00073609	0.000245363	0.000245363
	Igkv8-21	4.41483	4.40355	4.09266	4.30368	0.10556
	Igkv6-20	0.841751	0.87994	0.820004	0.847231	0.0175176
	Igkv8-19	3.26921	3.18583	3.241	3.23201	0.0244854
	Igkv8-18	-0.443578	-0.446525	-0.460792	-0.450298	0.00531537
	Igkv6-17	-5.16577	-4.99429	-5.23433	-5.13146	0.0713848
	Igkv8-16	1.03455	0.965543	1.11812	1.0394	0.0441122
	Igkv6-15	0.533691	0.550637	0.55722	0.547183	0.00700838
	Igkv6-14	0.602149	0.611562	0.67205	0.628587	0.0219008
	Igkv6-13	0.0251477	0.01928	0.0301797	0.0248691	0.00314955
	Igkv3-12-1	0	0.0015424	0	0.000514134	0.000514134
	Igkv3-12	-2.62095	-2.75781	-2.26348	-2.54741	0.147364
	Igkv3-11	-0.0481998	-0.0562976	-0.0581511	-0.0542162	0.00305538
	Igkv3-10	-3.082	-3.18429	-3.25278	-3.17302	0.0496221
	Igkv3-9	-0.690864	-0.701021	-0.548387	-0.646757	0.0492726
	Igkv3-8	-0.118753	-0.11568	-0.109677	-0.114704	0.00266508
	Igkv3-7	-15.8654	-16.2037	-15.5639	-15.8777	0.184798
	Igkv3-6	-0.0495969	-0.0663232	-0.0390128	-0.0516443	0.00795004
	Igkv3-5	-1.71703	-1.75757	-1.71288	-1.72916	0.0142535
	Igkv3-4	-3.30553	-3.39945	-3.02533	-3.24344	0.112374
	Igkv3-3	-0.660827	-0.695623	-0.57047	-0.642306	0.0372965
	Igkv3-2	-3.23847	-3.54367	-2.77506	-3.18573	0.223439
	Igkv3-1	-1.11349	-1.2077	-1.00035	-1.10718	0.0599409

## Sheet: ED Fig.6b inset
Percentage of Vk usage within three Vk domains in Igh-Igk hybrid-Vk-JkRSS v-Abl cells; JH1 bait (Percentage of total Vk-to-JH junctions; n=3)
	Distal	Middle	Proximal
Repeat 1	7.7462	35.6176	56.6362
Repeat 2	7.81843	35.0133	57.1683
Repeat 3	7.73409	36.7412	55.5247
Average	7.76624	35.7907	56.4431
SEM	0.0263262	0.50626	0.484189

## Sheet: ED Fig.6c
Relative Vk-to-Jk joining level in single Jk5-Cer KO v-Abl cells; Jk5 bait (Percentage of total Vk-to-Jk junctions; n=4)
Vk domain	Vks	Repeat 1	Repeat 2	Repeat 3	Repeat 4	Average	SEM
Distal	Igkv2-137	-0.491837	-0.443184	-0.0283913	-0.0243146	-0.246932	0.12774
	Igkv1-136	0	0	0	0	0	0
	Igkv1-135	-0.998039	-0.896077	-0.760622	-0.511367	-0.791526	0.105286
	Igkv14-134-1	0	0	0	0	0	0
	Igkv17-134	0	0	0	0	0	0
	Igkv1-133	-0.227327	-0.242052	-0.187514	-0.121573	-0.194616	0.0269348
	Igkv1-132	-0.25944	-0.201825	-0.147238	-0.129931	-0.184609	0.029272
	Igkv1-131	0	0	0	0	0	0
	Igkv14-130	-0.166481	-0.142873	-0.111584	-0.115494	-0.134108	0.0128407
	Igkv9-129	-0.0473245	-0.0367586	-0.0316926	-0.0250745	-0.0352125	0.00469272
	Igkv9-128	-0.0143664	-0.00624202	-0.00792315	-0.00759832	-0.00903246	0.00181485
	Igkv17-127	-0.110705	-0.10126	-0.0217887	-0.0121573	-0.0614777	0.025842
	Igkv14-126-1	0	0	0	0	0	0
	Igkv14-126	-0.185918	-0.214309	-0.143277	-0.0866209	-0.157531	0.0277804
	Igkv11-125	-0.697191	-0.880125	-0.83127	-0.627621	-0.759052	0.0584344
	Igkv9-124	0.00929588	0.00693558	0.00594236	0.00911799	0.00782295	0.000825161
	Igkv9-123	0.0177467	0.0187261	0.00990393	0.013677	0.0150134	0.00202376
	Igkv1-122	-0.0600007	-0.0631138	-0.0772507	-0.0531883	-0.0633883	0.00506423
	Igkv17-121	-0.114086	-0.126921	-0.027731	-0.0258343	-0.0736431	0.0271842
	Igkv9-120	-0.0904236	-0.106114	-0.0739494	-0.0782627	-0.0871875	0.00720879
	Igkv9-119	-0.0135213	-0.012484	-0.0105642	-0.0121573	-0.0121817	0.000612563
	Igkv14-118-2	0	0	0	0	0	0
	Igkv14-118-1	-0.00169016	0	-0.00132052	0	-0.000752671	0.000441056
	Igkv11-118	0	0	0	0	0	0
	Igkv1-117	-0.745361	-0.806608	-0.802879	-0.480214	-0.708765	0.0774626
	Igkv2-116	-0.274651	-0.282972	-0.188835	-0.168683	-0.228785	0.0292235
	Igkv1-115	0	0	0.000660262	0	0.000165066	0.000165066
	Igkv11-114	-0.0430991	-0.0499362	-0.0448978	-0.027354	-0.0413218	0.00487558
	Igkv2-113	0.00084508	0	0.00396157	0.0022795	0.00177154	0.000868473
	Igkv2-112	-0.378596	-0.455668	-0.307682	-0.266701	-0.352162	0.0415273
	Igkv14-111	-0.518034	-0.501443	-0.322868	-0.210474	-0.388205	0.0739007
	Igkv1-110	-0.606767	-0.579121	-0.633191	-0.36016	-0.54481	0.0625318
	Igkv2-109	-0.434371	-0.469539	-0.45228	-0.310012	-0.41655	0.0362313
	Igkv1-108	-0.00338032	-0.0104034	-0.00990393	-0.00759832	-0.00782149	0.00160147
	Igkv2-107	0	0	0	0	0	0
	Igkv11-106	-0.303384	-0.323198	-0.283252	-0.238587	-0.287105	0.018112
	Igkv2-105	0.00169016	0.00138712	0.00132052	0	0.00109945	0.000375206
	Igkv16-104	-0.967617	-1.17766	-1.06038	-0.756793	-0.990613	0.0890017
	Igkv15-103	-0.336342	-0.505604	-0.40342	-0.348763	-0.398532	0.0385496
	Igkv15-102	0.00338032	0.00277423	0.00264105	0.000759832	0.00238886	0.000566336
	Igkv20-101-2	-0.162255	-0.174083	-0.206662	-0.1816	-0.18115	0.00938978
	Igkv15-101-1	0	0	0	0	0	0
	Igkv15-101	0	0	0	0	0	0
	Igkv14-100	-0.032113	-0.0610331	-0.0382952	-0.0357121	-0.0417884	0.00653896
	Igkv1-99	-0.0042254	-0.00277423	-0.00132052	-0.00455899	-0.00321979	0.000742207
	Igkv12-98	-0.0861982	-0.0950175	-0.102341	-0.085861	-0.0923543	0.0039463
Middle	Igkv15-97	0	0	0	0	0	0
	Igkv10-96	0.634655	0.823947	0.902578	0.583551	0.736183	0.0758257
	Igkv2-95-2	0	0	0	0	0	0
	Igkv2-95-1	0	0	0	0	0	0
	Igkv10-95	-0.00676064	-0.00138712	-0.00264105	-0.00151966	-0.00307712	0.00125964
	Igkv10-94	0.00084508	0	0.00198079	0	0.000706467	0.000469157
	Igkv2-93-1	0	0	0	0	0	0
	Igkv19-93	0.986208	1.0015	1.08085	0.687648	0.939051	0.0863296
	Igkv4-92	0	0.00138712	0	0	0.000346779	0.000346779
	Igkv4-91	0.010141	0.00693558	0.00330131	0.00303933	0.0058543	0.00168292
	Igkv4-90	0.00676064	0.0083227	0.0132052	0.00607866	0.00859181	0.00160793
	Igkv13-89-1	0	0	0	0	0	0
	Igkv12-89	0.0912686	0.121373	0.132052	0.13373	0.119606	0.00983422
	Igkv1-88	0.229017	0.237197	0.218547	0.289496	0.243564	0.0157792
	Igkv13-87	0	0	0	0.00151966	0.000379916	0.000379916
	Igkv4-86	0.0447892	0.0575653	0.0316926	0.031913	0.04149	0.00617124
	Igkv13-85	0	0.000693558	0	0	0.00017339	0.00017339
	Igkv13-84	0	0	0	0	0	0
	Igkv4-83	0.032113	0.0485491	0.052821	0.0288736	0.0405892	0.00593068
	Igkv13-82	-0.010141	-0.00277423	-0.0052821	-0.00607866	-0.00606899	0.00152904
	Igkv4-81	0.364229	0.4737	0.468126	0.348763	0.413705	0.0331993
	Igkv13-80-1	0	0	0	0	0	0
	Igkv4-80	0.632965	0.75043	0.709782	0.538721	0.657974	0.046618
	Igkv4-79	0.10479	0.162293	0.171668	0.153486	0.148059	0.0148931
	Igkv13-78-1	0	0	0	0	0	0
	Igkv4-78	0.010141	0.0208067	0.0138655	0.0235548	0.017092	0.00308618
	Igkv4-77	0.508738	0.599928	0.512363	0.392073	0.503276	0.0426419
	Igkv13-76	0	0	0	0	0	0
	Igkv4-75	0.0583105	0.083227	0.0633852	0.0471096	0.0630081	0.00754859
	Igkv13-74-1	0	0	0	0	0	0
	Igkv4-74	0.506203	0.695639	0.661583	0.458179	0.580401	0.0579611
	Igkv13-73-1	0	0	0	0	0	0
	Igkv4-73	0.0430991	0.0423071	0.0369747	0.0288736	0.0378136	0.0032756
	Igkv4-72	0.139438	0.171309	0.180912	0.139049	0.157677	0.0108218
	Igkv13-71-1	0	0	0	0	0	0
	Igkv4-71	0.0245073	0.0263552	0.0165066	0.0121573	0.0198816	0.00334615
	Igkv4-70	0.084508	0.114437	0.118187	0.100298	0.104357	0.0076558
	Igkv4-69	0.0777474	0.111663	0.0415965	0.0402711	0.0678195	0.0169984
	Igkv4-68	0.0143664	0.0208067	0.0217887	0.0113975	0.0170898	0.00251188
	Igkv12-67	0	0	0	0	0	0
	Igkv12-66	0.00169016	0.00416135	0.00330131	0.00303933	0.00304804	0.000512146
	Igkv4-65	0.00084508	0.000693558	0.000660262	0	0.000549725	0.000187603
	Igkv13-64	0	0	0	0	0	0
	Igkv4-63	0.00338032	0.00762914	0	0	0.00275237	0.00181035
	Igkv13-62-1	0	0	0	0	0	0
	Igkv4-62	0	0	0.000660262	0	0.000165066	0.000165066
	Igkv13-61-1	0	0	0	0	0	0
	Igkv4-61	0.256904	0.299617	0.332772	0.232509	0.280451	0.0222818
	Igkv4-59	0.0152114	0.0228874	0.0198079	0.00987782	0.0169461	0.00283518
	Igkv4-60	0	0	0	0	0	0
	Igkv4-58	0.47578	0.477168	0.435113	0.343444	0.432876	0.0313656
	Igkv13-57-2	0	0	0	0	0	0
	Igkv4-57-1	0.197749	0.292682	0.294477	0.307732	0.27316	0.0253601
	Igkv13-57-1	0	0	0	0	0	0
	Igkv4-57	0.241693	0.305859	0.233073	0.211233	0.247964	0.0203349
	Igkv13-56-1	0	0	0	0	0	0
	Igkv4-56	0.0802826	0.105421	0.106302	0.099538	0.0978859	0.00605678
	Igkv13-55-1	0	0	0	0	0	0
	Igkv4-55	0.0777474	0.177551	0.104982	0.144368	0.126162	0.0219182
	Igkv13-54-1	0	0	0	0	0	0
	Igkv4-54	0.130142	0.191422	0.200059	0.129931	0.162889	0.0190489
	Igkv4-53	0.274651	0.333602	0.370407	0.27278	0.31286	0.0238192
	Igkv4-51	0.627894	0.64709	0.616685	0.400432	0.573025	0.0578726
	Igkv4-50	1.41804	1.86983	1.8045	1.6116	1.67599	0.101968
	Igkv12-49	0	0	0	0	0	0
	Igkv5-48	0.322821	0.376602	0.246278	0.22567	0.292843	0.0348745
	Igkv12-47	0	0	0	0	0	0
	Igkv12-46	0.959166	1.11732	1.14291	1.02577	1.06129	0.042321
	Igkv5-45	0	0	0	0	0	0
	Igkv12-44	3.89244	4.56084	4.68984	3.25284	4.09899	0.331793
	Igkv5-43	0	0	0	0	0	0
	Igkv12-42	0	0	0	0	0	0
	Igkv12-41	1.17466	1.2387	1.37599	1.18306	1.2431	0.0465179
	Igkv5-40-1	0	0	0	0	0	0
	Igkv12-40	0.998039	1.03132	0.998316	0.986262	1.00348	0.00969468
	Igkv5-39	1.3048	1.46688	1.34892	1.25828	1.34472	0.0447255
	Igkv12-38	1.60396	1.50988	2.22772	1.6382	1.74494	0.163198
	Igkv5-37	0.302539	0.316956	0.306362	0.265941	0.297949	0.0110966
	Igkv18-36	0.349018	0.299617	0.314945	0.237827	0.300352	0.023258
	Igkv1-35	0.00084508	0.00346779	0.000660262	0.000759832	0.00143324	0.000679234
	Igkv8-34	1.00987	0.91619	1.03397	0.827457	0.946872	0.0472195
	Igkv7-33	0.0169016	0.0208067	0.02509	0.0121573	0.0187389	0.00275839
	Igkv6-32	3.02961	3.31521	3.88828	2.84709	3.27005	0.227478
	Igkv8-31	0	0.00416135	0.00198079	0.00303933	0.00229537	0.000885204
	Igkv8-30	1.43241	1.63125	1.59189	1.43684	1.5231	0.0517151
	Igkv6-29	0.240003	0.266326	0.186854	0.172482	0.216416	0.0220822
	Igkv8-28	0.595781	0.572186	0.523588	0.379156	0.517678	0.0485579
	Igkv8-27	0.669303	0.977224	0.903239	0.887484	0.859312	0.0662883
Proximal	Igkv8-26	-0.0160565	-0.0117905	-0.0118847	-0.00835815	-0.0120225	0.00157516
	Igkv6-25	-2.9113	-2.38584	-2.54663	-2.11917	-2.49074	0.165595
	Igkv8-24	2.3451	2.42815	2.50437	1.92466	2.30057	0.129456
	Igkv8-23-1	0.0084508	0.0131776	0.015186	0.0189958	0.0139526	0.00219518
	Igkv6-23	0.600007	0.580508	0.501139	0.505288	0.546736	0.0254547
	Igkv8-22	0.00169016	0	0.00132052	0	0.000752671	0.000441056
	Igkv8-21	3.41835	3.82636	4.18804	3.34402	3.69419	0.195803
	Igkv6-20	0.910996	1.07363	0.869565	0.901921	0.939028	0.0457393
	Igkv8-19	3.24511	3.14113	2.75924	2.50821	2.91342	0.170743
	Igkv8-18	-0.191833	-0.139405	-0.154501	-0.129931	-0.153918	0.0136134
	Igkv6-17	-6.28908	-5.56164	-6.52405	-5.04984	-5.85616	0.337933
	Igkv8-16	0.0177467	0.0249681	0.0224489	0.022795	0.0219897	0.00152024
	Igkv6-15	0.376906	0.434861	0.429831	0.331287	0.393221	0.0244544
	Igkv6-14	0.943109	0.920352	0.83061	0.902681	0.899188	0.0243108
	Igkv6-13	0.0270426	0.0215003	0.0217887	0.018236	0.0221419	0.00182138
	Igkv3-12-1	0.00084508	0	0.00132052	0.00531883	0.00187111	0.00118123
	Igkv3-12	-2.87158	-3.29024	-3.02598	-4.27862	-3.3666	0.316052
	Igkv3-11	-0.0397188	-0.0339844	-0.052821	-0.0524284	-0.0447381	0.00470205
	Igkv3-10	-6.12514	-4.68776	-4.79086	-5.90086	-5.37615	0.371118
	Igkv3-9	-0.332961	-0.389086	-0.393516	-0.434624	-0.387547	0.0208843
	Igkv3-8	-0.126762	-0.14426	-0.159123	-0.161844	-0.147997	0.00806447
	Igkv3-7	-22.0321	-22.49	-21.8269	-28.9276	-23.8192	1.70844
	Igkv3-6	-0.032113	-0.0187261	-0.027731	-0.022795	-0.0253413	0.00291279
	Igkv3-5	-2.86567	-2.39971	-2.38619	-2.81746	-2.61726	0.129906
	Igkv3-4	-1.79326	-1.86498	-1.95768	-2.46945	-2.02134	0.153115
	Igkv3-3	-0.673529	-0.762914	-0.656301	-0.90496	-0.749426	0.0568665
	Igkv3-2	-4.89724	-2.78741	-3.43468	-4.22999	-3.83733	0.460257
	Igkv3-1	-2.1727	-1.62431	-1.77016	-2.1944	-1.94039	0.143576

## Sheet: ED Fig.6c inset
Percentage of Vk usage within three Vk domains in single Jk5-Cer KO v-Abl cells; Jk5 bait (Percentage of total Vk-to-Jk junctions; n=4)
	Distal	Middle	Proximal
Repeat 1	8.4077	26.3259	65.2664
Repeat 2	8.99822	29.9451	61.0567
Repeat 3	7.34476	30.7913	61.8639
Repeat 4	5.3401	24.4742	70.1857
Average	7.5227	27.8841	64.5932
SEM	0.803938	1.49318	2.07535

## Sheet: ED Fig.6d inset
Percentage of Vk usage within three Vk domains in single Jk5 allele v-Abl cells; Jk5 bait (Percentage of total Vk-to-Jk junctions; n=7)
	Distal	Middle	Proximal
Repeat 1	19.6271	59.331	21.0419
Repeat 2	19.5191	58.7674	21.7135
Repeat 3	18.2922	58.3653	23.3425
Repeat 4	19.078	57.8194	23.1025
Repeat 5	22.2497	60.5286	17.2217
Repeat 6	20.909	61.0622	18.0288
Repeat 7	19.3894	59.8922	20.7184
Average	19.8664	59.3952	20.7385
SEM	0.494549	0.443263	0.888051

## Sheet: ED Fig.6e
Relative Vk-to-Jk joining level in single Jk5-Sis KO v-Abl cells; Jk5 bait (Percentage of total Vk-to-Jk junctions; n=3)
Vk domain	Vks	Repeat 1	Repeat 2	Repeat 3	Average	SEM
Distal	Igkv2-137	-0.0675295	-0.0463147	-0.0143022	-0.0427155	0.0154704
	Igkv1-136	0	0	0	0	0
	Igkv1-135	-1.06922	-0.552546	-0.952883	-0.858216	0.156481
	Igkv14-134-1	0	0	0	0	0
	Igkv17-134	0	0	0	0	0
	Igkv1-133	-0.225098	-0.114171	-0.126932	-0.155401	0.0350431
	Igkv1-132	-0.163629	-0.133559	-0.11263	-0.136606	0.0148009
	Igkv1-131	0	0	0	0	0
	Igkv14-130	-0.110818	-0.11094	-0.0831315	-0.10163	0.00924919
	Igkv9-129	-0.0372278	-0.0333897	-0.0232411	-0.0312862	0.00417237
	Igkv9-128	-0.00692611	-0.00215417	-0.00715109	-0.00541046	0.00162944
	Igkv17-127	-0.0900394	-0.0538544	-0.0500577	-0.0646505	0.0127417
	Igkv14-126-1	0	0	0	0	0
	Igkv14-126	-0.129865	-0.115248	-0.0938581	-0.11299	0.0104553
	Igkv11-125	-0.818146	-0.551469	-0.571194	-0.646936	0.0857943
	Igkv9-124	0.00779187	0.00430835	0.00893887	0.00701303	0.00139228
	Igkv9-123	0.0121207	0.011848	0.00715109	0.0103732	0.001613
	Igkv1-122	-0.114281	-0.0517002	-0.0581026	-0.0746945	0.0198792
	Igkv17-121	-0.122938	-0.107709	-0.0750865	-0.101911	0.0141145
	Igkv9-120	-0.128999	-0.0883211	-0.0768743	-0.0980647	0.0158161
	Igkv9-119	-0.0112549	-0.00969378	-0.00893887	-0.00996253	0.000681957
	Igkv14-118-2	0	0	0	0	0
	Igkv14-118-1	-0.00346305	-0.00107709	-0.00178777	-0.0021093	0.000707283
	Igkv11-118	0	0	0	0	0
	Igkv1-117	-1.24583	-0.971533	-1.08786	-1.10174	0.0794875
	Igkv2-116	-0.257132	-0.24773	-0.196655	-0.233839	0.018789
	Igkv1-115	0	0	0	0	0
	Igkv11-114	-0.125536	-0.0969378	-0.107266	-0.109913	0.0083609
	Igkv2-113	0.000865763	0	0.000893887	0.00058655	0.000293387
	Igkv2-112	-0.654517	-0.696875	-0.66237	-0.671254	0.0130096
	Igkv14-111	-0.700403	-0.592398	-0.601586	-0.631462	0.0345721
	Igkv1-110	-1.32722	-1.02108	-1.22909	-1.19246	0.0902521
	Igkv2-109	-0.916843	-0.787351	-0.86707	-0.857088	0.0377131
	Igkv1-108	-0.0190468	-0.0236959	-0.0143022	-0.019015	0.00271178
	Igkv2-107	0	0	0	0	0
	Igkv11-106	-0.52119	-0.444837	-0.540801	-0.502276	0.0292722
	Igkv2-105	0.00692611	0.00107709	0.000893887	0.00296569	0.00198091
	Igkv16-104	-2.19298	-2.09709	-2.07024	-2.1201	0.0372529
	Igkv15-103	-1.01467	-0.753961	-0.891205	-0.886614	0.0752966
	Igkv15-102	0.000865763	0.00215417	0.00268166	0.00190053	0.000539327
	Igkv20-101-2	-0.265789	-0.22942	-0.225259	-0.240156	0.0128728
	Igkv15-101-1	0	0	0	0	0
	Igkv15-101	0	0	0	0	0
	Igkv14-100	-0.13073	-0.146484	-0.131401	-0.136205	0.005143
	Igkv1-99	-0.0173153	-0.0172334	-0.0151961	-0.0165816	0.000693155
	Igkv12-98	-0.278776	-0.159409	-0.200231	-0.212805	0.0350271
Middle	Igkv15-97	0	0	0	0	0
	Igkv10-96	1.13328	1.32805	1.29167	1.251	0.0597874
	Igkv2-95-2	0	0	0	0	0
	Igkv2-95-1	0	0	0	0	0
	Igkv10-95	-0.00259729	-0.00107709	-0.00536332	-0.00301257	0.00125463
	Igkv10-94	0.00173153	0.00215417	0.000893887	0.0015932	0.00037033
	Igkv2-93-1	0	0	0	0	0
	Igkv19-93	2.56006	2.27804	2.58423	2.47411	0.0982829
	Igkv4-92	0.00692611	0.00753961	0	0.00482191	0.00241745
	Igkv4-91	0.00259729	0.00107709	0.00357555	0.00241664	0.000726877
	Igkv4-90	0.0129865	0.0215417	0.01609	0.0168727	0.00250052
	Igkv13-89-1	0	0	0	0	0
	Igkv12-89	0.269252	0.239113	0.223472	0.243946	0.0134348
	Igkv1-88	0.368815	0.202492	0.250288	0.273865	0.0494393
	Igkv13-87	0.000865763	0	0	0.000288588	0.000288588
	Igkv4-86	0.0865763	0.0829357	0.0813437	0.0836186	0.00154864
	Igkv13-85	0	0	0	0	0
	Igkv13-84	-0.000865763	0	0	-0.000288588	0.000288588
	Igkv4-83	0.0857106	0.0980149	0.105479	0.0964014	0.00576329
	Igkv13-82	-0.029436	-0.0236959	-0.0205594	-0.0245638	0.00259892
	Igkv4-81	1.05363	0.857361	1.01456	0.975186	0.0599822
	Igkv13-80-1	0	0	0	0	0
	Igkv4-80	1.85187	1.59947	1.72073	1.72402	0.0728783
	Igkv4-79	0.305614	0.316664	0.33342	0.318566	0.00808285
	Igkv13-78-1	0	0	0	0	0
	Igkv4-78	0.047617	0.0333897	0.0303921	0.0371329	0.00531296
	Igkv4-77	1.6614	1.67595	1.75112	1.69616	0.0278024
	Igkv13-76	0.00173153	0	0	0.000577176	0.000577176
	Igkv4-75	0.109952	0.14433	0.114417	0.1229	0.0107922
	Igkv13-74-1	0	0	0	0	0
	Igkv4-74	1.32202	1.3539	1.66174	1.44588	0.108317
	Igkv13-73-1	0	0	0	0	0
	Igkv4-73	0.135925	0.124942	0.131401	0.130756	0.00318682
	Igkv4-72	0.515995	0.454531	0.514879	0.495135	0.0203046
	Igkv13-71-1	0	0	0	0	0
	Igkv4-71	0.0380936	0.0517002	0.0500577	0.0466171	0.00428807
	Igkv4-70	0.162764	0.222957	0.228835	0.204852	0.0211125
	Igkv4-69	0.193065	0.238036	0.168945	0.200015	0.0202455
	Igkv4-68	0.05108	0.0506231	0.0545271	0.0520767	0.00123225
	Igkv12-67	0.000865763	0	0	0.000288588	0.000288588
	Igkv12-66	0.00779187	0.00430835	0.00446943	0.00552322	0.00113528
	Igkv4-65	0	0	0.000893887	0.000297962	0.000297962
	Igkv13-64	0.00173153	0	0.00178777	0.0011731	0.000586775
	Igkv4-63	0.00432882	0.00215417	0.00178777	0.00275692	0.000793033
	Igkv13-62-1	0	0	0	0	0
	Igkv4-62	0.000865763	0	0	0.000288588	0.000288588
	Igkv13-61-1	0	0	0	0	0
	Igkv4-61	0.722047	0.725957	0.733881	0.727295	0.00348117
	Igkv4-59	0.0519458	0.0420064	0.0491638	0.0477053	0.00296048
	Igkv4-60	0	0	0	0	0
	Igkv4-58	1.17224	1.28389	1.26396	1.24003	0.0343777
	Igkv13-57-2	0.00173153	0.00215417	0.00625721	0.00338097	0.00144329
	Igkv4-57-1	0.49868	0.458839	0.55421	0.50391	0.027655
	Igkv13-57-1	0	0	0	0	0
	Igkv4-57	0.528981	0.488998	0.528287	0.515422	0.0132137
	Igkv13-56-1	0	0	0	0	0
	Igkv4-56	0.288299	0.254193	0.251182	0.264558	0.0119024
	Igkv13-55-1	0	0	0	0	0
	Igkv4-55	0.379204	0.253115	0.37722	0.336513	0.0417029
	Igkv13-54-1	0	0	0	0	0
	Igkv4-54	0.415566	0.454531	0.483593	0.45123	0.0197067
	Igkv4-53	0.627678	0.622556	0.512197	0.587477	0.0376691
	Igkv4-51	1.40946	1.48315	1.56609	1.48623	0.0452405
	Igkv4-50	3.17389	2.79504	2.9677	2.97888	0.109506
	Igkv12-49	0	0	0	0	0
	Igkv5-48	0.631142	0.563317	0.462139	0.552199	0.0491024
	Igkv12-47	0	0	0	0	0
	Igkv12-46	2.27263	2.00015	1.99962	2.0908	0.0909139
	Igkv5-45	0	0	0	0	0
	Igkv12-44	7.44383	7.84012	7.63737	7.64044	0.114408
	Igkv5-43	0	0	0.000893887	0.000297962	0.000297962
	Igkv12-42	0	0	0	0	0
	Igkv12-41	1.78607	1.82243	1.76543	1.79131	0.0166632
	Igkv5-40-1	0	0	0	0	0
	Igkv12-40	0.916843	0.689336	0.785726	0.797302	0.0659303
	Igkv5-39	1.17224	1.46807	1.34888	1.32973	0.0859325
	Igkv12-38	1.50903	2.88767	2.68881	2.36184	0.430252
	Igkv5-37	0.238085	0.353285	0.265484	0.285618	0.0347456
	Igkv18-36	0.276179	0.342514	0.326269	0.314987	0.0199629
	Igkv1-35	0.00173153	0	0.00268166	0.00147106	0.000785007
	Igkv8-34	1.20255	1.3819	1.10306	1.22917	0.0815893
	Igkv7-33	0.0199126	0.0258501	0.0169838	0.0209155	0.00260813
	Igkv6-32	5.99281	6.36882	6.85343	6.40502	0.249097
	Igkv8-31	0.000865763	0.00646252	0.00268166	0.00333665	0.0016485
	Igkv8-30	2.367	2.79181	2.65842	2.60574	0.125429
	Igkv6-29	0.199991	0.220803	0.19308	0.204625	0.00833159
	Igkv8-28	0.639799	0.725957	0.739244	0.701667	0.0311707
	Igkv8-27	1.03112	0.987689	0.901038	0.973284	0.0382372
Proximal	Igkv8-26	-0.0138522	-0.0140021	-0.0205594	-0.0161379	0.00221116
	Igkv6-25	-3.87256	-4.1694	-3.93668	-3.99288	0.0901818
	Igkv8-24	4.35046	4.44191	4.38988	4.39408	0.0264818
	Igkv8-23-1	0.0259729	0.0312355	0.0259227	0.0277104	0.00176263
	Igkv6-23	0.552357	0.763655	0.632872	0.649628	0.0615691
	Igkv8-22	0	0	0	0	0
	Igkv8-21	4.42405	4.60132	4.58653	4.5373	0.0567851
	Igkv6-20	0.864032	0.899368	0.725836	0.829745	0.0529465
	Igkv8-19	2.57391	2.73042	2.61819	2.64084	0.0465755
	Igkv8-18	-0.0735899	-0.0937066	-0.0616782	-0.0763249	0.00934638
	Igkv6-17	-4.89936	-5.14417	-5.17829	-5.07394	0.0878445
	Igkv8-16	0.0233756	0.0183105	0.0169838	0.0195566	0.00194751
	Igkv6-15	0.390459	0.388828	0.332526	0.370605	0.0190452
	Igkv6-14	0.602571	0.865978	0.780363	0.749637	0.0775754
	Igkv6-13	0.0216441	0.012925	0.00983275	0.0148006	0.00353625
	Igkv3-12-1	0.000865763	0.00107709	0	0.000647617	0.000329505
	Igkv3-12	-0.989568	-0.933835	-0.869752	-0.931051	0.0346158
	Igkv3-11	-0.00865763	-0.0140021	-0.00983275	-0.0108308	0.00162153
	Igkv3-10	-2.70205	-2.38359	-2.29639	-2.46068	0.123282
	Igkv3-9	-0.184408	-0.132482	-0.145704	-0.154198	0.0155798
	Igkv3-8	-0.0770529	-0.0646252	-0.0831315	-0.0749365	0.00544609
	Igkv3-7	-6.5824	-6.82335	-6.10346	-6.50307	0.211566
	Igkv3-6	-0.0121207	-0.00753961	-0.00715109	-0.00893713	0.00159572
	Igkv3-5	-1.06229	-1.06739	-0.935899	-1.02186	0.0430063
	Igkv3-4	-0.758409	-0.638713	-0.707958	-0.701693	0.034695
	Igkv3-3	-0.232025	-0.290814	-0.323587	-0.282142	0.0267851
	Igkv3-2	-1.93931	-1.4433	-1.65637	-1.67966	0.143659
	Igkv3-1	-0.967058	-0.989843	-1.01546	-0.990785	0.0139791

## Sheet: ED Fig.6e inset
Percentage of Vk usage within three Vk domains in single Jk5-Sis KO v-Abl cells; Jk5 bait (Percentage of total Vk-to-Jk junctions; n=3)
	Distal	Middle	Proximal
Repeat 1	12.796	48.9996	38.2044
Repeat 2	10.2776	50.7567	38.9658
Repeat 3	11.1173	51.4119	37.4708
Average	11.3969	50.3894	38.2137
SEM	0.740331	0.720172	0.431578

## Sheet: ED Fig.6f
Relative Vk-to-Jk joining level in single Jk5-CerSis KO v-Abl cells; Jk5 bait (Percentage of total Vk-to-Jk junctions; n=6)
Vk domain	Vks	Repeat 1	Repeat 2	Repeat 3	Repeat 4	Repeat 5	Repeat 6	Average	SEM
Distal	Igkv2-137	-0.000579364	0	-0.000761331	0	-0.00145873	-0.00239236	-0.000865297	0.000377453
	Igkv1-136	0	0	0	0	0	0	0	0
	Igkv1-135	-0.130067	-0.0802068	-0.128665	-0.115874	-0.105028	-0.152845	-0.118781	0.0101177
	Igkv14-134-1	0	0	0	0	0	0	0	0
	Igkv17-134	0	0	0	0	0	0	0	0
	Igkv1-133	-0.01825	-0.0102486	-0.0118006	-0.0267881	-0.0335507	-0.0244553	-0.0208489	0.00369958
	Igkv1-132	-0.0112976	-0.0173781	-0.0106586	-0.0180664	-0.0257708	-0.020468	-0.0172733	0.00232749
	Igkv1-131	0	0	0	0	0	0	0	0
	Igkv14-130	-0.00463491	-0.00980305	-0.01142	-0.0130826	-0.0170185	-0.0103669	-0.0110543	0.00166399
	Igkv9-129	-0.00289682	-0.00311915	-0.00304532	-0.00436085	-0.00194497	-0.00505055	-0.00340294	0.000455429
	Igkv9-128	-0.000289682	0	-0.000761331	0	-0.000486242	-0.000265818	-0.000300512	0.000119553
	Igkv17-127	-0.00231746	-0.00267356	-0.00342599	-0.0105906	-0.0102111	-0.00425309	-0.00557864	0.00154968
	Igkv14-126-1	0	0	0	0	0	0	0	0
	Igkv14-126	-0.00984919	-0.00579271	-0.00609064	-0.0199353	-0.0170185	-0.011696	-0.0117304	0.00235151
	Igkv11-125	-0.0631507	-0.0561447	-0.0723264	-0.090955	-0.0719638	-0.0784164	-0.0721595	0.00493327
	Igkv9-124	0.000869046	0	0.00190333	0.000622979	0.000972484	0.002924	0.00121531	0.000424252
	Igkv9-123	0.00289682	0.00222797	0.001142	0.00498383	0.00243121	0.00425309	0.00298915	0.000574094
	Igkv1-122	-0.00782142	-0.00267356	-0.00190333	-0.00996767	-0.00777987	-0.011696	-0.00697364	0.00160034
	Igkv17-121	-0.00289682	-0.00579271	-0.00456798	-0.0180664	-0.0150735	-0.00611382	-0.00875187	0.00254444
	Igkv9-120	-0.0031865	-0.0066839	-0.0098973	-0.00809873	-0.0136148	-0.0108985	-0.00872996	0.00147469
	Igkv9-119	-0.000579364	0	-0.00152266	-0.00124596	-0.000972484	-0.000797455	-0.000852987	0.00021777
	Igkv14-118-2	0	0	0	0	0	0	0	0
	Igkv14-118-1	0	0	0	0	0	0	0	0
	Igkv11-118	0	0	0	0	0	0	0	0
	Igkv1-117	-0.0982022	-0.064611	-0.078417	-0.0772494	-0.106001	-0.0826695	-0.084525	0.00616042
	Igkv2-116	-0.0211468	-0.0151502	-0.0205559	-0.0249192	-0.0286883	-0.0223287	-0.0221315	0.00185286
	Igkv1-115	0	0	0	0	0	0	0	0
	Igkv11-114	-0.00376587	-0.00534712	-0.00723264	-0.0105906	-0.0102111	-0.0122276	-0.00822916	0.00135046
	Igkv2-113	0	0	0.000380665	0	0.000972484	0	0.000225525	0.000161809
	Igkv2-112	-0.0367896	-0.0280724	-0.0266466	-0.0461005	-0.0530004	-0.0427967	-0.038901	0.00423355
	Igkv14-111	-0.0283888	-0.02629	-0.0258852	-0.0647898	-0.0593215	-0.0427967	-0.0412454	0.0070908
	Igkv1-110	-0.0808213	-0.0579271	-0.0681391	-0.090332	-0.0899547	-0.0749607	-0.0770225	0.00518529
	Igkv2-109	-0.0475079	-0.0472329	-0.0494865	-0.0523303	-0.0646702	-0.0446575	-0.0509808	0.00292999
	Igkv1-108	-0.000869046	-0.000445593	-0.000761331	-0.00124596	-0.00291745	-0.00212655	-0.00139432	0.000385347
	Igkv2-107	0	0	0	0	0	0	0	0
	Igkv11-106	-0.0214365	-0.0347563	-0.0361632	-0.0386247	-0.0476517	-0.0462524	-0.0374808	0.00386556
	Igkv2-105	0	0	0.001142	0	0.000972484	0.000797455	0.000485322	0.000221554
	Igkv16-104	-0.100809	-0.107834	-0.113058	-0.153876	-0.186717	-0.143276	-0.134262	0.0135211
	Igkv15-103	-0.0524325	-0.0414402	-0.0380665	-0.0828562	-0.101138	-0.0539611	-0.0616491	0.0101943
	Igkv15-102	0.000579364	0	0	0	0	0	9.65607e-05	9.65607e-05
	Igkv20-101-2	-0.019119	-0.0138134	-0.0190333	-0.0218043	-0.030147	-0.0223287	-0.0210409	0.00219942
	Igkv15-101-1	0	0	0	0	0	0	0	0
	Igkv15-101	0	0	0	0	0	0	0	0
	Igkv14-100	-0.00579364	-0.0066839	-0.00494865	-0.00996767	-0.0831473	-0.00398727	-0.0190881	0.0128392
	Igkv1-99	-0.000869046	-0.00133678	0	-0.00186894	-0.0408443	-0.000531636	-0.00757512	0.00665903
	Igkv12-98	-0.0115873	-0.00802068	-0.0087553	-0.0224273	-0.0821749	-0.017544	-0.0250849	0.0116379
Middle	Igkv15-97	0	0	0	0	0	0	0	0
	Igkv10-96	0.074738	0.0588183	0.0749911	0.0828562	0.0802299	0.0933022	0.0774893	0.00465038
	Igkv2-95-2	0	0	0	0	0	0	0	0
	Igkv2-95-1	0	0	0	0	0	0	0	0
	Igkv10-95	0	0	-0.000380665	0	0	-0.000265818	-0.000107747	6.97396e-05
	Igkv10-94	0	0	0	0.00124596	0	0.000265818	0.000251963	0.000203483
	Igkv2-93-1	0	0	0	0	0	0	0	0
	Igkv19-93	0.102837	0.147491	0.130188	0.171319	0.154139	0.149124	0.142516	0.00959086
	Igkv4-92	0	0	0	0	0	0.000265818	4.4303e-05	4.4303e-05
	Igkv4-91	0	0	0	0	0	0	0	0
	Igkv4-90	0.00115873	0.000891186	0.000761331	0.00124596	0.00291745	0.00212655	0.00151687	0.000341434
	Igkv13-89-1	0	0	0	0	0	0	0	0
	Igkv12-89	0.0107182	0.00891186	0.0129426	0.029903	0.0184772	0.0207338	0.0169478	0.00318295
	Igkv1-88	0.0211468	0.0169325	0.0159879	0.02928	0.0291745	0.032164	0.0241143	0.00284903
	Igkv13-87	0	0	0	0	0	0	0	0
	Igkv4-86	0.00376587	0.00490152	0.00342599	0.00747575	0.0111836	0.00372145	0.00574569	0.00124732
	Igkv13-85	0	0	0	0	0	0.000265818	4.4303e-05	4.4303e-05
	Igkv13-84	0	0	0	0	0	0	0	0
	Igkv4-83	0.00376587	0.00356474	0.00418732	0.00685277	0.00486242	0.00611382	0.00489116	0.00054359
	Igkv13-82	-0.00115873	0	-0.001142	-0.00249192	-0.00194497	-0.00106327	-0.00130015	0.000347736
	Igkv4-81	0.0553293	0.0445593	0.0502478	0.0784954	0.0739088	0.0669862	0.0615878	0.00555142
	Igkv13-80-1	0	0	0	0	0	0	0	0
	Igkv4-80	0.108631	0.0900098	0.088695	0.107775	0.117671	0.118821	0.105267	0.00536212
	Igkv4-79	0.0214365	0.00980305	0.0163686	0.0230502	0.0272295	0.017544	0.0192386	0.0024722
	Igkv13-78-1	0	0	0	0	0	0	0	0
	Igkv4-78	0.000869046	0.00222797	0.00228399	0.00124596	0.00340369	0.00345564	0.00224772	0.00043594
	Igkv4-77	0.0724205	0.0891186	0.0685197	0.138301	0.124478	0.0845302	0.0962281	0.0116764
	Igkv13-76	0	0	0	0	0	0	0	0
	Igkv4-75	0.00955951	0.00579271	0.00532931	0.0149515	0.012156	0.00824036	0.00933824	0.00152036
	Igkv13-74-1	0	0	0	0	0	0	0	0
	Igkv4-74	0.117901	0.0699581	0.0708037	0.112759	0.138093	0.0933022	0.100469	0.0111546
	Igkv13-73-1	0	0	0	0	0	0	0	0
	Igkv4-73	0.00463491	0.00401034	0.00609064	0.00872171	0.0116698	0.00611382	0.00687354	0.00116647
	Igkv4-72	0.01825	0.0164869	0.0296919	0.0392477	0.0476517	0.0295058	0.030139	0.00489214
	Igkv13-71-1	0	0	0	0	0	0	0	0
	Igkv4-71	0.00173809	0.00222797	0.00266466	0.00249192	0.00632114	0.002924	0.0030613	0.000672614
	Igkv4-70	0.0115873	0.0115854	0.0110393	0.0261651	0.0228534	0.0156833	0.0164856	0.00266178
	Igkv4-69	0.0081111	0.0129222	0.0098973	0.0168204	0.0243121	0.0180756	0.0150231	0.00243103
	Igkv4-68	0.00405555	0.00356474	0.00228399	0.00186894	0.00194497	0.00318982	0.002818	0.000373072
	Igkv12-67	0	0	0	0	0	0	0	0
	Igkv12-66	0.00144841	0.000445593	0.000761331	0.00186894	0.000972484	0.000265818	0.000960429	0.000248384
	Igkv4-65	0	0	0	0	0	0	0	0
	Igkv13-64	0	0	0	0	0	0	0	0
	Igkv4-63	0.000869046	0	0	0.000622979	0	0	0.000248671	0.000160449
	Igkv13-62-1	0	0	0	0	0	0	0	0
	Igkv4-62	0.000289682	0	0	0	0	0	4.82804e-05	4.82804e-05
	Igkv13-61-1	0	0	0	0	0	0	0	0
	Igkv4-61	0.0480872	0.0423313	0.0395892	0.0772494	0.0773124	0.064328	0.0581496	0.00699082
	Igkv4-59	0.000869046	0.00222797	0.001142	0.00249192	0.00340369	0.00186073	0.00199922	0.000378547
	Igkv4-60	0	0	0	0	0	0	0	0
	Igkv4-58	0.062861	0.0579271	0.0559578	0.110267	0.103083	0.05848	0.0747627	0.0101759
	Igkv13-57-2	0	0	0	0.00186894	0.000486242	0.000265818	0.000436833	0.000297494
	Igkv4-57-1	0.0443214	0.028518	0.0312146	0.0579371	0.0797437	0.055556	0.0495484	0.00779732
	Igkv13-57-1	0	0	0	0	0	0	0	0
	Igkv4-57	0.037369	0.0401034	0.0445378	0.0672818	0.0729363	0.035088	0.0495527	0.00666638
	Igkv13-56-1	0	0	0	0	0	0	0	0
	Igkv4-56	0.0188293	0.0169325	0.0087553	0.028657	0.028202	0.0207338	0.0203517	0.00305089
	Igkv13-55-1	0	0	0	0	0	0	0	0
	Igkv4-55	0.0156428	0.0311915	0.0118006	0.0461005	0.0384131	0.0255185	0.0281112	0.00537726
	Igkv13-54-1	0	0	0	0	0	0	0	0
	Igkv4-54	0.0286785	0.0236164	0.0266466	0.0442315	0.0539728	0.038012	0.0358596	0.00479289
	Igkv4-53	0.0463491	0.036093	0.0392085	0.0691507	0.0671014	0.0478473	0.0509583	0.0057199
	Igkv4-51	0.08198	0.114517	0.100115	0.142662	0.141983	0.0988844	0.113357	0.0100812
	Igkv4-50	0.229718	0.200517	0.185003	0.345753	0.335021	0.25678	0.258799	0.0277268
	Igkv12-49	0	0	0	0	0	0	0	0
	Igkv5-48	0.0315753	0.0298547	0.0312146	0.0647898	0.0612665	0.0513029	0.0450006	0.00657166
	Igkv12-47	0	0	0	0	0	0	0	0
	Igkv12-46	0.12717	0.163087	0.159118	0.223027	0.228047	0.177832	0.179714	0.015997
	Igkv5-45	0	0	0	0	0	0	0	0
	Igkv12-44	0.652654	0.675965	0.628859	0.713934	0.748326	0.670128	0.681644	0.0175886
	Igkv5-43	0	0	0	0	0	0	0	0
	Igkv12-42	0	0	0	0	0	0	0	0
	Igkv12-41	0.146869	0.190714	0.201372	0.304637	0.288828	0.225414	0.226305	0.0246605
	Igkv5-40-1	0	0	0	0	0	0	0	0
	Igkv12-40	0.0799523	0.0935745	0.105064	0.138301	0.123992	0.103403	0.107381	0.00855595
	Igkv5-39	0.188293	0.153284	0.177771	0.30526	0.214919	0.186604	0.204355	0.021742
	Igkv12-38	0.19119	0.321273	0.288164	0.471595	0.467278	0.236578	0.329346	0.0478589
	Igkv5-37	0.0301269	0.0356474	0.0327372	0.0510843	0.0403581	0.0454549	0.0392348	0.00325783
	Igkv18-36	0.0379484	0.0481241	0.0597644	0.0622979	0.0457067	0.0388095	0.0487752	0.00420319
	Igkv1-35	0.000579364	0	0.001142	0.00124596	0.00194497	0.000531636	0.00090732	0.000277992
	Igkv8-34	0.245361	0.286516	0.259994	0.323326	0.300984	0.245616	0.276966	0.0130219
	Igkv7-33	0.00405555	0.00311915	0.00456798	0.00685277	0.00680739	0.002924	0.00472114	0.00071084
	Igkv6-32	0.807923	0.816327	0.86411	0.935092	0.959841	0.983261	0.894426	0.0307278
	Igkv8-31	0.000579364	0.00222797	0.00190333	0.00186894	0.000486242	0.00186073	0.00148776	0.000307312
	Igkv8-30	0.339797	0.380982	0.419493	0.438577	0.441508	0.496283	0.41944	0.0220454
	Igkv6-29	0.038238	0.0396578	0.0384472	0.0504613	0.0393856	0.0348222	0.0401687	0.0021763
	Igkv8-28	0.102258	0.121201	0.115342	0.147023	0.131285	0.118555	0.122611	0.00620948
	Igkv8-27	0.13644	0.128331	0.139323	0.229879	0.233396	0.217971	0.18089	0.0208149
Proximal	Igkv8-26	-0.00608332	-0.00802068	-0.00342599	-0.00622979	-0.0058349	-0.00318982	-0.00546408	0.000752098
	Igkv6-25	-1.20855	-1.30603	-1.22308	-1.2796	-1.27736	-1.14594	-1.24009	0.0241151
	Igkv8-24	0.896856	0.791373	0.79559	0.808627	0.796464	0.833606	0.820419	0.0165222
	Igkv8-23-1	0.00579364	0.00757508	0.00951663	0.00747575	0.00777987	0.00850618	0.00777453	0.000504091
	Igkv6-23	0.107182	0.114517	0.12562	0.160729	0.133716	0.114568	0.126055	0.00792128
	Igkv8-22	0.000289682	0.000445593	0	0	0	0	0.000122546	8.00758e-05
	Igkv8-21	0.742745	0.753498	0.813101	0.922009	0.917538	0.924781	0.845612	0.0353088
	Igkv6-20	0.147738	0.20319	0.182339	0.299653	0.281048	0.154972	0.21149	0.0263238
	Igkv8-19	0.5924	0.876036	0.883143	0.865318	0.80473	0.736316	0.792991	0.0461309
	Igkv8-18	-0.106313	-0.0873362	-0.082985	-0.171942	-0.12156	-0.0839985	-0.109023	0.0140213
	Igkv6-17	-3.07555	-2.846	-3.14886	-2.7735	-2.71663	-2.9147	-2.91254	0.0694178
	Igkv8-16	0.00782142	0.0102486	0.0087553	0.0168204	0.0106973	0.00664545	0.0101648	0.00146574
	Igkv6-15	0.074738	0.105606	0.0974503	0.128957	0.14879	0.0901124	0.107609	0.0110234
	Igkv6-14	0.230008	0.275822	0.306816	0.390608	0.355443	0.302767	0.310244	0.0232319
	Igkv6-13	0.0049246	0.00935745	0.00647131	0.0155745	0.0199359	0.008772	0.0108393	0.0023502
	Igkv3-12-1	0.000579364	0.00222797	0.00456798	0.000622979	0.000486242	0.000265818	0.00145839	0.000685558
	Igkv3-12	-3.77716	-2.94225	-3.57445	-2.98407	-2.792	-3.54548	-3.26924	0.167675
	Igkv3-11	-0.056488	-0.0458961	-0.0487252	-0.0255421	-0.0403581	-0.0374804	-0.042415	0.00433305
	Igkv3-10	-5.22992	-6.83005	-5.2981	-5.58127	-5.89131	-5.85199	-5.78044	0.237661
	Igkv3-9	-0.447849	-0.425541	-0.523795	-0.426118	-0.421085	-0.503725	-0.458019	0.0182169
	Igkv3-8	-0.215523	-0.229926	-0.275982	-0.218666	-0.215891	-0.240831	-0.232803	0.00952476
	Igkv3-7	-50.4597	-40.5868	-46.1762	-38.0092	-39.4556	-48.7048	-43.8987	2.13486
	Igkv3-6	-0.141944	-0.0833259	-0.122955	-0.0660358	-0.0802299	-0.10553	-0.100003	0.0117463
	Igkv3-5	-5.85592	-7.60895	-7.45609	-6.80106	-6.55746	-6.87778	-6.85954	0.25947
	Igkv3-4	-6.39676	-5.78781	-7.07048	-5.46664	-5.7678	-7.10665	-6.26602	0.287913
	Igkv3-3	-0.857169	-0.928616	-0.952424	-0.910796	-0.903923	-0.936743	-0.914945	0.0135935
	Igkv3-2	-11.0456	-18.0733	-12.1246	-20.1135	-18.6425	-9.47429	-14.9123	1.85521
	Igkv3-1	-3.08454	-3.71045	-3.23489	-4.13783	-4.06839	-3.00667	-3.54046	0.204175

## Sheet: ED Fig.6f inset
Percentage of Vk usage within three Vk domains in single Jk5-CerSis KO v-Abl cells; Jk5 bait (Percentage of total Vk-to-Jk junctions; n=6)
	Distal	Middle	Proximal
Repeat 1	0.791701	4.43214	94.7762
Repeat 2	0.661706	4.68808	94.6502
Repeat 3	0.768563	4.68104	94.5504
Repeat 4	1.04162	6.36996	92.5884
Repeat 5	1.31383	6.25161	92.4346
Repeat 6	0.960135	5.31876	93.7211
Average	0.922925	5.29027	93.7868
SEM	0.0961872	0.344524	0.431137

[truncated: 2 more sheets: ED Fig.6i, ED Fig.6j]
