# Supplementary material for: Molecular basis for differential Igk versus Igh V(D)J joining mechanisms
Source: Nature. 2024 May 29;630(8015):189–97. doi: 10.1038/s41586-024-07477-y (PMC11153149; doi:10.1038/s41586-024-07477-y)
Supplement: Supplementary file 14 — Source Data Extended Data Fig. 7 [file 41586_2024_7477_MOESM14_ESM.xlsx]

## Sheet: ED Fig.7a upper
3C-HTGTS junctions in the Vk locus from Cer bait in single Jk5-single Igh v-Abl cells (Down-sampled to 50,827 total Igk junctions with bait peaks removed; n=3)
Repeat 1					Repeat 2					Repeat 3
chr	start	end	junction		chr	start	end	junction		chr	start	end	junction
chr6	67501317	67501318	1		chr6	67495092	67495093	1		chr6	67495092	67495093	1
chr6	67501458	67501459	1		chr6	67498874	67498875	1		chr6	67495550	67495551	1
chr6	67502018	67502019	1		chr6	67499649	67499650	1		chr6	67495857	67495858	1
chr6	67502365	67502366	1		chr6	67502014	67502015	1		chr6	67496299	67496300	1
chr6	67502981	67502982	2		chr6	67502018	67502019	1		chr6	67497765	67497766	1
chr6	67503552	67503553	1		chr6	67502981	67502982	1		chr6	67497768	67497769	1
chr6	67505007	67505008	1		chr6	67503699	67503700	1		chr6	67497991	67497992	1
chr6	67505328	67505329	4		chr6	67504250	67504251	1		chr6	67498416	67498417	1
chr6	67505820	67505821	3		chr6	67505003	67505004	1		chr6	67499652	67499653	1
chr6	67506401	67506402	2		chr6	67505328	67505329	2		chr6	67500351	67500352	1
chr6	67506817	67506818	2		chr6	67505812	67505813	1		chr6	67500848	67500849	1
chr6	67507322	67507323	1		chr6	67505863	67505864	2		chr6	67500866	67500867	1
chr6	67508145	67508146	1		chr6	67506293	67506294	1		chr6	67501059	67501060	2
chr6	67508700	67508701	1		chr6	67506401	67506402	1		chr6	67501381	67501382	1
chr6	67509526	67509527	1		chr6	67506685	67506686	1		chr6	67501540	67501541	1
chr6	67511292	67511293	1		chr6	67507325	67507326	2		chr6	67502050	67502051	2
chr6	67514129	67514130	1		chr6	67508330	67508331	1		chr6	67504250	67504251	1
chr6	67514221	67514222	2		chr6	67508406	67508407	1		chr6	67504253	67504254	1
chr6	67514583	67514584	1		chr6	67508700	67508701	1		chr6	67505003	67505004	2
chr6	67515309	67515310	1		chr6	67508703	67508704	3		chr6	67505328	67505329	1
chr6	67516767	67516768	1		chr6	67509550	67509551	4		chr6	67505331	67505332	2
chr6	67517071	67517072	1		chr6	67510815	67510816	1		chr6	67505820	67505821	1
chr6	67518172	67518173	1		chr6	67513141	67513142	1		chr6	67506820	67506821	1
chr6	67518885	67518886	1		chr6	67514129	67514130	1		chr6	67508330	67508331	1
chr6	67519001	67519002	2		chr6	67514603	67514604	2		chr6	67510815	67510816	1
chr6	67519006	67519007	1		chr6	67515309	67515310	1		chr6	67512041	67512042	1
chr6	67519307	67519308	1		chr6	67515689	67515690	1		chr6	67512193	67512194	2
chr6	67519547	67519548	1		chr6	67515907	67515908	1		chr6	67514129	67514130	1
chr6	67520041	67520042	1		chr6	67516471	67516472	1		chr6	67515049	67515050	1
chr6	67520262	67520263	1		chr6	67516474	67516475	1		chr6	67515366	67515367	1
chr6	67521116	67521117	1		chr6	67520618	67520619	3		chr6	67515575	67515576	1
chr6	67523185	67523186	1		chr6	67521018	67521019	1		chr6	67515689	67515690	1
chr6	67523444	67523445	1		chr6	67521021	67521022	2		chr6	67515907	67515908	2
chr6	67523952	67523953	1		chr6	67521619	67521620	1		chr6	67517847	67517848	2
chr6	67524749	67524750	1		chr6	67523278	67523279	2		chr6	67518226	67518227	1
chr6	67525131	67525132	2		chr6	67523441	67523442	1		chr6	67518888	67518889	1
chr6	67525295	67525296	1		chr6	67523444	67523445	1		chr6	67520041	67520042	2
chr6	67535804	67535805	1		chr6	67523798	67523799	1		chr6	67520182	67520183	1
chr6	67544283	67544284	2		chr6	67524371	67524372	2		chr6	67520186	67520187	1
chr6	67544827	67544828	2		chr6	67524422	67524423	1		chr6	67520618	67520619	2
chr6	67545592	67545593	3		chr6	67525520	67525521	1		chr6	67522299	67522300	2
chr6	67547911	67547912	1		chr6	67525737	67525738	2		chr6	67522736	67522737	1
chr6	67552235	67552236	2		chr6	67533809	67533810	1		chr6	67523802	67523803	1
chr6	67552749	67552750	2		chr6	67534504	67534505	1		chr6	67523956	67523957	1
chr6	67553421	67553422	3		chr6	67535152	67535153	3		chr6	67524422	67524423	3
chr6	67557544	67557545	1		chr6	67537788	67537789	1		chr6	67524740	67524741	1
chr6	67557587	67557588	1		chr6	67542663	67542664	1		chr6	67524749	67524750	1
chr6	67557617	67557618	1		chr6	67544710	67544711	1		chr6	67524755	67524756	1
chr6	67558586	67558587	2		chr6	67544827	67544828	2		chr6	67525235	67525236	1
chr6	67558604	67558605	1		chr6	67546516	67546517	1		chr6	67533809	67533810	1
chr6	67558913	67558914	1		chr6	67547908	67547909	1		chr6	67535148	67535149	1
chr6	67558973	67558974	2		chr6	67549289	67549290	1		chr6	67535152	67535153	3
chr6	67560161	67560162	1		chr6	67551981	67551982	1		chr6	67542663	67542664	1
chr6	67560624	67560625	3		chr6	67552001	67552002	1		chr6	67543871	67543872	1
chr6	67564863	67564864	1		chr6	67552749	67552750	1		chr6	67547908	67547909	1
chr6	67567453	67567454	1		chr6	67552946	67552947	1		chr6	67549289	67549290	1
chr6	67569037	67569038	1		chr6	67553421	67553422	1		chr6	67549460	67549461	1
chr6	67576394	67576395	2		chr6	67553424	67553425	1		chr6	67551977	67551978	2
chr6	67576397	67576398	1		chr6	67557547	67557548	1		chr6	67551997	67551998	2
chr6	67578642	67578643	1		chr6	67557587	67557588	1		chr6	67552328	67552329	1
chr6	67581303	67581304	1		chr6	67558586	67558587	3		chr6	67553264	67553265	1
chr6	67581658	67581659	1		chr6	67560161	67560162	2		chr6	67553421	67553422	3
chr6	67582110	67582111	2		chr6	67560624	67560625	4		chr6	67557547	67557548	2
chr6	67582759	67582760	1		chr6	67560698	67560699	2		chr6	67557617	67557618	1
chr6	67583496	67583497	1		chr6	67561014	67561015	1		chr6	67557620	67557621	1
chr6	67584133	67584134	2		chr6	67561018	67561019	1		chr6	67558586	67558587	1
chr6	67585984	67585985	2		chr6	67567390	67567391	3		chr6	67558601	67558602	1
chr6	67587841	67587842	2		chr6	67567947	67567948	1		chr6	67558604	67558605	1
chr6	67592259	67592260	1		chr6	67569037	67569038	1		chr6	67558913	67558914	2
chr6	67594360	67594361	1		chr6	67569184	67569185	1		chr6	67560161	67560162	2
chr6	67594479	67594480	1		chr6	67576849	67576850	1		chr6	67560624	67560625	2
chr6	67596030	67596031	1		chr6	67577436	67577437	1		chr6	67561014	67561015	1
chr6	67596448	67596449	2		chr6	67581862	67581863	2		chr6	67568245	67568246	1
chr6	67596507	67596508	1		chr6	67582110	67582111	1		chr6	67582286	67582287	1
chr6	67596513	67596514	1		chr6	67584133	67584134	1		chr6	67584694	67584695	1
chr6	67597224	67597225	1		chr6	67584698	67584699	1		chr6	67585326	67585327	1
chr6	67597294	67597295	2		chr6	67588362	67588363	1		chr6	67585919	67585920	1
chr6	67597478	67597479	1		chr6	67591019	67591020	1		chr6	67586747	67586748	1
chr6	67600145	67600146	1		chr6	67592161	67592162	1		chr6	67587343	67587344	1
chr6	67600919	67600920	2		chr6	67596507	67596508	1		chr6	67588105	67588106	1
chr6	67613963	67613964	1		chr6	67596953	67596954	1		chr6	67589270	67589271	1
chr6	67614062	67614063	1		chr6	67600807	67600808	2		chr6	67590109	67590110	1
chr6	67615745	67615746	1		chr6	67609424	67609425	1		chr6	67590338	67590339	1
chr6	67615749	67615750	1		chr6	67611096	67611097	1		chr6	67592156	67592157	1
chr6	67616985	67616986	1		chr6	67624223	67624224	1		chr6	67592806	67592807	1
chr6	67623245	67623246	1		chr6	67625025	67625026	1		chr6	67594360	67594361	1
chr6	67624219	67624220	1		chr6	67625774	67625775	4		chr6	67596030	67596031	1
chr6	67624432	67624433	1		chr6	67626707	67626708	1		chr6	67596306	67596307	1
chr6	67624610	67624611	2		chr6	67627998	67627999	1		chr6	67596507	67596508	1
chr6	67626529	67626530	1		chr6	67630672	67630673	1		chr6	67597128	67597129	1
chr6	67631367	67631368	4		chr6	67632209	67632210	1		chr6	67597478	67597479	1
chr6	67631804	67631805	1		chr6	67633355	67633356	1		chr6	67598362	67598363	1
chr6	67634575	67634576	1		chr6	67634650	67634651	1		chr6	67598956	67598957	2
chr6	67634650	67634651	2		chr6	67634779	67634780	1		chr6	67600705	67600706	1
chr6	67642483	67642484	1		chr6	67636318	67636319	1		chr6	67610333	67610334	1
chr6	67643080	67643081	1		chr6	67638562	67638563	1		chr6	67613431	67613432	1
chr6	67643083	67643084	1		chr6	67639723	67639724	1		chr6	67618160	67618161	1
chr6	67645676	67645677	2		chr6	67640962	67640963	1		chr6	67618552	67618553	2
chr6	67645835	67645836	1		chr6	67642649	67642650	1		chr6	67620778	67620779	1
chr6	67647698	67647699	1		chr6	67643873	67643874	1		chr6	67623026	67623027	2
chr6	67648487	67648488	1		chr6	67644312	67644313	1		chr6	67625028	67625029	1
chr6	67648537	67648538	1		chr6	67644978	67644979	1		chr6	67629345	67629346	3
chr6	67649799	67649800	1		chr6	67645246	67645247	1		chr6	67633751	67633752	1
chr6	67651154	67651155	1		chr6	67645831	67645832	2		chr6	67638263	67638264	1
chr6	67651262	67651263	1		chr6	67647698	67647699	1		chr6	67644639	67644640	2
chr6	67655640	67655641	1		chr6	67648673	67648674	1		chr6	67644771	67644772	1
chr6	67656064	67656065	1		chr6	67649556	67649557	1		chr6	67645401	67645402	1
chr6	67661421	67661422	1		chr6	67650060	67650061	1		chr6	67646936	67646937	2
chr6	67661424	67661425	1		chr6	67650068	67650069	4		chr6	67647610	67647611	1
chr6	67664215	67664216	1		chr6	67657395	67657396	1		chr6	67648540	67648541	1
chr6	67664356	67664357	1		chr6	67661190	67661191	2		chr6	67652790	67652791	1
chr6	67665066	67665067	1		chr6	67662103	67662104	1		chr6	67652868	67652869	1
chr6	67666742	67666743	2		chr6	67662210	67662211	1		chr6	67655903	67655904	1
chr6	67667585	67667586	1		chr6	67666652	67666653	1		chr6	67661190	67661191	2
chr6	67668348	67668349	1		chr6	67667262	67667263	1		chr6	67661487	67661488	1
chr6	67669043	67669044	2		chr6	67667582	67667583	1		chr6	67664536	67664537	1
chr6	67669909	67669910	1		chr6	67668105	67668106	1		chr6	67666158	67666159	1
chr6	67669999	67670000	1		chr6	67669523	67669524	2		chr6	67666342	67666343	1
chr6	67670727	67670728	1		chr6	67672825	67672826	1		chr6	67669999	67670000	1
chr6	67671407	67671408	1		chr6	67673730	67673731	1		chr6	67670003	67670004	1
chr6	67673725	67673726	1		chr6	67673745	67673746	2		chr6	67670573	67670574	2
chr6	67673730	67673731	1		chr6	67675099	67675100	1		chr6	67670579	67670580	1
chr6	67675099	67675100	1		chr6	67675314	67675315	1		chr6	67671306	67671307	1
chr6	67675777	67675778	2		chr6	67675773	67675774	1		chr6	67671424	67671425	1
chr6	67675855	67675856	3		chr6	67675777	67675778	2		chr6	67673745	67673746	1
chr6	67676676	67676677	1		chr6	67676670	67676671	1		chr6	67674071	67674072	4
chr6	67676868	67676869	1		chr6	67676871	67676872	2		chr6	67675096	67675097	1
chr6	67676871	67676872	1		chr6	67677776	67677777	2		chr6	67675099	67675100	3
chr6	67678035	67678036	1		chr6	67677945	67677946	1		chr6	67675773	67675774	1
chr6	67678753	67678754	1		chr6	67680950	67680951	1		chr6	67676252	67676253	1
chr6	67680747	67680748	1		chr6	67682079	67682080	1		chr6	67676868	67676869	1
chr6	67681309	67681310	1		chr6	67683195	67683196	1		chr6	67677262	67677263	1
chr6	67682079	67682080	3		chr6	67684306	67684307	1		chr6	67678198	67678199	1
chr6	67682415	67682416	1		chr6	67684748	67684749	1		chr6	67678756	67678757	1
chr6	67682899	67682900	1		chr6	67685408	67685409	2		chr6	67680868	67680869	1
chr6	67683437	67683438	1		chr6	67685674	67685675	1		chr6	67682026	67682027	1
chr6	67685489	67685490	1		chr6	67687684	67687685	1		chr6	67683195	67683196	1
chr6	67685594	67685595	1		chr6	67688516	67688517	2		chr6	67683376	67683377	1
chr6	67691815	67691816	1		chr6	67688948	67688949	1		chr6	67683437	67683438	1
chr6	67692928	67692929	1		chr6	67689049	67689050	1		chr6	67684748	67684749	1
chr6	67697845	67697846	1		chr6	67691281	67691282	1		chr6	67689961	67689962	1
chr6	67699270	67699271	1		chr6	67691285	67691286	1		chr6	67694241	67694242	1
chr6	67699679	67699680	1		chr6	67691871	67691872	1		chr6	67697845	67697846	1
chr6	67699827	67699828	1		chr6	67691962	67691963	1		chr6	67697868	67697869	1
chr6	67701782	67701783	3		chr6	67692337	67692338	1		chr6	67699171	67699172	1
chr6	67701988	67701989	1		chr6	67693067	67693068	1		chr6	67699274	67699275	1
chr6	67703377	67703378	1		chr6	67697426	67697427	1		chr6	67699679	67699680	1
chr6	67704068	67704069	1		chr6	67697429	67697430	1		chr6	67701782	67701783	1
chr6	67704190	67704191	4		chr6	67697872	67697873	1		chr6	67702080	67702081	1
chr6	67704532	67704533	3		chr6	67698041	67698042	1		chr6	67702099	67702100	1
chr6	67705061	67705062	1		chr6	67700445	67700446	1		chr6	67702601	67702602	1
chr6	67705498	67705499	1		chr6	67700450	67700451	1		chr6	67702831	67702832	1
chr6	67706249	67706250	1		chr6	67701778	67701779	1		chr6	67703377	67703378	1
chr6	67706252	67706253	1		chr6	67701877	67701878	1		chr6	67704013	67704014	1
chr6	67707981	67707982	1		chr6	67702601	67702602	1		chr6	67704056	67704057	1
chr6	67708395	67708396	2		chr6	67702831	67702832	1		chr6	67704532	67704533	1
chr6	67708398	67708399	1		chr6	67703385	67703386	1		chr6	67704707	67704708	1
chr6	67708506	67708507	1		chr6	67704190	67704191	2		chr6	67704716	67704717	2
chr6	67709358	67709359	1		chr6	67704532	67704533	1		chr6	67705057	67705058	1
chr6	67709364	67709365	1		chr6	67704716	67704717	3		chr6	67705061	67705062	1
chr6	67709810	67709811	1		chr6	67705057	67705058	1		chr6	67705920	67705921	2
chr6	67709814	67709815	3		chr6	67705945	67705946	1		chr6	67707981	67707982	1
chr6	67710530	67710531	1		chr6	67707671	67707672	1		chr6	67708286	67708287	1
chr6	67711296	67711297	1		chr6	67708395	67708396	1		chr6	67708503	67708504	2
chr6	67711347	67711348	1		chr6	67708503	67708504	2		chr6	67708506	67708507	1
chr6	67712030	67712031	1		chr6	67709358	67709359	1		chr6	67708817	67708818	1
chr6	67712034	67712035	1		chr6	67709810	67709811	1		chr6	67709358	67709359	2
chr6	67712254	67712255	1		chr6	67709814	67709815	3		chr6	67709364	67709365	1
chr6	67712679	67712680	1		chr6	67710062	67710063	2		chr6	67709814	67709815	2
chr6	67713611	67713612	1		chr6	67711022	67711023	1		chr6	67710530	67710531	1
chr6	67713868	67713869	1		chr6	67712097	67712098	1		chr6	67711022	67711023	1
chr6	67714327	67714328	1		chr6	67712876	67712877	1		chr6	67712249	67712250	1
chr6	67714331	67714332	1		chr6	67712879	67712880	1		chr6	67714327	67714328	1
chr6	67714889	67714890	1		chr6	67713611	67713612	1		chr6	67714886	67714887	1
chr6	67715241	67715242	1		chr6	67713868	67713869	2		chr6	67714889	67714890	1
chr6	67715913	67715914	1		chr6	67714886	67714887	2		chr6	67715917	67715918	1
chr6	67715917	67715918	1		chr6	67715241	67715242	1		chr6	67716369	67716370	1
chr6	67717168	67717169	2		chr6	67715631	67715632	1		chr6	67719115	67719116	1
chr6	67718503	67718504	1		chr6	67715634	67715635	1		chr6	67720005	67720006	1
chr6	67719115	67719116	1		chr6	67717164	67717165	1		chr6	67720303	67720304	1
chr6	67719875	67719876	2		chr6	67718232	67718233	2		chr6	67720851	67720852	1
chr6	67720200	67720201	1		chr6	67718235	67718236	1		chr6	67722543	67722544	1
chr6	67721328	67721329	2		chr6	67719118	67719119	1		chr6	67724013	67724014	1
chr6	67721332	67721333	1		chr6	67719617	67719618	1		chr6	67724871	67724872	1
chr6	67722403	67722404	2		chr6	67720303	67720304	1		chr6	67724964	67724965	1
chr6	67723692	67723693	1		chr6	67720851	67720852	1		chr6	67726069	67726070	1
chr6	67724010	67724011	1		chr6	67721332	67721333	2		chr6	67728484	67728485	2
chr6	67724967	67724968	1		chr6	67722850	67722851	1		chr6	67728856	67728857	1
chr6	67727227	67727228	1		chr6	67724010	67724011	1		chr6	67729745	67729746	2
chr6	67728484	67728485	1		chr6	67724985	67724986	1		chr6	67731061	67731062	1
chr6	67733335	67733336	1		chr6	67726596	67726597	1		chr6	67733250	67733251	1
chr6	67736228	67736229	1		chr6	67730962	67730963	1		chr6	67734432	67734433	1
chr6	67737905	67737906	1		chr6	67731137	67731138	1		chr6	67737654	67737655	1
chr6	67741619	67741620	1		chr6	67732588	67732589	2		chr6	67739741	67739742	1
chr6	67742392	67742393	1		chr6	67732894	67732895	1		chr6	67739943	67739944	1
chr6	67742396	67742397	1		chr6	67736179	67736180	2		chr6	67740278	67740279	1
chr6	67743162	67743163	1		chr6	67736228	67736229	3		chr6	67741163	67741164	4
chr6	67744511	67744512	2		chr6	67737018	67737019	1		chr6	67743581	67743582	1
chr6	67744938	67744939	1		chr6	67737513	67737514	1		chr6	67744034	67744035	2
chr6	67745806	67745807	1		chr6	67738746	67738747	1		chr6	67744098	67744099	1
chr6	67749115	67749116	1		chr6	67741004	67741005	1		chr6	67746025	67746026	2
chr6	67750073	67750074	1		chr6	67741163	67741164	3		chr6	67749112	67749113	1
chr6	67750427	67750428	1		chr6	67741167	67741168	2		chr6	67749115	67749116	1
chr6	67750747	67750748	1		chr6	67741674	67741675	1		chr6	67756009	67756010	1
chr6	67751579	67751580	1		chr6	67743060	67743061	2		chr6	67758013	67758014	1
chr6	67753129	67753130	1		chr6	67746249	67746250	1		chr6	67758834	67758835	1
chr6	67754090	67754091	1		chr6	67747060	67747061	1		chr6	67759634	67759635	1
chr6	67754830	67754831	1		chr6	67749112	67749113	1		chr6	67760380	67760381	1
chr6	67756009	67756010	1		chr6	67750747	67750748	2		chr6	67760558	67760559	1
chr6	67756977	67756978	3		chr6	67751186	67751187	1		chr6	67761377	67761378	1
chr6	67760360	67760361	1		chr6	67752608	67752609	1		chr6	67761812	67761813	1
chr6	67760380	67760381	1		chr6	67753129	67753130	1		chr6	67761936	67761937	1
chr6	67761377	67761378	1		chr6	67754169	67754170	1		chr6	67762148	67762149	1
chr6	67761936	67761937	1		chr6	67754511	67754512	1		chr6	67762593	67762594	3
chr6	67762148	67762149	1		chr6	67755269	67755270	1		chr6	67762715	67762716	1
chr6	67762151	67762152	1		chr6	67755891	67755892	1		chr6	67763092	67763093	2
chr6	67762588	67762589	1		chr6	67756402	67756403	1		chr6	67763607	67763608	1
chr6	67762712	67762713	1		chr6	67757741	67757742	2		chr6	67764350	67764351	1
chr6	67762715	67762716	3		chr6	67758013	67758014	3		chr6	67764804	67764805	1
chr6	67763089	67763090	1		chr6	67759622	67759623	1		chr6	67764826	67764827	2
chr6	67763092	67763093	1		chr6	67760311	67760312	1		chr6	67765783	67765784	1
chr6	67763557	67763558	2		chr6	67760558	67760559	2		chr6	67766073	67766074	2
chr6	67763885	67763886	1		chr6	67760697	67760698	2		chr6	67766076	67766077	1
chr6	67764029	67764030	1		chr6	67761377	67761378	1		chr6	67766858	67766859	1
chr6	67764346	67764347	3		chr6	67761812	67761813	1		chr6	67766985	67766986	1
chr6	67764350	67764351	1		chr6	67761936	67761937	1		chr6	67767240	67767241	1
chr6	67765783	67765784	1		chr6	67761939	67761940	1		chr6	67769129	67769130	1
chr6	67765843	67765844	1		chr6	67762151	67762152	1		chr6	67769593	67769594	1
chr6	67769129	67769130	1		chr6	67762588	67762589	1		chr6	67771521	67771522	1
chr6	67769362	67769363	1		chr6	67762593	67762594	1		chr6	67772073	67772074	1
chr6	67770977	67770978	1		chr6	67762715	67762716	2		chr6	67772261	67772262	2
chr6	67771515	67771516	1		chr6	67764029	67764030	1		chr6	67772440	67772441	2
chr6	67772261	67772262	1		chr6	67764346	67764347	1		chr6	67773768	67773769	1
chr6	67773768	67773769	1		chr6	67764804	67764805	1		chr6	67775503	67775504	1
chr6	67774641	67774642	1		chr6	67764826	67764827	1		chr6	67775826	67775827	1
chr6	67774753	67774754	4		chr6	67765783	67765784	1		chr6	67776058	67776059	1
chr6	67778893	67778894	1		chr6	67767814	67767815	1		chr6	67777736	67777737	1
chr6	67779302	67779303	1		chr6	67770022	67770023	1		chr6	67777739	67777740	1
chr6	67780941	67780942	1		chr6	67770510	67770511	2		chr6	67777939	67777940	1
chr6	67781330	67781331	1		chr6	67770834	67770835	1		chr6	67780431	67780432	1
chr6	67781402	67781403	1		chr6	67770972	67770973	1		chr6	67780829	67780830	1
chr6	67782352	67782353	1		chr6	67771515	67771516	1		chr6	67783668	67783669	1
chr6	67783621	67783622	2		chr6	67772261	67772262	1		chr6	67783867	67783868	2
chr6	67783624	67783625	3		chr6	67772440	67772441	1		chr6	67784635	67784636	1
chr6	67785282	67785283	1		chr6	67774089	67774090	1		chr6	67785026	67785027	1
chr6	67786858	67786859	1		chr6	67774187	67774188	1		chr6	67785677	67785678	2
chr6	67787225	67787226	1		chr6	67774614	67774615	2		chr6	67785788	67785789	1
chr6	67787228	67787229	1		chr6	67776592	67776593	1		chr6	67786719	67786720	1
chr6	67788063	67788064	1		chr6	67776900	67776901	1		chr6	67786855	67786856	1
chr6	67788128	67788129	2		chr6	67777305	67777306	1		chr6	67788060	67788061	1
chr6	67788669	67788670	1		chr6	67777739	67777740	1		chr6	67788063	67788064	2
chr6	67788725	67788726	1		chr6	67778575	67778576	1		chr6	67788128	67788129	1
chr6	67788729	67788730	1		chr6	67779302	67779303	2		chr6	67788132	67788133	1
chr6	67788905	67788906	2		chr6	67779906	67779907	2		chr6	67789119	67789120	1
chr6	67789119	67789120	4		chr6	67780120	67780121	1		chr6	67789919	67789920	1
chr6	67789788	67789789	1		chr6	67780431	67780432	3		chr6	67789923	67789924	2
chr6	67789923	67789924	1		chr6	67780947	67780948	1		chr6	67790059	67790060	1
chr6	67790059	67790060	2		chr6	67782713	67782714	2		chr6	67790063	67790064	1
chr6	67790063	67790064	1		chr6	67783624	67783625	1		chr6	67790996	67790997	1
chr6	67790876	67790877	1		chr6	67783668	67783669	1		chr6	67790999	67791000	1
chr6	67791398	67791399	1		chr6	67783867	67783868	1		chr6	67791402	67791403	2
chr6	67791589	67791590	1		chr6	67784534	67784535	1		chr6	67791960	67791961	2
chr6	67791593	67791594	1		chr6	67784630	67784631	1		chr6	67793287	67793288	1
chr6	67791957	67791958	2		chr6	67787027	67787028	2		chr6	67794561	67794562	1
chr6	67791960	67791961	1		chr6	67788128	67788129	1		chr6	67796224	67796225	1
chr6	67792229	67792230	1		chr6	67788132	67788133	2		chr6	67796227	67796228	2
chr6	67793287	67793288	1		chr6	67788901	67788902	1		chr6	67796626	67796627	2
chr6	67794707	67794708	1		chr6	67789119	67789120	3		chr6	67796809	67796810	1
chr6	67794775	67794776	1		chr6	67789788	67789789	1		chr6	67797315	67797316	1
chr6	67794783	67794784	2		chr6	67790059	67790060	1		chr6	67797610	67797611	1
chr6	67796227	67796228	1		chr6	67790996	67790997	2		chr6	67798714	67798715	2
chr6	67796623	67796624	2		chr6	67790999	67791000	3		chr6	67799047	67799048	1
chr6	67797319	67797320	1		chr6	67791402	67791403	1		chr6	67801087	67801088	2
chr6	67797527	67797528	2		chr6	67791593	67791594	2		chr6	67801090	67801091	1
chr6	67797610	67797611	1		chr6	67792225	67792226	1		chr6	67801876	67801877	1
chr6	67797942	67797943	2		chr6	67793644	67793645	1		chr6	67802764	67802765	3
chr6	67798520	67798521	3		chr6	67793868	67793869	1		chr6	67803077	67803078	1
chr6	67799933	67799934	2		chr6	67794561	67794562	1		chr6	67803435	67803436	2
chr6	67802372	67802373	1		chr6	67794707	67794708	1		chr6	67803640	67803641	2
chr6	67802375	67802376	1		chr6	67794783	67794784	1		chr6	67804425	67804426	1
chr6	67803435	67803436	1		chr6	67795908	67795909	3		chr6	67804734	67804735	1
chr6	67803640	67803641	1		chr6	67796224	67796225	6		chr6	67804980	67804981	2
chr6	67803995	67803996	1		chr6	67796626	67796627	2		chr6	67805130	67805131	2
chr6	67804666	67804667	1		chr6	67797319	67797320	1		chr6	67805148	67805149	1
chr6	67805127	67805128	1		chr6	67797531	67797532	1		chr6	67806103	67806104	1
chr6	67805130	67805131	1		chr6	67797613	67797614	1		chr6	67806243	67806244	3
chr6	67805327	67805328	3		chr6	67797942	67797943	2		chr6	67807406	67807407	4
chr6	67806103	67806104	1		chr6	67798391	67798392	1		chr6	67807409	67807410	2
chr6	67806172	67806173	2		chr6	67798394	67798395	1		chr6	67807904	67807905	1
chr6	67806243	67806244	2		chr6	67798714	67798715	1		chr6	67807994	67807995	1
chr6	67807403	67807404	1		chr6	67799139	67799140	2		chr6	67808000	67808001	1
chr6	67807406	67807407	3		chr6	67799908	67799909	1		chr6	67808437	67808438	3
chr6	67807409	67807410	1		chr6	67799933	67799934	1		chr6	67808615	67808616	1
chr6	67807921	67807922	1		chr6	67801876	67801877	1		chr6	67808618	67808619	2
chr6	67807994	67807995	1		chr6	67802597	67802598	2		chr6	67808890	67808891	1
chr6	67808437	67808438	4		chr6	67802764	67802765	1		chr6	67809385	67809386	1
chr6	67808438	67808439	1		chr6	67803435	67803436	3		chr6	67809847	67809848	3
chr6	67808470	67808471	1		chr6	67804428	67804429	2		chr6	67809851	67809852	1
chr6	67808615	67808616	1		chr6	67804980	67804981	2		chr6	67810518	67810519	1
chr6	67808618	67808619	2		chr6	67805130	67805131	1		chr6	67810522	67810523	3
chr6	67808890	67808891	1		chr6	67805148	67805149	3		chr6	67810780	67810781	1
chr6	67809071	67809072	1		chr6	67805327	67805328	2		chr6	67810974	67810975	1
chr6	67809074	67809075	1		chr6	67805333	67805334	4		chr6	67811066	67811067	1
chr6	67809847	67809848	1		chr6	67806103	67806104	1		chr6	67811112	67811113	1
chr6	67809851	67809852	2		chr6	67806172	67806173	1		chr6	67811644	67811645	3
chr6	67810522	67810523	2		chr6	67806243	67806244	5		chr6	67811647	67811648	2
chr6	67810780	67810781	3		chr6	67807406	67807407	2		chr6	67811766	67811767	4
chr6	67810968	67810969	2		chr6	67807409	67807410	4		chr6	67811769	67811770	2
chr6	67811066	67811067	1		chr6	67807904	67807905	1		chr6	67812600	67812601	2
chr6	67811766	67811767	5		chr6	67807921	67807922	4		chr6	67812982	67812983	2
chr6	67811769	67811770	6		chr6	67808437	67808438	6		chr6	67813799	67813800	1
chr6	67812504	67812505	1		chr6	67808470	67808471	1		chr6	67814456	67814457	1
chr6	67812508	67812509	4		chr6	67808618	67808619	5		chr6	67814955	67814956	2
chr6	67813795	67813796	3		chr6	67808898	67808899	2		chr6	67815431	67815432	1
chr6	67813799	67813800	2		chr6	67809385	67809386	1		chr6	67815893	67815894	3
chr6	67814955	67814956	1		chr6	67809851	67809852	2		chr6	67815976	67815977	1
chr6	67815261	67815262	2		chr6	67810522	67810523	2		chr6	67816373	67816374	1
chr6	67815431	67815432	1		chr6	67810777	67810778	1		chr6	67816376	67816377	1
chr6	67816801	67816802	3		chr6	67810948	67810949	1		chr6	67817375	67817376	1
chr6	67817375	67817376	1		chr6	67810968	67810969	1		chr6	67818197	67818198	2
chr6	67818197	67818198	1		chr6	67811109	67811110	1		chr6	67818383	67818384	1
chr6	67818226	67818227	1		chr6	67811236	67811237	1		chr6	67818495	67818496	1
chr6	67818319	67818320	1		chr6	67811644	67811645	2		chr6	67824476	67824477	3
chr6	67818372	67818373	1		chr6	67811647	67811648	1		chr6	67825022	67825023	2
chr6	67818495	67818496	1		chr6	67811766	67811767	1		chr6	67825527	67825528	1
chr6	67824476	67824477	2		chr6	67811769	67811770	3		chr6	67825773	67825774	1
chr6	67824941	67824942	1		chr6	67812504	67812505	1		chr6	67825923	67825924	2
chr6	67825417	67825418	1		chr6	67812508	67812509	1		chr6	67826424	67826425	1
chr6	67825527	67825528	2		chr6	67812600	67812601	1		chr6	67826601	67826602	2
chr6	67825926	67825927	1		chr6	67812604	67812605	1		chr6	67826729	67826730	3
chr6	67826214	67826215	1		chr6	67813795	67813796	1		chr6	67828772	67828773	1
chr6	67827511	67827512	2		chr6	67813799	67813800	2		chr6	67829481	67829482	3
chr6	67828334	67828335	2		chr6	67814456	67814457	1		chr6	67830960	67830961	1
chr6	67829481	67829482	1		chr6	67815739	67815740	1		chr6	67831109	67831110	1
chr6	67830960	67830961	4		chr6	67815822	67815823	1		chr6	67832208	67832209	3
chr6	67831070	67831071	2		chr6	67816068	67816069	2		chr6	67832691	67832692	1
chr6	67831074	67831075	1		chr6	67816336	67816337	2		chr6	67833315	67833316	1
chr6	67831109	67831110	1		chr6	67817014	67817015	1		chr6	67833597	67833598	1
chr6	67832268	67832269	2		chr6	67817017	67817018	1		chr6	67835153	67835154	1
chr6	67832273	67832274	1		chr6	67817375	67817376	1		chr6	67835661	67835662	2
chr6	67832342	67832343	1		chr6	67818315	67818316	1		chr6	67835664	67835665	1
chr6	67832687	67832688	1		chr6	67818495	67818496	1		chr6	67836235	67836236	1
chr6	67832691	67832692	1		chr6	67824476	67824477	3		chr6	67836391	67836392	1
chr6	67833597	67833598	1		chr6	67824941	67824942	1		chr6	67836473	67836474	1
chr6	67835149	67835150	4		chr6	67825022	67825023	1		chr6	67837557	67837558	2
chr6	67835661	67835662	1		chr6	67826424	67826425	1		chr6	67837812	67837813	1
chr6	67836057	67836058	1		chr6	67827508	67827509	1		chr6	67837934	67837935	1
chr6	67836391	67836392	1		chr6	67828334	67828335	1		chr6	67837996	67837997	1
chr6	67836470	67836471	1		chr6	67829477	67829478	3		chr6	67838923	67838924	3
chr6	67837084	67837085	3		chr6	67829481	67829482	1		chr6	67840532	67840533	1
chr6	67837088	67837089	1		chr6	67829626	67829627	3		chr6	67842267	67842268	2
chr6	67837553	67837554	1		chr6	67830097	67830098	1		chr6	67843074	67843075	1
chr6	67838918	67838919	2		chr6	67830113	67830114	1		chr6	67843961	67843962	1
chr6	67838923	67838924	1		chr6	67831109	67831110	1		chr6	67843965	67843966	1
chr6	67841061	67841062	1		chr6	67831733	67831734	1		chr6	67844288	67844289	2
chr6	67841158	67841159	1		chr6	67835149	67835150	1		chr6	67844475	67844476	1
chr6	67841567	67841568	1		chr6	67835661	67835662	1		chr6	67844478	67844479	1
chr6	67842267	67842268	1		chr6	67836057	67836058	1		chr6	67844651	67844652	1
chr6	67843402	67843403	1		chr6	67836232	67836233	1		chr6	67844655	67844656	1
chr6	67843637	67843638	1		chr6	67836470	67836471	2		chr6	67844969	67844970	1
chr6	67843644	67843645	1		chr6	67836473	67836474	1		chr6	67845756	67845757	1
chr6	67843965	67843966	1		chr6	67837553	67837554	1		chr6	67846036	67846037	2
chr6	67845756	67845757	1		chr6	67837812	67837813	5		chr6	67846172	67846173	2
chr6	67845759	67845760	1		chr6	67837996	67837997	1		chr6	67846378	67846379	1
chr6	67846032	67846033	2		chr6	67838918	67838919	1		chr6	67846467	67846468	2
chr6	67846036	67846037	1		chr6	67838923	67838924	1		chr6	67846622	67846623	1
chr6	67846665	67846666	1		chr6	67840532	67840533	1		chr6	67846758	67846759	3
chr6	67846669	67846670	1		chr6	67842533	67842534	1		chr6	67847799	67847800	1
chr6	67847092	67847093	1		chr6	67843257	67843258	2		chr6	67847802	67847803	3
chr6	67847802	67847803	4		chr6	67843366	67843367	1		chr6	67848250	67848251	3
chr6	67848208	67848209	3		chr6	67843402	67843403	2		chr6	67849737	67849738	2
chr6	67848250	67848251	3		chr6	67843575	67843576	2		chr6	67851035	67851036	1
chr6	67848758	67848759	1		chr6	67843637	67843638	2		chr6	67851669	67851670	2
chr6	67848762	67848763	1		chr6	67844288	67844289	1		chr6	67852833	67852834	1
chr6	67849740	67849741	1		chr6	67844802	67844803	1		chr6	67853445	67853446	1
chr6	67850455	67850456	1		chr6	67844805	67844806	1		chr6	67853451	67853452	1
chr6	67851035	67851036	1		chr6	67844969	67844970	2		chr6	67853576	67853577	1
chr6	67851665	67851666	1		chr6	67845756	67845757	1		chr6	67854448	67854449	1
chr6	67851817	67851818	1		chr6	67845759	67845760	2		chr6	67854815	67854816	1
chr6	67851820	67851821	1		chr6	67846032	67846033	1		chr6	67855417	67855418	1
chr6	67852829	67852830	1		chr6	67846036	67846037	1		chr6	67855420	67855421	2
chr6	67852833	67852834	1		chr6	67846084	67846085	5		chr6	67856021	67856022	1
chr6	67854592	67854593	2		chr6	67846378	67846379	1		chr6	67856025	67856026	2
chr6	67855417	67855418	1		chr6	67846381	67846382	2		chr6	67856382	67856383	3
chr6	67855420	67855421	1		chr6	67846467	67846468	1		chr6	67856387	67856388	1
chr6	67856025	67856026	1		chr6	67846665	67846666	1		chr6	67856469	67856470	1
chr6	67856387	67856388	3		chr6	67846840	67846841	1		chr6	67857320	67857321	1
chr6	67856476	67856477	2		chr6	67846944	67846945	1		chr6	67857323	67857324	2
chr6	67857515	67857516	1		chr6	67847018	67847019	1		chr6	67857515	67857516	1
chr6	67857697	67857698	2		chr6	67847022	67847023	2		chr6	67857555	67857556	1
chr6	67857793	67857794	1		chr6	67847802	67847803	2		chr6	67858413	67858414	2
chr6	67858413	67858414	2		chr6	67848203	67848204	1		chr6	67858604	67858605	1
chr6	67858604	67858605	1		chr6	67848208	67848209	2		chr6	67859201	67859202	1
chr6	67859725	67859726	2		chr6	67848250	67848251	1		chr6	67859675	67859676	1
chr6	67859974	67859975	2		chr6	67848762	67848763	1		chr6	67859725	67859726	1
chr6	67860137	67860138	1		chr6	67849580	67849581	1		chr6	67860304	67860305	2
chr6	67860776	67860777	1		chr6	67849737	67849738	1		chr6	67861297	67861298	1
chr6	67861652	67861653	1		chr6	67851035	67851036	1		chr6	67862101	67862102	1
chr6	67863035	67863036	1		chr6	67851669	67851670	1		chr6	67862276	67862277	3
chr6	67863488	67863489	3		chr6	67851817	67851818	2		chr6	67862680	67862681	1
chr6	67863491	67863492	1		chr6	67853576	67853577	1		chr6	67862841	67862842	1
chr6	67863818	67863819	1		chr6	67853699	67853700	1		chr6	67862846	67862847	1
chr6	67863824	67863825	2		chr6	67854745	67854746	1		chr6	67863035	67863036	1
chr6	67864121	67864122	1		chr6	67854819	67854820	1		chr6	67863488	67863489	3
chr6	67864126	67864127	3		chr6	67856021	67856022	1		chr6	67863491	67863492	2
chr6	67864175	67864176	2		chr6	67856466	67856467	4		chr6	67863818	67863819	1
chr6	67864179	67864180	1		chr6	67856476	67856477	1		chr6	67863824	67863825	1
chr6	67864933	67864934	1		chr6	67856757	67856758	1		chr6	67864126	67864127	6
chr6	67864936	67864937	3		chr6	67857323	67857324	1		chr6	67864179	67864180	1
chr6	67865365	67865366	1		chr6	67858409	67858410	1		chr6	67864519	67864520	2
chr6	67867566	67867567	2		chr6	67858549	67858550	2		chr6	67864523	67864524	1
chr6	67867892	67867893	1		chr6	67859675	67859676	1		chr6	67864933	67864934	1
chr6	67867896	67867897	4		chr6	67859728	67859729	1		chr6	67864936	67864937	2
chr6	67868231	67868232	1		chr6	67859977	67859978	1		chr6	67865165	67865166	2
chr6	67868889	67868890	1		chr6	67860304	67860305	1		chr6	67865169	67865170	1
chr6	67870213	67870214	1		chr6	67860962	67860963	1		chr6	67865365	67865366	1
chr6	67871145	67871146	1		chr6	67861293	67861294	1		chr6	67865521	67865522	1
chr6	67871709	67871710	1		chr6	67861321	67861322	1		chr6	67865682	67865683	1
chr6	67872210	67872211	3		chr6	67861656	67861657	1		chr6	67866409	67866410	1
chr6	67873576	67873577	3		chr6	67863488	67863489	4		chr6	67866632	67866633	1
chr6	67874121	67874122	1		chr6	67863818	67863819	1		chr6	67866810	67866811	4
chr6	67875287	67875288	1		chr6	67864121	67864122	1		chr6	67867426	67867427	1
chr6	67875881	67875882	1		chr6	67864126	67864127	3		chr6	67867559	67867560	1
chr6	67875967	67875968	1		chr6	67864175	67864176	2		chr6	67867566	67867567	1
chr6	67876683	67876684	3		chr6	67864179	67864180	3		chr6	67867892	67867893	1
chr6	67876831	67876832	1		chr6	67864519	67864520	1		chr6	67868231	67868232	1
chr6	67877966	67877967	1		chr6	67865169	67865170	2		chr6	67868235	67868236	1
chr6	67878215	67878216	1		chr6	67865365	67865366	1		chr6	67870886	67870887	2
chr6	67878473	67878474	1		chr6	67865517	67865518	1		chr6	67871496	67871497	1
chr6	67878649	67878650	3		chr6	67865686	67865687	1		chr6	67872186	67872187	1
chr6	67879294	67879295	1		chr6	67865989	67865990	3		chr6	67872210	67872211	1
chr6	67879786	67879787	2		chr6	67866409	67866410	1		chr6	67873203	67873204	1
chr6	67879789	67879790	1		chr6	67866414	67866415	1		chr6	67873576	67873577	1
chr6	67880686	67880687	1		chr6	67866814	67866815	2		chr6	67873991	67873992	1
chr6	67881341	67881342	2		chr6	67867399	67867400	1		chr6	67874566	67874567	1
chr6	67881407	67881408	1		chr6	67867426	67867427	1		chr6	67874739	67874740	1
chr6	67883128	67883129	1		chr6	67867896	67867897	1		chr6	67874743	67874744	1
chr6	67885405	67885406	1		chr6	67868186	67868187	1		chr6	67875881	67875882	2
chr6	67885930	67885931	1		chr6	67868231	67868232	1		chr6	67876683	67876684	1
chr6	67890249	67890250	1		chr6	67868342	67868343	2		chr6	67877729	67877730	2
chr6	67892407	67892408	1		chr6	67868923	67868924	1		chr6	67878649	67878650	1
chr6	67893128	67893129	2		chr6	67869194	67869195	1		chr6	67879294	67879295	1
chr6	67893847	67893848	1		chr6	67870213	67870214	1		chr6	67880686	67880687	1
chr6	67894432	67894433	1		chr6	67871145	67871146	1		chr6	67880750	67880751	1
chr6	67895393	67895394	1		chr6	67871499	67871500	3		chr6	67880755	67880756	1
chr6	67895949	67895950	1		chr6	67872187	67872188	1		chr6	67882636	67882637	1
chr6	67898306	67898307	1		chr6	67872190	67872191	2		chr6	67884384	67884385	1
chr6	67898499	67898500	3		chr6	67872210	67872211	1		chr6	67885149	67885150	1
chr6	67899206	67899207	2		chr6	67873203	67873204	2		chr6	67886069	67886070	1
chr6	67899950	67899951	2		chr6	67874121	67874122	1		chr6	67890249	67890250	1
chr6	67901276	67901277	1		chr6	67874124	67874125	1		chr6	67891045	67891046	1
chr6	67902557	67902558	2		chr6	67874570	67874571	2		chr6	67892603	67892604	1
chr6	67903276	67903277	1		chr6	67875881	67875882	2		chr6	67893681	67893682	1
chr6	67903962	67903963	2		chr6	67875967	67875968	1		chr6	67893847	67893848	1
chr6	67904191	67904192	1		chr6	67876683	67876684	3		chr6	67894330	67894331	1
chr6	67904475	67904476	1		chr6	67877085	67877086	1		chr6	67894734	67894735	2
chr6	67904557	67904558	2		chr6	67878215	67878216	1		chr6	67895097	67895098	1
chr6	67905133	67905134	1		chr6	67878473	67878474	1		chr6	67895393	67895394	1
chr6	67905225	67905226	2		chr6	67878649	67878650	1		chr6	67897374	67897375	1
chr6	67905458	67905459	1		chr6	67878980	67878981	1		chr6	67898306	67898307	1
chr6	67905893	67905894	3		chr6	67879789	67879790	1		chr6	67900252	67900253	1
chr6	67906185	67906186	4		chr6	67879870	67879871	1		chr6	67901276	67901277	1
chr6	67906862	67906863	2		chr6	67882745	67882746	1		chr6	67901862	67901863	1
chr6	67907222	67907223	1		chr6	67883249	67883250	1		chr6	67902557	67902558	1
chr6	67907904	67907905	1		chr6	67885409	67885410	1		chr6	67902577	67902578	2
chr6	67908133	67908134	1		chr6	67885807	67885808	1		chr6	67902917	67902918	2
chr6	67908334	67908335	1		chr6	67885934	67885935	1		chr6	67903279	67903280	1
chr6	67908500	67908501	1		chr6	67887308	67887309	1		chr6	67904088	67904089	1
chr6	67910046	67910047	1		chr6	67890249	67890250	1		chr6	67904092	67904093	1
chr6	67910206	67910207	1		chr6	67891045	67891046	2		chr6	67904478	67904479	2
chr6	67910551	67910552	1		chr6	67893128	67893129	1		chr6	67904557	67904558	1
chr6	67911546	67911547	1		chr6	67893573	67893574	1		chr6	67904561	67904562	1
chr6	67912090	67912091	1		chr6	67893844	67893845	2		chr6	67905643	67905644	2
chr6	67914211	67914212	1		chr6	67894327	67894328	1		chr6	67906185	67906186	3
chr6	67914960	67914961	1		chr6	67894330	67894331	1		chr6	67906862	67906863	2
chr6	67916396	67916397	1		chr6	67895097	67895098	1		chr6	67907004	67907005	2
chr6	67918062	67918063	1		chr6	67895949	67895950	1		chr6	67907222	67907223	2
chr6	67920854	67920855	1		chr6	67896465	67896466	1		chr6	67908337	67908338	1
chr6	67920974	67920975	1		chr6	67897233	67897234	1		chr6	67908503	67908504	2
chr6	67922646	67922647	1		chr6	67897484	67897485	2		chr6	67910271	67910272	1
chr6	67922767	67922768	3		chr6	67900123	67900124	1		chr6	67910743	67910744	1
chr6	67923008	67923009	1		chr6	67901276	67901277	2		chr6	67911400	67911401	2
chr6	67923011	67923012	1		chr6	67901514	67901515	1		chr6	67911550	67911551	1
chr6	67924121	67924122	1		chr6	67902554	67902555	1		chr6	67912484	67912485	1
chr6	67925477	67925478	1		chr6	67902987	67902988	1		chr6	67914957	67914958	1
chr6	67925548	67925549	1		chr6	67903276	67903277	1		chr6	67915696	67915697	1
chr6	67925744	67925745	1		chr6	67904191	67904192	1		chr6	67917845	67917846	1
chr6	67926293	67926294	2		chr6	67904681	67904682	1		chr6	67918062	67918063	1
chr6	67926295	67926296	1		chr6	67904753	67904754	1		chr6	67920001	67920002	1
chr6	67927317	67927318	1		chr6	67905228	67905229	1		chr6	67920684	67920685	3
chr6	67928742	67928743	1		chr6	67905458	67905459	1		chr6	67920699	67920700	1
chr6	67929635	67929636	1		chr6	67905744	67905745	1		chr6	67921328	67921329	1
chr6	67930227	67930228	2		chr6	67905749	67905750	3		chr6	67922643	67922644	1
chr6	67931653	67931654	1		chr6	67907222	67907223	2		chr6	67922767	67922768	1
chr6	67933298	67933299	1		chr6	67907904	67907905	1		chr6	67923572	67923573	1
chr6	67933982	67933983	1		chr6	67908133	67908134	1		chr6	67924116	67924117	1
chr6	67934779	67934780	1		chr6	67911397	67911398	1		chr6	67925515	67925516	1
chr6	67935456	67935457	1		chr6	67911550	67911551	1		chr6	67925764	67925765	1
chr6	67935730	67935731	1		chr6	67912153	67912154	1		chr6	67927317	67927318	1
chr6	67936369	67936370	1		chr6	67913159	67913160	1		chr6	67928288	67928289	1
chr6	67939939	67939940	1		chr6	67913163	67913164	1		chr6	67928937	67928938	1
chr6	67940000	67940001	1		chr6	67913825	67913826	1		chr6	67929230	67929231	2
chr6	67940310	67940311	1		chr6	67914211	67914212	1		chr6	67929635	67929636	1
chr6	67944915	67944916	2		chr6	67914219	67914220	1		chr6	67930227	67930228	1
chr6	67945111	67945112	2		chr6	67914587	67914588	2		chr6	67931363	67931364	1
chr6	67945850	67945851	1		chr6	67914960	67914961	1		chr6	67931369	67931370	1
chr6	67946148	67946149	1		chr6	67915693	67915694	1		chr6	67931509	67931510	1
chr6	67946711	67946712	2		chr6	67915956	67915957	1		chr6	67931848	67931849	1
chr6	67948843	67948844	1		chr6	67916158	67916159	1		chr6	67932290	67932291	1
chr6	67948931	67948932	2		chr6	67916396	67916397	2		chr6	67932293	67932294	2
chr6	67949894	67949895	3		chr6	67918835	67918836	1		chr6	67932311	67932312	1
chr6	67949978	67949979	2		chr6	67920202	67920203	1		chr6	67932506	67932507	2
chr6	67950052	67950053	1		chr6	67920699	67920700	1		chr6	67932947	67932948	1
chr6	67950387	67950388	1		chr6	67921993	67921994	2		chr6	67933707	67933708	1
chr6	67950934	67950935	1		chr6	67923436	67923437	1		chr6	67933758	67933759	1
chr6	67951094	67951095	1		chr6	67923440	67923441	1		chr6	67933979	67933980	1
chr6	67953288	67953289	1		chr6	67923578	67923579	1		chr6	67936372	67936373	1
chr6	67953946	67953947	1		chr6	67925764	67925765	5		chr6	67937550	67937551	3
chr6	67953949	67953950	1		chr6	67928207	67928208	1		chr6	67938887	67938888	1
chr6	67954597	67954598	1		chr6	67928940	67928941	1		chr6	67940310	67940311	1
chr6	67955575	67955576	5		chr6	67931369	67931370	3		chr6	67942397	67942398	1
chr6	67955998	67955999	2		chr6	67932504	67932505	1		chr6	67943708	67943709	1
chr6	67956536	67956537	1		chr6	67932947	67932948	1		chr6	67944921	67944922	1
chr6	67957065	67957066	2		chr6	67932950	67932951	1		chr6	67945549	67945550	1
chr6	67957069	67957070	1		chr6	67933769	67933770	1		chr6	67945552	67945553	3
chr6	67957886	67957887	1		chr6	67934546	67934547	2		chr6	67946693	67946694	1
chr6	67957979	67957980	1		chr6	67934779	67934780	1		chr6	67946697	67946698	1
chr6	67958380	67958381	1		chr6	67935453	67935454	1		chr6	67946711	67946712	1
chr6	67959250	67959251	1		chr6	67935467	67935468	1		chr6	67947189	67947190	1
chr6	67960554	67960555	3		chr6	67935471	67935472	2		chr6	67947844	67947845	1
chr6	67962886	67962887	1		chr6	67938970	67938971	2		chr6	67948516	67948517	2
chr6	67964659	67964660	2		chr6	67939042	67939043	1		chr6	67949618	67949619	1
chr6	67964860	67964861	3		chr6	67939427	67939428	1		chr6	67949894	67949895	2
chr6	67965058	67965059	1		chr6	67941464	67941465	1		chr6	67951094	67951095	1
chr6	67965265	67965266	2		chr6	67942401	67942402	1		chr6	67951592	67951593	1
chr6	67965271	67965272	1		chr6	67943812	67943813	1		chr6	67952250	67952251	1
chr6	67966536	67966537	2		chr6	67945549	67945550	1		chr6	67952559	67952560	1
chr6	67966625	67966626	1		chr6	67945552	67945553	1		chr6	67953529	67953530	1
chr6	67966865	67966866	1		chr6	67946145	67946146	1		chr6	67953946	67953947	1
chr6	67967538	67967539	1		chr6	67946148	67946149	1		chr6	67953949	67953950	1
chr6	67968764	67968765	1		chr6	67947189	67947190	2		chr6	67954500	67954501	2
chr6	67968767	67968768	1		chr6	67947847	67947848	1		chr6	67954510	67954511	1
chr6	67968838	67968839	2		chr6	67948516	67948517	1		chr6	67955575	67955576	2
chr6	67969169	67969170	1		chr6	67949618	67949619	3		chr6	67955724	67955725	1
chr6	67969459	67969460	1		chr6	67950052	67950053	1		chr6	67955845	67955846	1
chr6	67970395	67970396	1		chr6	67950732	67950733	2		chr6	67956404	67956405	1
chr6	67970402	67970403	1		chr6	67951094	67951095	1		chr6	67956536	67956537	3
chr6	67970877	67970878	1		chr6	67951798	67951799	2		chr6	67958201	67958202	1
chr6	67971692	67971693	1		chr6	67951862	67951863	2		chr6	67959176	67959177	1
chr6	67972213	67972214	1		chr6	67953434	67953435	1		chr6	67959483	67959484	1
chr6	67972216	67972217	1		chr6	67953682	67953683	1		chr6	67959486	67959487	1
chr6	67974256	67974257	1		chr6	67953686	67953687	4		chr6	67959887	67959888	1
chr6	67975342	67975343	1		chr6	67953946	67953947	2		chr6	67960554	67960555	5
chr6	67976842	67976843	1		chr6	67956536	67956537	1		chr6	67960563	67960564	1
chr6	67976897	67976898	1		chr6	67957757	67957758	1		chr6	67961761	67961762	1
chr6	67978708	67978709	1		chr6	67959061	67959062	4		chr6	67961764	67961765	1
chr6	67978711	67978712	1		chr6	67959253	67959254	1		chr6	67962889	67962890	1
chr6	67979139	67979140	2		chr6	67959483	67959484	1		chr6	67963573	67963574	1
chr6	67979142	67979143	1		chr6	67959572	67959573	1		chr6	67964860	67964861	1
chr6	67979263	67979264	2		chr6	67959998	67959999	1		chr6	67965265	67965266	2
chr6	67981071	67981072	1		chr6	67960150	67960151	2		chr6	67965271	67965272	2
chr6	67981275	67981276	2		chr6	67960155	67960156	1		chr6	67966536	67966537	5
chr6	67981280	67981281	1		chr6	67960554	67960555	3		chr6	67966625	67966626	2
chr6	67981822	67981823	1		chr6	67960563	67960564	1		chr6	67966862	67966863	1
chr6	67982047	67982048	1		chr6	67962380	67962381	1		chr6	67966865	67966866	1
chr6	67982189	67982190	7		chr6	67964659	67964660	3		chr6	67966896	67966897	1
chr6	67983066	67983067	2		chr6	67964860	67964861	2		chr6	67966943	67966944	1
chr6	67983069	67983070	2		chr6	67964985	67964986	1		chr6	67967474	67967475	1
chr6	67983566	67983567	1		chr6	67965265	67965266	3		chr6	67968100	67968101	3
chr6	67983586	67983587	2		chr6	67966536	67966537	2		chr6	67968708	67968709	1
chr6	67984090	67984091	7		chr6	67966694	67966695	1		chr6	67968841	67968842	1
chr6	67984268	67984269	1		chr6	67966865	67966866	1		chr6	67969081	67969082	1
chr6	67984272	67984273	7		chr6	67967471	67967472	2		chr6	67969262	67969263	2
chr6	67984552	67984553	2		chr6	67967474	67967475	2		chr6	67969552	67969553	1
chr6	67984725	67984726	1		chr6	67967538	67967539	1		chr6	67970402	67970403	1
chr6	67985265	67985266	6		chr6	67969056	67969057	1		chr6	67970877	67970878	3
chr6	67985502	67985503	2		chr6	67969084	67969085	1		chr6	67971692	67971693	1
chr6	67986176	67986177	1		chr6	67969453	67969454	3		chr6	67971695	67971696	1
chr6	67986431	67986432	1		chr6	67969459	67969460	2		chr6	67972371	67972372	1
chr6	67986605	67986606	1		chr6	67970402	67970403	1		chr6	67972603	67972604	1
chr6	67986768	67986769	1		chr6	67970877	67970878	2		chr6	67973732	67973733	2
chr6	67986810	67986811	1		chr6	67971317	67971318	1		chr6	67973875	67973876	1
chr6	67986895	67986896	1		chr6	67971692	67971693	1		chr6	67974695	67974696	1
chr6	67987255	67987256	5		chr6	67971695	67971696	1		chr6	67975265	67975266	4
chr6	67987425	67987426	3		chr6	67972213	67972214	1		chr6	67975342	67975343	2
chr6	67987428	67987429	5		chr6	67972368	67972369	1		chr6	67976982	67976983	1
chr6	67988265	67988266	2		chr6	67972545	67972546	1		chr6	67977602	67977603	1
chr6	67988643	67988644	5		chr6	67972764	67972765	3		chr6	67979054	67979055	2
chr6	67989130	67989131	1		chr6	67972906	67972907	1		chr6	67979142	67979143	1
chr6	67989459	67989460	5		chr6	67973648	67973649	3		chr6	67980602	67980603	2
chr6	67989463	67989464	4		chr6	67973807	67973808	1		chr6	67980606	67980607	1
chr6	67990418	67990419	2		chr6	67973875	67973876	2		chr6	67980825	67980826	2
chr6	67990597	67990598	1		chr6	67973880	67973881	1		chr6	67980905	67980906	1
chr6	67991356	67991357	1		chr6	67974248	67974249	1		chr6	67981071	67981072	2
chr6	67992479	67992480	1		chr6	67974256	67974257	3		chr6	67981090	67981091	1
chr6	67992941	67992942	1		chr6	67975342	67975343	2		chr6	67982189	67982190	1
chr6	67993400	67993401	2		chr6	67976842	67976843	2		chr6	67983063	67983064	1
chr6	67993541	67993542	1		chr6	67976900	67976901	1		chr6	67983066	67983067	2
chr6	67993546	67993547	1		chr6	67977342	67977343	1		chr6	67983069	67983070	7
chr6	67993554	67993555	4		chr6	67977510	67977511	1		chr6	67983569	67983570	3
chr6	67993939	67993940	2		chr6	67978193	67978194	1		chr6	67983586	67983587	2
chr6	67994370	67994371	1		chr6	67978523	67978524	3		chr6	67984090	67984091	12
chr6	67994550	67994551	1		chr6	67978820	67978821	1		chr6	67984268	67984269	2
chr6	67997111	67997112	1		chr6	67978823	67978824	2		chr6	67984272	67984273	5
chr6	67997366	67997367	3		chr6	67979057	67979058	1		chr6	67984552	67984553	1
chr6	67997447	67997448	1		chr6	67979142	67979143	1		chr6	67985265	67985266	3
chr6	67998944	67998945	1		chr6	67979260	67979261	1		chr6	67985502	67985503	2
chr6	67998947	67998948	1		chr6	67979615	67979616	1		chr6	67985506	67985507	3
chr6	67999163	67999164	1		chr6	67980052	67980053	1		chr6	67986176	67986177	4
chr6	67999404	67999405	1		chr6	67980829	67980830	1		chr6	67986431	67986432	1
chr6	68000924	68000925	2		chr6	67981090	67981091	1		chr6	67986622	67986623	2
chr6	68001110	68001111	1		chr6	67981275	67981276	1		chr6	67986725	67986726	1
chr6	68001114	68001115	2		chr6	67981625	67981626	2		chr6	67986816	67986817	1
chr6	68001777	68001778	1		chr6	67981822	67981823	1		chr6	67987060	67987061	1
chr6	68001780	68001781	1		chr6	67982189	67982190	4		chr6	67987255	67987256	4
chr6	68002183	68002184	2		chr6	67983066	67983067	8		chr6	67987258	67987259	1
chr6	68002186	68002187	2		chr6	67983566	67983567	1		chr6	67987425	67987426	3
chr6	68002455	68002456	3		chr6	67983569	67983570	1		chr6	67987428	67987429	5
chr6	68002827	68002828	1		chr6	67983586	67983587	1		chr6	67987757	67987758	1
chr6	68002830	68002831	3		chr6	67984090	67984091	4		chr6	67988265	67988266	1
chr6	68003033	68003034	1		chr6	67984123	67984124	1		chr6	67988646	67988647	1
chr6	68003726	68003727	1		chr6	67984268	67984269	1		chr6	67989130	67989131	1
chr6	68003729	68003730	1		chr6	67984272	67984273	6		chr6	67989459	67989460	4
chr6	68003948	68003949	1		chr6	67985502	67985503	5		chr6	67990084	67990085	1
chr6	68003952	68003953	10		chr6	67986176	67986177	2		chr6	67991679	67991680	3
chr6	68003955	68003956	1		chr6	67986602	67986603	2		chr6	67992020	67992021	1
chr6	68005390	68005391	2		chr6	67986728	67986729	1		chr6	67992479	67992480	1
chr6	68005740	68005741	1		chr6	67986783	67986784	1		chr6	67992723	67992724	1
chr6	68005743	68005744	4		chr6	67986816	67986817	1		chr6	67992726	67992727	1
chr6	68006255	68006256	1		chr6	67986895	67986896	1		chr6	67992906	67992907	2
chr6	68006463	68006464	1		chr6	67987060	67987061	2		chr6	67993224	67993225	1
chr6	68006961	68006962	1		chr6	67987255	67987256	4		chr6	67993227	67993228	1
chr6	68006964	68006965	1		chr6	67987258	67987259	1		chr6	67993390	67993391	1
chr6	68007266	68007267	2		chr6	67987425	67987426	7		chr6	67993400	67993401	1
chr6	68007915	68007916	2		chr6	67987428	67987429	3		chr6	67993546	67993547	1
chr6	68008487	68008488	1		chr6	67988261	67988262	2		chr6	67993554	67993555	1
chr6	68010989	68010990	1		chr6	67988265	67988266	2		chr6	67993939	67993940	1
chr6	68011339	68011340	1		chr6	67988643	67988644	1		chr6	67994068	67994069	1
chr6	68011555	68011556	1		chr6	67989127	67989128	2		chr6	67994071	67994072	1
chr6	68011558	68011559	1		chr6	67989130	67989131	2		chr6	67994373	67994374	2
chr6	68011568	68011569	1		chr6	67989463	67989464	3		chr6	67994550	67994551	1
chr6	68011616	68011617	1		chr6	67989821	67989822	2		chr6	67996264	67996265	2
chr6	68012368	68012369	2		chr6	67990088	67990089	1		chr6	67996745	67996746	1
chr6	68013005	68013006	3		chr6	67990415	67990416	2		chr6	67996781	67996782	3
chr6	68013194	68013195	1		chr6	67991268	67991269	1		chr6	67997111	67997112	1
chr6	68013344	68013345	1		chr6	67991527	67991528	1		chr6	67997451	67997452	1
chr6	68013993	68013994	2		chr6	67991837	67991838	1		chr6	67997621	67997622	1
chr6	68014620	68014621	2		chr6	67992723	67992724	1		chr6	67998028	67998029	1
chr6	68014892	68014893	1		chr6	67992903	67992904	1		chr6	67998101	67998102	1
chr6	68015340	68015341	1		chr6	67992906	67992907	1		chr6	67998191	67998192	1
chr6	68015398	68015399	1		chr6	67993400	67993401	1		chr6	67998303	67998304	1
chr6	68015770	68015771	1		chr6	67995704	67995705	1		chr6	67998556	67998557	1
chr6	68015828	68015829	1		chr6	67996269	67996270	2		chr6	67998944	67998945	4
chr6	68016130	68016131	1		chr6	67996748	67996749	1		chr6	67999163	67999164	1
chr6	68016364	68016365	3		chr6	67997111	67997112	1		chr6	67999386	67999387	1
chr6	68016496	68016497	1		chr6	67997552	67997553	1		chr6	68000529	68000530	1
chr6	68016798	68016799	2		chr6	67997621	67997622	1		chr6	68000924	68000925	2
chr6	68017082	68017083	1		chr6	67998056	67998057	3		chr6	68000927	68000928	2
chr6	68017458	68017459	1		chr6	67998191	67998192	1		chr6	68001110	68001111	1
chr6	68017490	68017491	2		chr6	67998630	67998631	1		chr6	68001114	68001115	2
chr6	68017877	68017878	2		chr6	67998944	67998945	1		chr6	68001638	68001639	2
chr6	68017880	68017881	1		chr6	67998947	67998948	3		chr6	68001780	68001781	2
chr6	68018463	68018464	1		chr6	67999163	67999164	1		chr6	68001827	68001828	3
chr6	68018703	68018704	1		chr6	67999404	67999405	2		chr6	68002186	68002187	1
chr6	68019054	68019055	1		chr6	67999978	67999979	2		chr6	68002451	68002452	1
chr6	68020482	68020483	1		chr6	68000113	68000114	1		chr6	68002455	68002456	2
chr6	68021197	68021198	1		chr6	68000479	68000480	1		chr6	68002827	68002828	3
chr6	68021208	68021209	1		chr6	68001638	68001639	2		chr6	68002830	68002831	2
chr6	68022077	68022078	1		chr6	68001777	68001778	1		chr6	68002933	68002934	1
chr6	68023443	68023444	1		chr6	68001825	68001826	1		chr6	68003030	68003031	3
chr6	68025087	68025088	1		chr6	68001827	68001828	1		chr6	68003726	68003727	2
chr6	68025939	68025940	1		chr6	68002183	68002184	1		chr6	68003729	68003730	1
chr6	68026996	68026997	1		chr6	68002455	68002456	1		chr6	68003871	68003872	1
chr6	68027581	68027582	2		chr6	68002827	68002828	1		chr6	68003874	68003875	1
chr6	68027992	68027993	1		chr6	68003504	68003505	1		chr6	68003952	68003953	2
chr6	68029780	68029781	1		chr6	68003729	68003730	1		chr6	68005387	68005388	1
chr6	68030661	68030662	1		chr6	68003871	68003872	3		chr6	68005390	68005391	3
chr6	68032148	68032149	2		chr6	68003874	68003875	3		chr6	68005577	68005578	1
chr6	68034011	68034012	2		chr6	68003948	68003949	1		chr6	68005856	68005857	1
chr6	68034761	68034762	1		chr6	68003952	68003953	2		chr6	68006255	68006256	1
chr6	68035080	68035081	1		chr6	68005390	68005391	3		chr6	68006549	68006550	1
chr6	68035500	68035501	1		chr6	68005574	68005575	1		chr6	68006883	68006884	1
chr6	68035546	68035547	1		chr6	68005577	68005578	1		chr6	68006961	68006962	4
chr6	68037349	68037350	1		chr6	68005740	68005741	1		chr6	68008483	68008484	1
chr6	68038699	68038700	1		chr6	68005856	68005857	1		chr6	68008487	68008488	1
chr6	68038703	68038704	1		chr6	68006549	68006550	1		chr6	68010641	68010642	1
chr6	68038838	68038839	7		chr6	68006961	68006962	1		chr6	68011074	68011075	1
chr6	68039586	68039587	1		chr6	68006964	68006965	1		chr6	68012132	68012133	1
chr6	68040046	68040047	2		chr6	68008487	68008488	1		chr6	68012371	68012372	1
chr6	68041111	68041112	1		chr6	68010641	68010642	1		chr6	68012675	68012676	3
chr6	68041161	68041162	1		chr6	68012755	68012756	1		chr6	68013194	68013195	1
chr6	68041164	68041165	1		chr6	68013197	68013198	1		chr6	68013749	68013750	2
chr6	68042997	68042998	1		chr6	68013990	68013991	1		chr6	68013990	68013991	1
chr6	68043396	68043397	2		chr6	68013993	68013994	1		chr6	68014620	68014621	1
chr6	68043400	68043401	1		chr6	68014888	68014889	1		chr6	68015398	68015399	1
chr6	68044175	68044176	1		chr6	68014892	68014893	1		chr6	68015773	68015774	1
chr6	68045513	68045514	1		chr6	68015405	68015406	1		chr6	68016499	68016500	2
chr6	68045655	68045656	3		chr6	68016496	68016497	1		chr6	68016572	68016573	1
chr6	68045950	68045951	1		chr6	68016775	68016776	1		chr6	68016775	68016776	2
chr6	68046430	68046431	1		chr6	68016798	68016799	2		chr6	68017877	68017878	2
chr6	68046546	68046547	1		chr6	68017880	68017881	3		chr6	68018463	68018464	1
chr6	68047150	68047151	1		chr6	68018463	68018464	3		chr6	68019137	68019138	1
chr6	68047857	68047858	2		chr6	68018702	68018703	1		chr6	68019869	68019870	1
chr6	68047861	68047862	2		chr6	68019141	68019142	2		chr6	68021197	68021198	1
chr6	68048941	68048942	1		chr6	68020495	68020496	1		chr6	68021208	68021209	1
chr6	68049476	68049477	2		chr6	68021197	68021198	1		chr6	68021560	68021561	1
chr6	68049703	68049704	1		chr6	68021560	68021561	2		chr6	68021966	68021967	1
chr6	68049707	68049708	1		chr6	68021563	68021564	2		chr6	68021994	68021995	1
chr6	68050337	68050338	2		chr6	68022284	68022285	1		chr6	68022284	68022285	2
chr6	68050495	68050496	1		chr6	68023201	68023202	1		chr6	68024390	68024391	2
chr6	68050567	68050568	2		chr6	68023443	68023444	1		chr6	68024760	68024761	2
chr6	68050571	68050572	1		chr6	68024603	68024604	1		chr6	68025380	68025381	1
chr6	68050682	68050683	2		chr6	68025380	68025381	2		chr6	68025791	68025792	1
chr6	68050696	68050697	1		chr6	68025788	68025789	1		chr6	68026868	68026869	1
chr6	68050826	68050827	2		chr6	68025942	68025943	1		chr6	68026993	68026994	1
chr6	68051108	68051109	2		chr6	68026993	68026994	2		chr6	68027431	68027432	1
chr6	68051112	68051113	1		chr6	68027524	68027525	1		chr6	68027587	68027588	1
chr6	68051500	68051501	1		chr6	68028108	68028109	1		chr6	68028470	68028471	1
chr6	68051506	68051507	4		chr6	68028509	68028510	1		chr6	68028509	68028510	2
chr6	68051586	68051587	3		chr6	68028928	68028929	2		chr6	68029308	68029309	2
chr6	68051592	68051593	1		chr6	68029308	68029309	3		chr6	68029512	68029513	1
chr6	68052139	68052140	1		chr6	68029508	68029509	1		chr6	68030424	68030425	1
chr6	68052374	68052375	1		chr6	68029512	68029513	1		chr6	68031047	68031048	1
chr6	68052386	68052387	1		chr6	68029784	68029785	2		chr6	68031441	68031442	1
chr6	68052516	68052517	2		chr6	68030055	68030056	1		chr6	68031672	68031673	1
chr6	68052525	68052526	3		chr6	68030661	68030662	1		chr6	68031873	68031874	1
chr6	68052603	68052604	3		chr6	68031672	68031673	1		chr6	68033730	68033731	1
chr6	68052666	68052667	1		chr6	68032442	68032443	1		chr6	68034011	68034012	1
chr6	68052699	68052700	6		chr6	68032584	68032585	1		chr6	68034200	68034201	2
chr6	68052703	68052704	3		chr6	68034196	68034197	1		chr6	68035080	68035081	1
chr6	68052731	68052732	5		chr6	68034233	68034234	4		chr6	68035546	68035547	1
chr6	68052951	68052952	1		chr6	68034761	68034762	1		chr6	68038699	68038700	1
chr6	68053220	68053221	1		chr6	68035156	68035157	1		chr6	68038838	68038839	2
chr6	68053410	68053411	3		chr6	68035768	68035769	2		chr6	68038842	68038843	1
chr6	68053413	68053414	2		chr6	68037349	68037350	1		chr6	68039583	68039584	3
chr6	68053932	68053933	1		chr6	68038021	68038022	1		chr6	68039586	68039587	1
chr6	68054377	68054378	1		chr6	68038699	68038700	1		chr6	68040046	68040047	4
chr6	68054818	68054819	1		chr6	68038838	68038839	4		chr6	68040049	68040050	2
chr6	68054925	68054926	2		chr6	68039166	68039167	2		chr6	68041111	68041112	1
chr6	68055326	68055327	2		chr6	68039461	68039462	1		chr6	68041161	68041162	1
chr6	68055410	68055411	1		chr6	68041610	68041611	1		chr6	68041617	68041618	1
chr6	68055520	68055521	1		chr6	68041617	68041618	1		chr6	68042453	68042454	1
chr6	68055647	68055648	3		chr6	68044175	68044176	1		chr6	68042997	68042998	1
chr6	68055949	68055950	1		chr6	68045513	68045514	3		chr6	68043396	68043397	3
chr6	68055998	68055999	1		chr6	68045516	68045517	1		chr6	68043400	68043401	1
chr6	68056002	68056003	1		chr6	68045651	68045652	1		chr6	68044175	68044176	1
chr6	68056318	68056319	2		chr6	68045655	68045656	1		chr6	68045651	68045652	1
chr6	68056478	68056479	1		chr6	68045954	68045955	1		chr6	68045655	68045656	1
chr6	68056706	68056707	1		chr6	68046001	68046002	1		chr6	68045998	68045999	1
chr6	68056862	68056863	1		chr6	68046517	68046518	1		chr6	68046010	68046011	2
chr6	68057081	68057082	1		chr6	68047150	68047151	1		chr6	68046430	68046431	1
chr6	68057671	68057672	2		chr6	68047239	68047240	1		chr6	68046546	68046547	1
chr6	68057787	68057788	1		chr6	68047598	68047599	1		chr6	68047132	68047133	1
chr6	68057808	68057809	3		chr6	68047601	68047602	1		chr6	68047598	68047599	3
chr6	68058053	68058054	2		chr6	68047857	68047858	2		chr6	68048941	68048942	4
chr6	68058060	68058061	1		chr6	68048937	68048938	1		chr6	68049439	68049440	4
chr6	68058122	68058123	2		chr6	68048941	68048942	4		chr6	68049570	68049571	1
chr6	68058441	68058442	2		chr6	68049136	68049137	1		chr6	68050333	68050334	2
chr6	68058683	68058684	3		chr6	68049435	68049436	2		chr6	68050337	68050338	3
chr6	68058927	68058928	1		chr6	68049439	68049440	1		chr6	68050571	68050572	2
chr6	68058931	68058932	1		chr6	68049619	68049620	1		chr6	68050696	68050697	1
chr6	68058985	68058986	1		chr6	68050333	68050334	1		chr6	68050826	68050827	1
chr6	68059307	68059308	2		chr6	68050492	68050493	1		chr6	68051108	68051109	1
chr6	68059519	68059520	2		chr6	68050567	68050568	2		chr6	68051112	68051113	1
chr6	68059784	68059785	1		chr6	68050571	68050572	1		chr6	68051506	68051507	1
chr6	68059924	68059925	4		chr6	68050685	68050686	1		chr6	68051559	68051560	1
chr6	68059930	68059931	1		chr6	68050700	68050701	1		chr6	68051586	68051587	1
chr6	68060563	68060564	1		chr6	68050826	68050827	2		chr6	68051925	68051926	3
chr6	68060567	68060568	2		chr6	68050897	68050898	1		chr6	68052136	68052137	3
chr6	68061653	68061654	1		chr6	68051112	68051113	1		chr6	68052374	68052375	3
chr6	68061658	68061659	2		chr6	68051500	68051501	2		chr6	68052525	68052526	3
chr6	68063952	68063953	1		chr6	68051586	68051587	1		chr6	68052600	68052601	4
chr6	68066366	68066367	1		chr6	68051925	68051926	1		chr6	68052603	68052604	2
chr6	68066370	68066371	1		chr6	68051931	68051932	1		chr6	68052664	68052665	1
chr6	68066772	68066773	1		chr6	68052136	68052137	1		chr6	68052666	68052667	2
chr6	68067773	68067774	1		chr6	68052139	68052140	3		chr6	68052699	68052700	1
chr6	68067776	68067777	2		chr6	68052371	68052372	1		chr6	68052703	68052704	3
chr6	68067990	68067991	1		chr6	68052374	68052375	2		chr6	68052731	68052732	7
chr6	68068407	68068408	2		chr6	68052378	68052379	3		chr6	68052735	68052736	1
chr6	68069085	68069086	2		chr6	68052389	68052390	1		chr6	68052951	68052952	2
chr6	68069517	68069518	1		chr6	68052516	68052517	3		chr6	68052955	68052956	4
chr6	68069520	68069521	4		chr6	68052525	68052526	4		chr6	68053215	68053216	4
chr6	68069745	68069746	1		chr6	68052531	68052532	1		chr6	68053220	68053221	2
chr6	68069916	68069917	1		chr6	68052600	68052601	5		chr6	68053410	68053411	4
chr6	68070230	68070231	1		chr6	68052603	68052604	3		chr6	68053413	68053414	5
chr6	68070580	68070581	1		chr6	68052657	68052658	1		chr6	68053929	68053930	2
chr6	68070583	68070584	1		chr6	68052666	68052667	2		chr6	68053932	68053933	2
chr6	68070868	68070869	3		chr6	68052699	68052700	3		chr6	68054381	68054382	1
chr6	68070872	68070873	1		chr6	68052703	68052704	1		chr6	68054815	68054816	1
chr6	68071214	68071215	1		chr6	68052731	68052732	4		chr6	68054818	68054819	2
chr6	68071245	68071246	2		chr6	68052951	68052952	3		chr6	68054925	68054926	3
chr6	68071292	68071293	1		chr6	68052955	68052956	3		chr6	68054932	68054933	1
chr6	68071316	68071317	2		chr6	68053215	68053216	1		chr6	68055323	68055324	1
chr6	68071813	68071814	2		chr6	68053220	68053221	1		chr6	68055523	68055524	2
chr6	68071886	68071887	4		chr6	68053410	68053411	2		chr6	68055647	68055648	1
chr6	68072686	68072687	2		chr6	68053413	68053414	4		chr6	68055653	68055654	2
chr6	68074799	68074800	1		chr6	68053929	68053930	1		chr6	68055949	68055950	1
chr6	68075757	68075758	4		chr6	68053932	68053933	3		chr6	68055953	68055954	2
chr6	68077607	68077608	1		chr6	68054377	68054378	1		chr6	68056314	68056315	1
chr6	68081854	68081855	2		chr6	68054381	68054382	2		chr6	68056318	68056319	3
chr6	68083166	68083167	1		chr6	68054521	68054522	1		chr6	68056336	68056337	1
chr6	68083318	68083319	1		chr6	68054815	68054816	1		chr6	68056477	68056478	2
chr6	68084282	68084283	1		chr6	68054818	68054819	2		chr6	68056631	68056632	1
chr6	68084608	68084609	1		chr6	68055323	68055324	1		chr6	68056964	68056965	2
chr6	68093070	68093071	1		chr6	68055410	68055411	1		chr6	68057077	68057078	3
chr6	68093074	68093075	2		chr6	68055520	68055521	1		chr6	68057081	68057082	1
chr6	68093624	68093625	3		chr6	68055647	68055648	2		chr6	68057667	68057668	1
chr6	68094204	68094205	1		chr6	68056330	68056331	1		chr6	68057808	68057809	2
chr6	68094208	68094209	1		chr6	68056627	68056628	2		chr6	68058053	68058054	1
chr6	68094350	68094351	1		chr6	68056631	68056632	1		chr6	68058060	68058061	2
chr6	68096159	68096160	1		chr6	68056706	68056707	1		chr6	68058318	68058319	1
chr6	68096916	68096917	1		chr6	68056862	68056863	2		chr6	68058426	68058427	2
chr6	68097495	68097496	2		chr6	68057671	68057672	2		chr6	68058931	68058932	1
chr6	68097666	68097667	2		chr6	68058122	68058123	3		chr6	68058985	68058986	3
chr6	68099050	68099051	1		chr6	68058426	68058427	1		chr6	68059307	68059308	1
chr6	68099068	68099069	2		chr6	68058683	68058684	2		chr6	68059519	68059520	2
chr6	68099245	68099246	2		chr6	68058686	68058687	1		chr6	68059571	68059572	3
chr6	68099712	68099713	4		chr6	68058985	68058986	1		chr6	68059784	68059785	1
chr6	68099781	68099782	2		chr6	68059303	68059304	1		chr6	68059924	68059925	5
chr6	68100060	68100061	1		chr6	68059519	68059520	3		chr6	68060563	68060564	3
chr6	68100480	68100481	1		chr6	68059784	68059785	2		chr6	68060567	68060568	1
chr6	68101272	68101273	1		chr6	68059924	68059925	1		chr6	68061653	68061654	1
chr6	68101550	68101551	1		chr6	68060563	68060564	2		chr6	68063348	68063349	1
chr6	68102165	68102166	1		chr6	68060567	68060568	2		chr6	68064463	68064464	1
chr6	68102172	68102173	1		chr6	68063952	68063953	3		chr6	68066366	68066367	2
chr6	68102203	68102204	1		chr6	68066366	68066367	1		chr6	68066772	68066773	1
chr6	68103653	68103654	1		chr6	68066772	68066773	2		chr6	68067262	68067263	1
chr6	68104221	68104222	1		chr6	68067262	68067263	1		chr6	68067441	68067442	1
chr6	68104581	68104582	1		chr6	68067441	68067442	1		chr6	68067990	68067991	3
chr6	68104585	68104586	1		chr6	68067598	68067599	1		chr6	68068404	68068405	2
chr6	68104864	68104865	1		chr6	68067776	68067777	1		chr6	68068407	68068408	2
chr6	68104951	68104952	1		chr6	68068407	68068408	3		chr6	68068726	68068727	1
chr6	68105388	68105389	1		chr6	68068910	68068911	1		chr6	68069085	68069086	2
chr6	68105391	68105392	1		chr6	68069085	68069086	3		chr6	68069517	68069518	1
chr6	68105516	68105517	1		chr6	68069088	68069089	1		chr6	68069520	68069521	1
chr6	68105633	68105634	1		chr6	68069520	68069521	2		chr6	68069749	68069750	1
chr6	68105720	68105721	1		chr6	68069989	68069990	1		chr6	68069916	68069917	1
chr6	68105835	68105836	1		chr6	68069992	68069993	2		chr6	68070558	68070559	5
chr6	68106320	68106321	2		chr6	68070218	68070219	1		chr6	68070868	68070869	3
chr6	68106928	68106929	1		chr6	68070558	68070559	1		chr6	68071292	68071293	1
chr6	68107713	68107714	1		chr6	68070580	68070581	1		chr6	68071316	68071317	3
chr6	68107716	68107717	1		chr6	68070868	68070869	1		chr6	68071810	68071811	2
chr6	68108603	68108604	3		chr6	68070872	68070873	2		chr6	68071813	68071814	1
chr6	68109305	68109306	1		chr6	68071813	68071814	5		chr6	68071886	68071887	2
chr6	68110424	68110425	1		chr6	68071886	68071887	2		chr6	68072686	68072687	1
chr6	68110454	68110455	1		chr6	68072545	68072546	2		chr6	68072909	68072910	1
chr6	68110730	68110731	1		chr6	68073188	68073189	1		chr6	68074430	68074431	2
chr6	68111352	68111353	2		chr6	68074430	68074431	1		chr6	68075757	68075758	1
chr6	68111830	68111831	3		chr6	68074799	68074800	1		chr6	68078109	68078110	1
chr6	68111833	68111834	2		chr6	68075757	68075758	4		chr6	68079450	68079451	1
chr6	68111909	68111910	1		chr6	68077120	68077121	2		chr6	68081854	68081855	1
chr6	68112619	68112620	2		chr6	68077802	68077803	1		chr6	68084373	68084374	1
chr6	68112624	68112625	1		chr6	68081854	68081855	2		chr6	68084611	68084612	2
chr6	68112710	68112711	4		chr6	68082641	68082642	1		chr6	68085489	68085490	1
chr6	68113479	68113480	1		chr6	68083162	68083163	1		chr6	68093070	68093071	1
chr6	68113482	68113483	1		chr6	68083318	68083319	2		chr6	68093074	68093075	1
chr6	68113558	68113559	1		chr6	68084285	68084286	1		chr6	68093624	68093625	1
chr6	68113709	68113710	3		chr6	68093070	68093071	1		chr6	68094208	68094209	2
chr6	68113712	68113713	1		chr6	68094204	68094205	1		chr6	68094350	68094351	1
chr6	68114368	68114369	2		chr6	68094208	68094209	1		chr6	68094936	68094937	1
chr6	68114371	68114372	1		chr6	68097666	68097667	3		chr6	68096916	68096917	1
chr6	68114455	68114456	2		chr6	68098849	68098850	1		chr6	68096985	68096986	1
chr6	68114992	68114993	1		chr6	68099068	68099069	3		chr6	68097330	68097331	1
chr6	68114997	68114998	4		chr6	68099245	68099246	3		chr6	68097495	68097496	1
chr6	68115045	68115046	2		chr6	68100057	68100058	3		chr6	68097666	68097667	1
chr6	68115049	68115050	1		chr6	68101272	68101273	1		chr6	68098528	68098529	3
chr6	68115401	68115402	2		chr6	68101685	68101686	3		chr6	68098963	68098964	1
chr6	68115405	68115406	1		chr6	68101980	68101981	1		chr6	68099245	68099246	1
chr6	68115707	68115708	4		chr6	68102172	68102173	2		chr6	68099707	68099708	2
chr6	68115712	68115713	1		chr6	68102206	68102207	2		chr6	68099781	68099782	1
chr6	68116041	68116042	1		chr6	68102803	68102804	1		chr6	68100060	68100061	1
chr6	68116755	68116756	1		chr6	68103511	68103512	2		chr6	68100480	68100481	3
chr6	68117160	68117161	1		chr6	68104581	68104582	2		chr6	68100485	68100486	1
chr6	68117304	68117305	1		chr6	68104585	68104586	1		chr6	68101272	68101273	2
chr6	68120082	68120083	1		chr6	68104860	68104861	1		chr6	68101550	68101551	1
chr6	68122999	68123000	1		chr6	68106320	68106321	1		chr6	68101980	68101981	1
chr6	68123002	68123003	3		chr6	68106784	68106785	2		chr6	68102165	68102166	1
chr6	68123255	68123256	5		chr6	68107343	68107344	1		chr6	68102176	68102177	1
chr6	68123833	68123834	3		chr6	68107554	68107555	1		chr6	68102694	68102695	1
chr6	68124543	68124544	2		chr6	68107716	68107717	1		chr6	68103511	68103512	2
chr6	68124937	68124938	1		chr6	68107952	68107953	1		chr6	68103514	68103515	4
chr6	68125710	68125711	3		chr6	68108603	68108604	1		chr6	68104581	68104582	1
chr6	68126045	68126046	1		chr6	68109803	68109804	1		chr6	68104585	68104586	1
chr6	68126153	68126154	1		chr6	68109806	68109807	2		chr6	68104860	68104861	1
chr6	68126412	68126413	2		chr6	68110424	68110425	3		chr6	68104864	68104865	1
chr6	68127564	68127565	2		chr6	68111352	68111353	1		chr6	68104951	68104952	1
chr6	68127568	68127569	1		chr6	68112619	68112620	3		chr6	68104969	68104970	2
chr6	68127913	68127914	1		chr6	68112710	68112711	1		chr6	68105233	68105234	1
chr6	68128488	68128489	1		chr6	68113558	68113559	4		chr6	68105269	68105270	1
chr6	68128512	68128513	1		chr6	68113709	68113710	2		chr6	68105630	68105631	2
chr6	68129981	68129982	2		chr6	68114368	68114369	2		chr6	68105835	68105836	1
chr6	68129984	68129985	1		chr6	68114451	68114452	1		chr6	68106781	68106782	1
chr6	68130208	68130209	2		chr6	68114455	68114456	2		chr6	68106784	68106785	1
chr6	68130211	68130212	1		chr6	68114565	68114566	1		chr6	68107245	68107246	2
chr6	68130439	68130440	2		chr6	68114568	68114569	1		chr6	68107554	68107555	2
chr6	68130725	68130726	1		chr6	68114997	68114998	5		chr6	68107716	68107717	1
chr6	68131187	68131188	1		chr6	68115049	68115050	1		chr6	68107800	68107801	1
chr6	68131904	68131905	1		chr6	68115401	68115402	2		chr6	68108527	68108528	1
chr6	68131909	68131910	1		chr6	68115712	68115713	1		chr6	68109806	68109807	2
chr6	68131958	68131959	1		chr6	68116038	68116039	4		chr6	68110424	68110425	2
chr6	68133658	68133659	1		chr6	68116759	68116760	1		chr6	68110451	68110452	1
chr6	68133661	68133662	1		chr6	68117300	68117301	1		chr6	68110727	68110728	1
chr6	68133997	68133998	1		chr6	68119037	68119038	1		chr6	68111913	68111914	1
chr6	68134000	68134001	1		chr6	68120024	68120025	1		chr6	68112168	68112169	1
chr6	68134285	68134286	1		chr6	68123002	68123003	4		chr6	68112624	68112625	2
chr6	68134828	68134829	1		chr6	68123255	68123256	2		chr6	68113561	68113562	1
chr6	68134832	68134833	1		chr6	68123833	68123834	3		chr6	68113709	68113710	2
chr6	68135715	68135716	1		chr6	68124359	68124360	1		chr6	68113846	68113847	1
chr6	68136847	68136848	2		chr6	68124363	68124364	2		chr6	68113914	68113915	1
chr6	68137196	68137197	4		chr6	68124543	68124544	1		chr6	68114368	68114369	2
chr6	68137882	68137883	1		chr6	68124849	68124850	1		chr6	68114371	68114372	2
chr6	68139703	68139704	2		chr6	68124937	68124938	1		chr6	68114565	68114566	1
chr6	68139706	68139707	1		chr6	68125140	68125141	1		chr6	68114568	68114569	1
chr6	68140971	68140972	1		chr6	68125167	68125168	1		chr6	68114992	68114993	2
chr6	68142478	68142479	1		chr6	68125706	68125707	1		chr6	68114997	68114998	12
chr6	68143430	68143431	2		chr6	68125710	68125711	1		chr6	68115045	68115046	1
chr6	68144562	68144563	1		chr6	68126041	68126042	3		chr6	68115049	68115050	3
chr6	68144728	68144729	1		chr6	68126045	68126046	1		chr6	68115401	68115402	3
chr6	68144999	68145000	2		chr6	68126153	68126154	3		chr6	68115405	68115406	2
chr6	68145013	68145014	3		chr6	68126866	68126867	1		chr6	68115707	68115708	1
chr6	68145410	68145411	2		chr6	68126869	68126870	1		chr6	68116038	68116039	1
chr6	68145449	68145450	1		chr6	68127097	68127098	1		chr6	68116041	68116042	1
chr6	68145632	68145633	5		chr6	68127564	68127565	1		chr6	68116759	68116760	1
chr6	68145635	68145636	1		chr6	68127913	68127914	1		chr6	68117160	68117161	2
chr6	68145873	68145874	1		chr6	68128956	68128957	1		chr6	68117163	68117164	1
chr6	68145874	68145875	4		chr6	68129076	68129077	1		chr6	68119037	68119038	2
chr6	68146477	68146478	2		chr6	68129981	68129982	1		chr6	68120024	68120025	1
chr6	68146481	68146482	1		chr6	68129984	68129985	7		chr6	68120082	68120083	2
chr6	68147212	68147213	7		chr6	68130439	68130440	1		chr6	68123002	68123003	2
chr6	68147337	68147338	2		chr6	68131190	68131191	3		chr6	68123255	68123256	2
chr6	68147340	68147341	1		chr6	68131909	68131910	2		chr6	68123833	68123834	1
chr6	68147835	68147836	10		chr6	68132142	68132143	2		chr6	68124359	68124360	1
chr6	68147838	68147839	2		chr6	68132148	68132149	1		chr6	68124363	68124364	1
chr6	68149109	68149110	7		chr6	68132980	68132981	1		chr6	68124543	68124544	3
chr6	68149154	68149155	1		chr6	68132983	68132984	2		chr6	68124849	68124850	2
chr6	68149157	68149158	3		chr6	68133661	68133662	3		chr6	68124934	68124935	3
chr6	68150208	68150209	2		chr6	68134000	68134001	3		chr6	68124937	68124938	2
chr6	68150211	68150212	7		chr6	68134288	68134289	2		chr6	68125133	68125134	1
chr6	68150468	68150469	2		chr6	68134828	68134829	1		chr6	68125167	68125168	1
chr6	68150472	68150473	2		chr6	68135010	68135011	1		chr6	68126045	68126046	1
chr6	68150576	68150577	1		chr6	68135715	68135716	2		chr6	68126153	68126154	5
chr6	68150583	68150584	1		chr6	68135841	68135842	1		chr6	68126408	68126409	1
chr6	68150621	68150622	1		chr6	68136621	68136622	1		chr6	68126412	68126413	2
chr6	68150622	68150623	6		chr6	68137196	68137197	1		chr6	68126732	68126733	2
chr6	68150627	68150628	2		chr6	68137199	68137200	2		chr6	68127199	68127200	1
chr6	68150741	68150742	5		chr6	68144562	68144563	1		chr6	68127564	68127565	1
chr6	68151666	68151667	3		chr6	68145013	68145014	2		chr6	68127913	68127914	2
chr6	68151669	68151670	7		chr6	68145449	68145450	1		chr6	68128488	68128489	1
chr6	68151672	68151673	15		chr6	68145874	68145875	4		chr6	68129981	68129982	1
chr6	68151756	68151757	5		chr6	68146477	68146478	3		chr6	68129984	68129985	3
chr6	68151760	68151761	5		chr6	68146481	68146482	1		chr6	68130211	68130212	3
chr6	68151947	68151948	5		chr6	68147209	68147210	4		chr6	68131190	68131191	1
chr6	68152026	68152027	5		chr6	68147212	68147213	5		chr6	68132142	68132143	2
chr6	68152029	68152030	3		chr6	68147337	68147338	4		chr6	68132980	68132981	1
chr6	68152295	68152296	2		chr6	68147340	68147341	1		chr6	68133661	68133662	2
chr6	68152298	68152299	4		chr6	68147835	68147836	10		chr6	68133997	68133998	1
chr6	68152307	68152308	4		chr6	68147838	68147839	2		chr6	68134000	68134001	1
chr6	68152310	68152311	1		chr6	68149106	68149107	1		chr6	68134288	68134289	4
chr6	68152604	68152605	4		chr6	68149109	68149110	16		chr6	68135010	68135011	2
chr6	68152608	68152609	4		chr6	68149157	68149158	3		chr6	68135595	68135596	1
chr6	68152792	68152793	4		chr6	68150208	68150209	14		chr6	68135712	68135713	1
chr6	68152795	68152796	3		chr6	68150211	68150212	5		chr6	68135838	68135839	1
chr6	68153054	68153055	3		chr6	68150468	68150469	3		chr6	68135841	68135842	3
chr6	68153058	68153059	4		chr6	68150472	68150473	1		chr6	68136621	68136622	2
chr6	68153115	68153116	4		chr6	68150580	68150581	2		chr6	68137196	68137197	1
chr6	68153119	68153120	1		chr6	68150622	68150623	6		chr6	68137882	68137883	1
chr6	68153495	68153496	1		chr6	68150627	68150628	2		chr6	68137947	68137948	1
chr6	68153498	68153499	3		chr6	68150741	68150742	4		chr6	68137999	68138000	1
chr6	68153529	68153530	1		chr6	68150745	68150746	5		chr6	68144491	68144492	1
chr6	68153533	68153534	1		chr6	68151669	68151670	21		chr6	68145013	68145014	1
chr6	68153997	68153998	2		chr6	68151670	68151671	1		chr6	68145349	68145350	1
chr6	68154082	68154083	1		chr6	68151672	68151673	31		chr6	68145410	68145411	2
chr6	68154686	68154687	4		chr6	68151756	68151757	7		chr6	68146481	68146482	4
chr6	68154700	68154701	1		chr6	68151760	68151761	6		chr6	68147209	68147210	2
chr6	68154704	68154705	1		chr6	68151943	68151944	3		chr6	68147212	68147213	8
chr6	68154739	68154740	4		chr6	68151947	68151948	2		chr6	68147337	68147338	3
chr6	68155024	68155025	2		chr6	68152026	68152027	2		chr6	68147340	68147341	2
chr6	68155205	68155206	1		chr6	68152029	68152030	2		chr6	68147835	68147836	7
chr6	68155422	68155423	2		chr6	68152295	68152296	1		chr6	68147838	68147839	8
chr6	68155693	68155694	1		chr6	68152298	68152299	3		chr6	68149106	68149107	1
chr6	68155896	68155897	1		chr6	68152307	68152308	5		chr6	68149109	68149110	7
chr6	68157665	68157666	2		chr6	68152310	68152311	1		chr6	68149157	68149158	1
chr6	68157669	68157670	2		chr6	68152604	68152605	3		chr6	68150208	68150209	6
chr6	68157836	68157837	4		chr6	68152608	68152609	4		chr6	68150211	68150212	6
chr6	68158758	68158759	1		chr6	68152792	68152793	2		chr6	68150468	68150469	3
chr6	68159792	68159793	3		chr6	68152795	68152796	2		chr6	68150472	68150473	6
chr6	68160151	68160152	2		chr6	68153054	68153055	3		chr6	68150576	68150577	1
chr6	68160395	68160396	1		chr6	68153058	68153059	4		chr6	68150580	68150581	2
chr6	68160548	68160549	5		chr6	68153062	68153063	1		chr6	68150622	68150623	6
chr6	68160771	68160772	1		chr6	68153115	68153116	4		chr6	68150627	68150628	2
chr6	68160824	68160825	1		chr6	68153119	68153120	3		chr6	68150741	68150742	3
chr6	68161078	68161079	2		chr6	68153529	68153530	2		chr6	68150745	68150746	4
chr6	68161113	68161114	3		chr6	68153997	68153998	1		chr6	68151669	68151670	19
chr6	68161127	68161128	7		chr6	68154000	68154001	10		chr6	68151672	68151673	24
chr6	68162029	68162030	1		chr6	68154082	68154083	5		chr6	68151756	68151757	2
chr6	68162119	68162120	1		chr6	68154686	68154687	4		chr6	68151760	68151761	2
chr6	68162148	68162149	1		chr6	68154700	68154701	2		chr6	68151943	68151944	1
chr6	68162255	68162256	1		chr6	68154704	68154705	4		chr6	68151947	68151948	6
chr6	68162742	68162743	1		chr6	68154739	68154740	3		chr6	68152026	68152027	2
chr6	68163100	68163101	1		chr6	68155021	68155022	2		chr6	68152029	68152030	2
chr6	68163212	68163213	1		chr6	68155201	68155202	1		chr6	68152295	68152296	2
chr6	68163215	68163216	1		chr6	68155422	68155423	1		chr6	68152298	68152299	4
chr6	68163239	68163240	1		chr6	68155690	68155691	2		chr6	68152307	68152308	3
chr6	68163242	68163243	1		chr6	68155693	68155694	2		chr6	68152310	68152311	2
chr6	68163332	68163333	1		chr6	68155892	68155893	2		chr6	68152604	68152605	2
chr6	68163419	68163420	2		chr6	68155896	68155897	1		chr6	68152608	68152609	1
chr6	68163422	68163423	1		chr6	68157665	68157666	2		chr6	68152792	68152793	5
chr6	68163726	68163727	2		chr6	68157669	68157670	1		chr6	68152795	68152796	2
chr6	68163823	68163824	1		chr6	68157836	68157837	4		chr6	68152798	68152799	1
chr6	68164481	68164482	2		chr6	68158577	68158578	1		chr6	68153054	68153055	3
chr6	68164699	68164700	2		chr6	68159787	68159788	1		chr6	68153058	68153059	2
chr6	68165225	68165226	1		chr6	68160151	68160152	2		chr6	68153115	68153116	5
chr6	68165402	68165403	1		chr6	68160391	68160392	4		chr6	68153119	68153120	2
chr6	68165454	68165455	1		chr6	68160395	68160396	1		chr6	68153498	68153499	2
chr6	68165565	68165566	1		chr6	68160545	68160546	2		chr6	68153529	68153530	5
chr6	68165569	68165570	1		chr6	68160548	68160549	3		chr6	68153533	68153534	3
chr6	68165668	68165669	1		chr6	68160771	68160772	2		chr6	68153997	68153998	2
chr6	68165673	68165674	1		chr6	68160824	68160825	1		chr6	68154000	68154001	1
chr6	68165739	68165740	1		chr6	68161074	68161075	3		chr6	68154082	68154083	2
chr6	68166018	68166019	1		chr6	68161076	68161077	1		chr6	68154087	68154088	2
chr6	68166023	68166024	1		chr6	68161078	68161079	4		chr6	68154686	68154687	7
chr6	68166266	68166267	1		chr6	68161113	68161114	5		chr6	68154704	68154705	1
chr6	68166449	68166450	1		chr6	68161127	68161128	7		chr6	68154722	68154723	2
chr6	68166579	68166580	2		chr6	68161130	68161131	1		chr6	68154739	68154740	2
chr6	68166932	68166933	2		chr6	68161336	68161337	1		chr6	68155021	68155022	2
chr6	68167215	68167216	1		chr6	68162143	68162144	2		chr6	68155201	68155202	1
chr6	68167574	68167575	1		chr6	68163212	68163213	1		chr6	68155690	68155691	2
chr6	68167592	68167593	2		chr6	68163215	68163216	1		chr6	68155693	68155694	6
chr6	68167801	68167802	3		chr6	68163291	68163292	1		chr6	68155812	68155813	1
chr6	68167805	68167806	1		chr6	68163329	68163330	1		chr6	68155896	68155897	1
chr6	68168227	68168228	2		chr6	68163365	68163366	1		chr6	68156114	68156115	1
chr6	68168657	68168658	1		chr6	68163419	68163420	2		chr6	68157026	68157027	1
chr6	68168662	68168663	2		chr6	68163723	68163724	2		chr6	68157669	68157670	2
chr6	68168861	68168862	1		chr6	68163726	68163727	8		chr6	68157882	68157883	3
chr6	68168912	68168913	1		chr6	68163823	68163824	4		chr6	68158052	68158053	2
chr6	68168966	68168967	1		chr6	68163826	68163827	3		chr6	68158577	68158578	1
chr6	68169175	68169176	4		chr6	68163874	68163875	1		chr6	68159787	68159788	2
chr6	68169338	68169339	2		chr6	68164477	68164478	1		chr6	68160391	68160392	2
chr6	68169600	68169601	2		chr6	68164481	68164482	1		chr6	68160395	68160396	4
chr6	68169784	68169785	5		chr6	68164699	68164700	7		chr6	68160548	68160549	1
chr6	68170138	68170139	1		chr6	68165225	68165226	4		chr6	68160556	68160557	2
chr6	68170142	68170143	3		chr6	68165398	68165399	1		chr6	68160824	68160825	1
chr6	68170145	68170146	2		chr6	68165402	68165403	2		chr6	68161078	68161079	4
chr6	68170291	68170292	10		chr6	68165739	68165740	1		chr6	68161113	68161114	2
chr6	68170298	68170299	4		chr6	68166018	68166019	1		chr6	68161127	68161128	5
chr6	68170930	68170931	6		chr6	68166023	68166024	1		chr6	68161130	68161131	1
chr6	68171060	68171061	3		chr6	68166269	68166270	1		chr6	68162029	68162030	1
chr6	68171364	68171365	2		chr6	68166579	68166580	1		chr6	68162742	68162743	1
chr6	68171425	68171426	4		chr6	68166586	68166587	3		chr6	68163100	68163101	1
chr6	68174058	68174059	2		chr6	68166932	68166933	2		chr6	68163239	68163240	1
chr6	68175369	68175370	2		chr6	68167156	68167157	1		chr6	68163332	68163333	1
chr6	68177681	68177682	1		chr6	68167215	68167216	1		chr6	68163365	68163366	1
chr6	68178023	68178024	2		chr6	68168173	68168174	1		chr6	68163419	68163420	2
chr6	68178470	68178471	2		chr6	68168227	68168228	3		chr6	68163726	68163727	1
chr6	68178473	68178474	8		chr6	68168657	68168658	1		chr6	68163823	68163824	1
chr6	68178937	68178938	6		chr6	68168662	68168663	1		chr6	68163879	68163880	2
chr6	68178941	68178942	4		chr6	68168912	68168913	3		chr6	68164477	68164478	2
chr6	68182232	68182233	1		chr6	68168966	68168967	5		chr6	68164481	68164482	2
chr6	68182759	68182760	1		chr6	68168970	68168971	3		chr6	68164699	68164700	7
chr6	68183948	68183949	2		chr6	68169171	68169172	2		chr6	68165457	68165458	2
chr6	68183968	68183969	1		chr6	68169175	68169176	2		chr6	68165676	68165677	1
chr6	68186983	68186984	1		chr6	68169335	68169336	7		chr6	68165739	68165740	1
chr6	68186986	68186987	5		chr6	68169338	68169339	3		chr6	68165742	68165743	2
chr6	68186994	68186995	2		chr6	68169600	68169601	3		chr6	68166023	68166024	3
chr6	68187640	68187641	2		chr6	68169784	68169785	8		chr6	68166269	68166270	1
chr6	68187644	68187645	1		chr6	68169785	68169786	1		chr6	68166449	68166450	2
chr6	68187875	68187876	2		chr6	68169788	68169789	1		chr6	68166932	68166933	2
chr6	68187878	68187879	6		chr6	68170142	68170143	2		chr6	68167156	68167157	2
chr6	68187930	68187931	1		chr6	68170145	68170146	7		chr6	68167215	68167216	2
chr6	68188046	68188047	1		chr6	68170291	68170292	1		chr6	68167574	68167575	2
chr6	68188424	68188425	1		chr6	68170925	68170926	2		chr6	68167801	68167802	6
chr6	68188459	68188460	1		chr6	68170930	68170931	6		chr6	68167805	68167806	2
chr6	68188632	68188633	1		chr6	68171199	68171200	1		chr6	68168170	68168171	4
chr6	68188876	68188877	1		chr6	68171202	68171203	1		chr6	68168173	68168174	1
chr6	68188896	68188897	1		chr6	68171425	68171426	2		chr6	68168227	68168228	3
chr6	68189133	68189134	2		chr6	68174058	68174059	3		chr6	68168657	68168658	1
chr6	68189794	68189795	3		chr6	68175417	68175418	1		chr6	68168662	68168663	1
chr6	68189797	68189798	2		chr6	68176355	68176356	5		chr6	68168864	68168865	1
chr6	68190053	68190054	1		chr6	68178470	68178471	2		chr6	68168912	68168913	1
chr6	68190057	68190058	1		chr6	68178473	68178474	1		chr6	68168916	68168917	5
chr6	68190535	68190536	3		chr6	68178937	68178938	2		chr6	68168966	68168967	5
chr6	68190539	68190540	3		chr6	68178941	68178942	4		chr6	68169171	68169172	2
chr6	68191213	68191214	1		chr6	68180925	68180926	1		chr6	68169175	68169176	3
chr6	68191216	68191217	1		chr6	68182232	68182233	1		chr6	68169335	68169336	2
chr6	68191291	68191292	1		chr6	68183948	68183949	1		chr6	68169338	68169339	5
chr6	68191619	68191620	1		chr6	68184169	68184170	2		chr6	68169600	68169601	3
chr6	68191623	68191624	5		chr6	68186986	68186987	4		chr6	68169784	68169785	10
chr6	68191642	68191643	5		chr6	68186994	68186995	5		chr6	68169787	68169789	1
chr6	68193963	68193964	2		chr6	68187643	68187645	1		chr6	68170142	68170143	3
chr6	68194095	68194096	1		chr6	68187647	68187648	4		chr6	68170145	68170146	10
chr6	68194098	68194099	3		chr6	68187878	68187879	4		chr6	68170291	68170292	5
chr6	68194378	68194379	3		chr6	68187930	68187931	1		chr6	68170298	68170299	4
chr6	68194392	68194393	2		chr6	68188046	68188047	1		chr6	68170930	68170931	2
chr6	68194544	68194545	4		chr6	68188049	68188050	4		chr6	68171060	68171061	1
chr6	68194793	68194794	4		chr6	68188455	68188456	2		chr6	68171064	68171065	1
chr6	68194832	68194833	5		chr6	68188459	68188460	2		chr6	68171199	68171200	4
chr6	68194991	68194992	1		chr6	68188876	68188877	1		chr6	68171359	68171360	2
chr6	68195086	68195087	2		chr6	68188896	68188897	1		chr6	68171364	68171365	1
chr6	68195089	68195090	2		chr6	68189127	68189128	1		chr6	68171425	68171426	6
chr6	68195385	68195386	1		chr6	68189797	68189798	2		chr6	68172555	68172556	1
chr6	68195744	68195745	2		chr6	68190107	68190108	1		chr6	68175417	68175418	2
chr6	68196286	68196287	2		chr6	68190111	68190112	1		chr6	68176355	68176356	5
chr6	68196289	68196290	2		chr6	68190535	68190536	2		chr6	68177100	68177101	1
chr6	68196332	68196333	5		chr6	68190539	68190540	2		chr6	68177523	68177524	1
chr6	68196336	68196337	1		chr6	68191141	68191142	4		chr6	68178020	68178021	1
chr6	68197014	68197015	3		chr6	68191213	68191214	1		chr6	68178065	68178066	1
chr6	68197093	68197094	1		chr6	68191216	68191217	2		chr6	68178093	68178094	1
chr6	68197361	68197362	3		chr6	68191291	68191292	1		chr6	68178470	68178471	3
chr6	68197475	68197476	7		chr6	68191296	68191297	3		chr6	68178473	68178474	1
chr6	68197782	68197783	5		chr6	68191623	68191624	3		chr6	68178941	68178942	2
chr6	68198323	68198324	3		chr6	68191642	68191643	11		chr6	68180492	68180493	1
chr6	68198391	68198392	1		chr6	68193963	68193964	1		chr6	68182226	68182227	1
chr6	68198395	68198396	2		chr6	68194095	68194096	2		chr6	68182759	68182760	1
chr6	68198425	68198426	2		chr6	68194098	68194099	3		chr6	68183948	68183949	1
chr6	68198428	68198429	1		chr6	68194378	68194379	3		chr6	68186986	68186987	2
chr6	68198526	68198527	4		chr6	68194392	68194393	1		chr6	68186987	68186988	1
chr6	68198529	68198530	1		chr6	68194544	68194545	2		chr6	68186994	68186995	2
chr6	68198766	68198767	2		chr6	68194790	68194791	2		chr6	68187878	68187879	3
chr6	68199325	68199326	1		chr6	68194793	68194794	4		chr6	68187930	68187931	1
chr6	68199364	68199365	3		chr6	68194832	68194833	3		chr6	68188046	68188047	2
chr6	68200019	68200020	1		chr6	68195086	68195087	4		chr6	68188049	68188050	2
chr6	68200023	68200024	8		chr6	68195385	68195386	2		chr6	68188424	68188425	4
chr6	68200239	68200240	5		chr6	68196286	68196287	3		chr6	68188459	68188460	2
chr6	68200560	68200561	6		chr6	68196289	68196290	1		chr6	68188632	68188633	1
chr6	68200565	68200566	3		chr6	68196332	68196333	2		chr6	68188876	68188877	1
chr6	68202759	68202760	2		chr6	68197014	68197015	3		chr6	68188896	68188897	1
chr6	68202764	68202765	4		chr6	68197361	68197362	4		chr6	68189133	68189134	1
chr6	68203461	68203462	1		chr6	68197475	68197476	6		chr6	68189794	68189795	3
chr6	68203465	68203466	3		chr6	68197478	68197479	1		chr6	68189797	68189798	5
chr6	68203558	68203559	3		chr6	68197782	68197783	7		chr6	68190057	68190058	1
chr6	68203561	68203562	1		chr6	68198323	68198324	4		chr6	68190107	68190108	2
chr6	68203621	68203622	1		chr6	68198326	68198327	3		chr6	68190111	68190112	4
chr6	68203678	68203679	7		chr6	68198391	68198392	1		chr6	68190535	68190536	2
chr6	68203683	68203684	1		chr6	68198395	68198396	1		chr6	68190539	68190540	1
chr6	68204132	68204133	2		chr6	68198425	68198426	8		chr6	68191138	68191139	1
chr6	68204137	68204138	2		chr6	68199322	68199323	1		chr6	68191213	68191214	1
chr6	68204256	68204257	1		chr6	68199325	68199326	8		chr6	68191216	68191217	5
chr6	68204751	68204752	4		chr6	68199364	68199365	2		chr6	68191291	68191292	2
chr6	68204754	68204755	4		chr6	68200019	68200020	4		chr6	68191296	68191297	2
chr6	68205484	68205485	4		chr6	68200023	68200024	9		chr6	68191623	68191624	1
chr6	68205488	68205489	1		chr6	68200239	68200240	2		chr6	68191642	68191643	4
chr6	68205794	68205795	1		chr6	68200560	68200561	4		chr6	68191645	68191646	2
chr6	68205797	68205798	2		chr6	68200565	68200566	7		chr6	68193963	68193964	1
chr6	68206259	68206260	2		chr6	68202759	68202760	5		chr6	68194095	68194096	2
chr6	68206263	68206264	1		chr6	68202764	68202765	2		chr6	68194098	68194099	1
chr6	68206311	68206312	5		chr6	68203461	68203462	1		chr6	68194378	68194379	3
chr6	68206314	68206315	1		chr6	68203465	68203466	5		chr6	68194544	68194545	6
chr6	68206362	68206363	1		chr6	68203561	68203562	2		chr6	68194790	68194791	1
chr6	68206399	68206400	1		chr6	68203621	68203622	6		chr6	68194793	68194794	2
chr6	68206402	68206403	2		chr6	68203683	68203684	2		chr6	68194830	68194831	1
chr6	68206605	68206606	8		chr6	68204132	68204133	1		chr6	68194832	68194833	1
chr6	68206608	68206609	2		chr6	68204196	68204197	1		chr6	68194991	68194992	1
chr6	68206893	68206894	3		chr6	68204249	68204250	2		chr6	68195086	68195087	1
chr6	68206896	68206897	1		chr6	68204256	68204257	1		chr6	68195089	68195090	1
chr6	68207101	68207102	4		chr6	68204751	68204752	1		chr6	68195381	68195382	1
chr6	68207179	68207180	3		chr6	68205484	68205485	2		chr6	68195385	68195386	7
chr6	68207348	68207349	2		chr6	68205488	68205489	1		chr6	68195744	68195745	2
chr6	68207544	68207545	3		chr6	68205794	68205795	3		chr6	68196286	68196287	1
chr6	68208109	68208110	1		chr6	68205797	68205798	2		chr6	68196289	68196290	3
chr6	68208145	68208146	2		chr6	68206259	68206260	4		chr6	68196332	68196333	6
chr6	68208165	68208166	2		chr6	68206263	68206264	8		chr6	68197014	68197015	7
chr6	68208549	68208550	2		chr6	68206311	68206312	1		chr6	68197093	68197094	3
chr6	68209468	68209469	4		chr6	68206314	68206315	3		chr6	68197361	68197362	2
chr6	68210815	68210816	4		chr6	68206362	68206363	1		chr6	68197364	68197365	3
chr6	68211348	68211349	1		chr6	68206402	68206403	1		chr6	68197475	68197476	9
chr6	68211563	68211564	2		chr6	68206605	68206606	7		chr6	68197478	68197479	1
chr6	68211635	68211636	2		chr6	68206608	68206609	3		chr6	68197782	68197783	7
chr6	68212554	68212555	2		chr6	68206893	68206894	3		chr6	68198326	68198327	1
chr6	68212695	68212696	1		chr6	68206896	68206897	1		chr6	68198391	68198392	2
chr6	68213207	68213208	1		chr6	68207096	68207097	1		chr6	68198425	68198426	1
chr6	68213705	68213706	1		chr6	68207101	68207102	1		chr6	68198428	68198429	1
chr6	68214920	68214921	4		chr6	68207183	68207184	4		chr6	68198526	68198527	3
chr6	68215066	68215067	1		chr6	68207274	68207275	1		chr6	68198529	68198530	1
chr6	68215116	68215117	1		chr6	68207348	68207349	1		chr6	68198766	68198767	3
chr6	68215270	68215271	1		chr6	68207544	68207545	2		chr6	68199322	68199323	2
chr6	68215455	68215456	1		chr6	68207549	68207550	3		chr6	68199325	68199326	6
chr6	68215595	68215596	2		chr6	68207949	68207950	2		chr6	68199364	68199365	3
chr6	68215598	68215599	1		chr6	68207952	68207953	3		chr6	68199372	68199373	1
chr6	68217433	68217434	1		chr6	68208109	68208110	2		chr6	68200023	68200024	7
chr6	68217847	68217848	2		chr6	68208145	68208146	2		chr6	68200560	68200561	5
chr6	68218169	68218170	1		chr6	68208165	68208166	1		chr6	68200565	68200566	3
chr6	68218350	68218351	1		chr6	68208544	68208545	1		chr6	68202759	68202760	4
chr6	68218699	68218700	1		chr6	68208549	68208550	2		chr6	68202764	68202765	8
chr6	68219358	68219359	1		chr6	68209468	68209469	2		chr6	68203465	68203466	3
chr6	68219661	68219662	1		chr6	68209759	68209760	2		chr6	68203561	68203562	4
chr6	68220001	68220002	1		chr6	68209763	68209764	1		chr6	68203621	68203622	2
chr6	68220052	68220053	1		chr6	68210811	68210812	1		chr6	68203625	68203626	3
chr6	68220650	68220651	1		chr6	68210903	68210904	3		chr6	68203678	68203679	2
chr6	68220728	68220729	1		chr6	68210907	68210908	1		chr6	68204132	68204133	1
chr6	68220731	68220732	1		chr6	68211344	68211345	2		chr6	68204137	68204138	1
chr6	68220902	68220903	1		chr6	68211348	68211349	2		chr6	68204196	68204197	1
chr6	68221250	68221251	2		chr6	68211563	68211564	1		chr6	68204249	68204250	2
chr6	68221253	68221254	2		chr6	68211635	68211636	4		chr6	68204250	68204251	1
chr6	68221898	68221899	3		chr6	68212559	68212560	1		chr6	68204256	68204257	3
chr6	68221985	68221986	1		chr6	68212690	68212691	1		chr6	68204751	68204752	5
chr6	68223867	68223868	1		chr6	68212860	68212861	1		chr6	68204754	68204755	2
chr6	68223934	68223935	1		chr6	68213203	68213204	2		chr6	68205484	68205485	4
chr6	68224236	68224237	1		chr6	68213207	68213208	2		chr6	68205488	68205489	1
chr6	68224978	68224979	1		chr6	68213311	68213312	1		chr6	68205794	68205795	3
chr6	68227352	68227353	1		chr6	68213403	68213404	2		chr6	68205797	68205798	3
chr6	68228012	68228013	2		chr6	68213702	68213703	4		chr6	68206259	68206260	2
chr6	68230809	68230810	6		chr6	68213705	68213706	2		chr6	68206263	68206264	4
chr6	68231349	68231350	2		chr6	68214736	68214737	2		chr6	68206314	68206315	1
chr6	68231865	68231866	1		chr6	68214743	68214744	1		chr6	68206399	68206400	1
chr6	68233255	68233256	1		chr6	68214917	68214918	1		chr6	68206605	68206606	7
chr6	68240453	68240454	1		chr6	68214920	68214921	2		chr6	68206608	68206609	1
chr6	68242037	68242038	1		chr6	68215452	68215453	1		chr6	68206893	68206894	7
chr6	68242040	68242041	3		chr6	68215455	68215456	4		chr6	68206896	68206897	1
chr6	68242836	68242837	1		chr6	68215595	68215596	1		chr6	68207096	68207097	1
chr6	68242839	68242840	1		chr6	68216172	68216173	2		chr6	68207101	68207102	4
chr6	68243029	68243030	1		chr6	68216592	68216593	1		chr6	68207183	68207184	1
chr6	68243352	68243353	1		chr6	68216706	68216707	1		chr6	68207274	68207275	2
chr6	68243357	68243358	1		chr6	68216710	68216711	1		chr6	68207348	68207349	3
chr6	68244229	68244230	2		chr6	68217217	68217218	2		chr6	68207544	68207545	1
chr6	68245215	68245216	1		chr6	68217220	68217221	1		chr6	68207949	68207950	2
chr6	68246056	68246057	1		chr6	68217433	68217434	1		chr6	68207952	68207953	3
chr6	68246199	68246200	1		chr6	68218169	68218170	1		chr6	68208145	68208146	2
chr6	68246267	68246268	1		chr6	68218350	68218351	1		chr6	68208165	68208166	1
chr6	68246777	68246778	1		chr6	68218353	68218354	2		chr6	68208544	68208545	1
chr6	68247067	68247068	2		chr6	68218528	68218529	1		chr6	68208549	68208550	1
chr6	68247168	68247169	1		chr6	68218531	68218532	1		chr6	68208731	68208732	1
chr6	68247342	68247343	1		chr6	68218699	68218700	2		chr6	68208932	68208933	3
chr6	68247513	68247514	1		chr6	68218962	68218963	4		chr6	68209763	68209764	2
chr6	68247641	68247642	1		chr6	68219191	68219192	1		chr6	68210811	68210812	1
chr6	68247972	68247973	1		chr6	68219358	68219359	2		chr6	68210815	68210816	3
chr6	68248308	68248309	1		chr6	68219431	68219432	2		chr6	68211348	68211349	3
chr6	68249097	68249098	1		chr6	68220001	68220002	1		chr6	68211560	68211561	1
chr6	68249424	68249425	1		chr6	68220023	68220024	1		chr6	68211563	68211564	3
chr6	68249820	68249821	3		chr6	68220728	68220729	4		chr6	68211635	68211636	4
chr6	68250289	68250290	1		chr6	68220731	68220732	4		chr6	68211638	68211639	2
chr6	68250357	68250358	6		chr6	68220902	68220903	1		chr6	68212554	68212555	1
chr6	68250637	68250638	2		chr6	68221250	68221251	4		chr6	68212559	68212560	1
chr6	68251340	68251341	1		chr6	68221253	68221254	3		chr6	68212695	68212696	3
chr6	68251342	68251343	3		chr6	68221898	68221899	5		chr6	68212860	68212861	2
chr6	68252105	68252106	1		chr6	68221985	68221986	1		chr6	68213307	68213308	2
chr6	68252239	68252240	1		chr6	68222052	68222053	1		chr6	68213403	68213404	2
chr6	68252242	68252243	2		chr6	68222624	68222625	2		chr6	68213702	68213703	2
chr6	68252538	68252539	2		chr6	68223283	68223284	1		chr6	68213705	68213706	1
chr6	68252561	68252562	2		chr6	68223286	68223287	4		chr6	68214739	68214740	1
chr6	68252564	68252565	1		chr6	68223864	68223865	1		chr6	68214740	68214741	2
chr6	68252708	68252709	2		chr6	68223934	68223935	2		chr6	68214743	68214744	2
chr6	68252749	68252750	1		chr6	68224236	68224237	1		chr6	68214920	68214921	4
chr6	68252753	68252754	1		chr6	68225394	68225395	1		chr6	68215066	68215067	1
chr6	68253236	68253237	1		chr6	68226024	68226025	1		chr6	68215119	68215120	1
chr6	68253345	68253346	2		chr6	68226724	68226725	2		chr6	68215270	68215271	2
chr6	68253660	68253661	1		chr6	68230809	68230810	4		chr6	68215273	68215274	1
chr6	68254145	68254146	2		chr6	68231345	68231346	3		chr6	68215505	68215506	1
chr6	68255130	68255131	1		chr6	68231349	68231350	3		chr6	68215509	68215510	2
chr6	68255134	68255135	2		chr6	68231919	68231920	1		chr6	68215595	68215596	1
chr6	68255409	68255410	1		chr6	68232932	68232933	2		chr6	68216172	68216173	3
chr6	68255413	68255414	3		chr6	68233255	68233256	1		chr6	68216175	68216176	1
chr6	68255496	68255497	1		chr6	68233258	68233259	1		chr6	68216710	68216711	1
chr6	68255500	68255501	3		chr6	68241327	68241328	1		chr6	68217044	68217045	2
chr6	68255518	68255519	4		chr6	68241417	68241418	1		chr6	68218353	68218354	1
chr6	68255836	68255837	4		chr6	68241754	68241755	5		chr6	68218528	68218529	2
chr6	68256068	68256069	1		chr6	68242037	68242038	2		chr6	68218699	68218700	2
chr6	68256274	68256275	1		chr6	68243084	68243085	2		chr6	68218959	68218960	1
chr6	68256387	68256388	1		chr6	68243087	68243088	1		chr6	68218962	68218963	2
chr6	68256871	68256872	1		chr6	68243357	68243358	2		chr6	68219187	68219188	1
chr6	68257463	68257464	1		chr6	68244226	68244227	1		chr6	68219191	68219192	1
chr6	68257780	68257781	1		chr6	68244229	68244230	2		chr6	68219431	68219432	4
chr6	68257784	68257785	1		chr6	68244538	68244539	1		chr6	68220023	68220024	1
chr6	68257878	68257879	1		chr6	68246052	68246053	1		chr6	68220728	68220729	1
chr6	68257881	68257882	1		chr6	68246056	68246057	1		chr6	68220907	68220908	2
chr6	68259009	68259010	2		chr6	68246199	68246200	1		chr6	68221250	68221251	1
chr6	68259132	68259133	1		chr6	68246773	68246774	1		chr6	68221253	68221254	3
chr6	68259833	68259834	2		chr6	68247168	68247169	1		chr6	68221890	68221891	3
chr6	68260938	68260939	1		chr6	68247342	68247343	2		chr6	68221898	68221899	6
chr6	68260977	68260978	1		chr6	68247516	68247517	1		chr6	68222336	68222337	1
chr6	68261257	68261258	1		chr6	68247572	68247573	1		chr6	68222624	68222625	1
chr6	68261537	68261538	2		chr6	68247972	68247973	1		chr6	68223283	68223284	1
chr6	68261542	68261543	3		chr6	68249097	68249098	1		chr6	68223286	68223287	2
chr6	68261809	68261810	3		chr6	68249424	68249425	2		chr6	68223864	68223865	1
chr6	68261818	68261819	1		chr6	68249698	68249699	1		chr6	68223867	68223868	1
chr6	68261821	68261822	2		chr6	68249824	68249825	2		chr6	68223934	68223935	1
chr6	68261929	68261930	1		chr6	68250283	68250284	1		chr6	68224236	68224237	2
chr6	68262473	68262474	3		chr6	68250289	68250290	3		chr6	68225195	68225196	2
chr6	68262476	68262477	4		chr6	68250357	68250358	3		chr6	68226724	68226725	2
chr6	68262552	68262553	2		chr6	68250360	68250361	1		chr6	68226727	68226728	1
chr6	68263321	68263322	2		chr6	68251049	68251050	1		chr6	68227222	68227223	2
chr6	68264072	68264073	1		chr6	68251339	68251340	1		chr6	68227227	68227228	1
chr6	68264158	68264159	2		chr6	68251342	68251343	1		chr6	68228012	68228013	2
chr6	68265101	68265102	1		chr6	68252239	68252240	1		chr6	68228854	68228855	1
chr6	68265565	68265566	1		chr6	68252242	68252243	1		chr6	68230809	68230810	4
chr6	68266378	68266379	1		chr6	68252538	68252539	2		chr6	68231349	68231350	1
chr6	68266382	68266383	2		chr6	68252705	68252706	1		chr6	68231922	68231923	3
chr6	68266910	68266911	1		chr6	68252749	68252750	1		chr6	68232932	68232933	3
chr6	68267713	68267714	1		chr6	68253236	68253237	5		chr6	68233139	68233140	1
chr6	68268631	68268632	1		chr6	68253345	68253346	1		chr6	68241754	68241755	1
chr6	68268729	68268730	1		chr6	68253871	68253872	2		chr6	68243024	68243025	1
chr6	68268853	68268854	1		chr6	68254057	68254058	1		chr6	68243029	68243030	1
chr6	68268982	68268983	1		chr6	68254768	68254769	1		chr6	68243087	68243088	2
chr6	68268985	68268986	1		chr6	68255130	68255131	1		chr6	68243357	68243358	1
chr6	68269387	68269388	2		chr6	68255409	68255410	1		chr6	68244229	68244230	1
chr6	68270371	68270372	1		chr6	68255413	68255414	2		chr6	68244813	68244814	1
chr6	68270674	68270675	1		chr6	68255500	68255501	1		chr6	68245840	68245841	2
chr6	68270701	68270702	1		chr6	68255518	68255519	1		chr6	68246056	68246057	1
chr6	68270826	68270827	2		chr6	68255836	68255837	2		chr6	68246199	68246200	1
chr6	68271209	68271210	1		chr6	68256269	68256270	1		chr6	68246205	68246206	2
chr6	68271473	68271474	3		chr6	68256274	68256275	1		chr6	68246267	68246268	1
chr6	68272266	68272267	1		chr6	68256863	68256864	1		chr6	68247572	68247573	1
chr6	68272270	68272271	1		chr6	68257319	68257320	1		chr6	68247641	68247642	2
chr6	68272578	68272579	1		chr6	68257878	68257879	1		chr6	68247972	68247973	2
chr6	68273076	68273077	2		chr6	68257881	68257882	2		chr6	68249060	68249061	2
chr6	68273922	68273923	1		chr6	68258488	68258489	1		chr6	68249097	68249098	2
chr6	68273926	68273927	2		chr6	68258493	68258494	3		chr6	68249424	68249425	2
chr6	68274108	68274109	1		chr6	68259009	68259010	2		chr6	68249628	68249629	1
chr6	68275228	68275229	1		chr6	68259049	68259050	1		chr6	68249698	68249699	1
chr6	68275804	68275805	1		chr6	68259064	68259065	1		chr6	68249701	68249702	1
chr6	68276236	68276237	1		chr6	68259132	68259133	1		chr6	68249820	68249821	3
chr6	68276240	68276241	2		chr6	68259833	68259834	1		chr6	68250289	68250290	5
chr6	68276809	68276810	1		chr6	68260336	68260337	3		chr6	68250357	68250358	2
chr6	68276812	68276813	1		chr6	68260977	68260978	2		chr6	68250360	68250361	1
chr6	68277095	68277096	3		chr6	68260980	68260981	1		chr6	68250634	68250635	3
chr6	68278300	68278301	1		chr6	68261537	68261538	1		chr6	68251054	68251055	2
chr6	68278598	68278599	2		chr6	68261809	68261810	1		chr6	68251339	68251340	1
chr6	68278601	68278602	4		chr6	68261818	68261819	1		chr6	68251342	68251343	1
chr6	68279173	68279174	2		chr6	68262078	68262079	1		chr6	68252105	68252106	1
chr6	68279863	68279864	1		chr6	68262476	68262477	1		chr6	68252239	68252240	4
chr6	68279893	68279894	1		chr6	68262556	68262557	1		chr6	68252242	68252243	3
chr6	68280303	68280304	1		chr6	68263265	68263266	3		chr6	68252534	68252535	1
chr6	68281293	68281294	1		chr6	68263321	68263322	1		chr6	68252538	68252539	2
chr6	68282681	68282682	1		chr6	68264069	68264070	1		chr6	68252708	68252709	1
chr6	68282909	68282910	1		chr6	68264072	68264073	1		chr6	68252749	68252750	2
chr6	68283272	68283273	1		chr6	68265101	68265102	2		chr6	68253236	68253237	3
chr6	68283413	68283414	1		chr6	68265159	68265160	1		chr6	68253345	68253346	1
chr6	68283801	68283802	1		chr6	68265166	68265167	1		chr6	68253605	68253606	1
chr6	68283804	68283805	1		chr6	68265562	68265563	1		chr6	68253621	68253622	1
chr6	68284557	68284558	1		chr6	68266913	68266914	1		chr6	68253660	68253661	1
chr6	68284604	68284605	1		chr6	68267709	68267710	2		chr6	68253875	68253876	2
chr6	68284725	68284726	1		chr6	68268627	68268628	2		chr6	68254057	68254058	2
chr6	68285120	68285121	1		chr6	68268853	68268854	1		chr6	68254142	68254143	2
chr6	68285304	68285305	1		chr6	68268982	68268983	1		chr6	68255130	68255131	2
chr6	68285741	68285742	1		chr6	68269390	68269391	1		chr6	68255134	68255135	1
chr6	68286416	68286417	2		chr6	68269674	68269675	1		chr6	68255409	68255410	1
chr6	68286421	68286423	1		chr6	68270371	68270372	1		chr6	68255413	68255414	3
chr6	68286605	68286606	1		chr6	68271473	68271474	1		chr6	68255518	68255519	4
chr6	68287494	68287495	2		chr6	68272266	68272267	2		chr6	68256269	68256270	1
chr6	68287776	68287777	2		chr6	68273281	68273282	3		chr6	68256274	68256275	1
chr6	68288617	68288618	1		chr6	68273926	68273927	2		chr6	68256871	68256872	2
chr6	68289439	68289440	2		chr6	68274108	68274109	1		chr6	68257316	68257317	1
chr6	68289523	68289524	1		chr6	68275228	68275229	1		chr6	68257319	68257320	2
chr6	68289637	68289638	1		chr6	68275804	68275805	1		chr6	68257443	68257444	1
chr6	68290069	68290070	1		chr6	68276803	68276804	1		chr6	68257463	68257464	2
chr6	68290117	68290118	1		chr6	68276812	68276813	2		chr6	68257881	68257882	1
chr6	68290473	68290474	2		chr6	68277234	68277235	1		chr6	68258377	68258378	1
chr6	68290977	68290978	2		chr6	68278307	68278308	1		chr6	68258488	68258489	1
chr6	68290981	68290982	1		chr6	68278601	68278602	4		chr6	68259009	68259010	1
chr6	68293039	68293040	1		chr6	68279356	68279357	3		chr6	68260083	68260084	1
chr6	68293887	68293888	1		chr6	68279893	68279894	3		chr6	68260336	68260337	1
chr6	68294674	68294675	2		chr6	68280303	68280304	1		chr6	68260451	68260452	1
chr6	68295160	68295161	1		chr6	68281236	68281237	1		chr6	68260977	68260978	2
chr6	68295474	68295475	1		chr6	68281717	68281718	3		chr6	68261537	68261538	1
chr6	68295478	68295479	1		chr6	68281753	68281754	1		chr6	68261809	68261810	4
chr6	68296453	68296454	1		chr6	68281761	68281762	1		chr6	68262078	68262079	2
chr6	68297166	68297167	1		chr6	68282688	68282689	1		chr6	68262476	68262477	2
chr6	68297773	68297774	2		chr6	68282692	68282693	1		chr6	68262552	68262553	1
chr6	68298344	68298345	1		chr6	68282856	68282857	1		chr6	68262811	68262812	2
chr6	68298372	68298373	1		chr6	68282860	68282861	2		chr6	68263260	68263261	1
chr6	68298933	68298934	1		chr6	68282909	68282910	1		chr6	68263265	68263266	3
chr6	68300017	68300018	1		chr6	68283082	68283083	2		chr6	68263321	68263322	1
chr6	68301019	68301020	3		chr6	68283085	68283086	1		chr6	68264069	68264070	2
chr6	68301483	68301484	1		chr6	68283525	68283526	1		chr6	68264072	68264073	4
chr6	68303031	68303032	2		chr6	68283801	68283802	1		chr6	68264158	68264159	1
chr6	68303814	68303815	1		chr6	68283804	68283805	1		chr6	68264341	68264342	1
chr6	68303818	68303819	3		chr6	68284557	68284558	2		chr6	68265101	68265102	2
chr6	68304075	68304076	1		chr6	68284604	68284605	2		chr6	68265163	68265164	2
chr6	68304452	68304453	1		chr6	68284928	68284929	1		chr6	68265562	68265563	2
chr6	68304456	68304457	2		chr6	68285120	68285121	1		chr6	68266378	68266379	1
chr6	68304702	68304703	1		chr6	68285291	68285292	2		chr6	68268502	68268503	3
chr6	68305132	68305133	1		chr6	68286341	68286342	2		chr6	68268982	68268983	1
chr6	68305136	68305137	1		chr6	68286422	68286423	3		chr6	68269629	68269630	1
chr6	68312921	68312922	1		chr6	68286605	68286606	2		chr6	68270678	68270679	2
chr6	68313107	68313108	5		chr6	68286692	68286693	4		chr6	68270826	68270827	2
chr6	68313414	68313415	3		chr6	68287052	68287053	1		chr6	68270833	68270834	2
chr6	68315401	68315402	1		chr6	68287060	68287061	1		chr6	68271204	68271205	1
chr6	68315820	68315821	1		chr6	68287776	68287777	1		chr6	68271209	68271210	1
chr6	68316388	68316389	1		chr6	68288552	68288553	1		chr6	68271473	68271474	1
chr6	68316445	68316446	1		chr6	68289436	68289437	1		chr6	68272263	68272264	1
chr6	68318301	68318302	2		chr6	68289523	68289524	2		chr6	68273076	68273077	1
chr6	68318703	68318704	2		chr6	68290020	68290021	1		chr6	68273081	68273082	2
chr6	68318706	68318707	1		chr6	68290064	68290065	1		chr6	68273438	68273439	1
chr6	68319248	68319249	1		chr6	68290121	68290122	1		chr6	68273926	68273927	4
chr6	68319440	68319441	3		chr6	68290473	68290474	4		chr6	68274992	68274993	1
chr6	68319444	68319445	1		chr6	68292068	68292069	1		chr6	68275232	68275233	1
chr6	68319814	68319815	5		chr6	68293394	68293395	2		chr6	68276236	68276237	2
chr6	68320011	68320012	6		chr6	68293891	68293892	1		chr6	68276240	68276241	1
chr6	68320014	68320015	4		chr6	68294140	68294141	1		chr6	68276803	68276804	1
chr6	68320413	68320414	3		chr6	68294143	68294144	1		chr6	68276809	68276810	1
chr6	68320417	68320418	2		chr6	68294688	68294689	1		chr6	68277095	68277096	2
chr6	68321433	68321434	1		chr6	68294691	68294692	1		chr6	68277099	68277100	1
chr6	68321557	68321558	1		chr6	68294857	68294858	1		chr6	68277234	68277235	3
chr6	68321802	68321803	2		chr6	68296338	68296339	1		chr6	68277237	68277238	1
chr6	68322178	68322179	5		chr6	68296342	68296343	2		chr6	68278307	68278308	3
chr6	68322181	68322182	2		chr6	68296712	68296713	1		chr6	68278601	68278602	1
chr6	68322558	68322559	2		chr6	68297032	68297033	2		chr6	68279863	68279864	1
chr6	68322562	68322563	2		chr6	68297166	68297167	1		chr6	68280307	68280308	1
chr6	68322604	68322605	3		chr6	68297169	68297170	1		chr6	68280412	68280413	3
chr6	68322609	68322610	1		chr6	68297173	68297174	2		chr6	68280822	68280823	2
chr6	68322617	68322618	7		chr6	68297348	68297349	2		chr6	68281239	68281240	1
chr6	68323892	68323893	4		chr6	68298372	68298373	1		chr6	68281938	68281940	1
chr6	68323971	68323972	1		chr6	68298819	68298820	1		chr6	68281943	68281944	2
chr6	68323974	68323975	1		chr6	68298936	68298937	1		chr6	68282856	68282857	1
chr6	68324019	68324020	2		chr6	68300529	68300530	1		chr6	68282860	68282861	1
chr6	68324022	68324023	2		chr6	68300533	68300534	1		chr6	68283168	68283169	1
chr6	68324084	68324085	2		chr6	68301019	68301020	1		chr6	68283241	68283242	1
chr6	68324087	68324088	3		chr6	68301284	68301285	1		chr6	68283417	68283418	1
chr6	68324232	68324233	1		chr6	68301287	68301288	2		chr6	68283496	68283497	1
chr6	68324235	68324236	1		chr6	68301379	68301380	1		chr6	68283525	68283526	1
chr6	68324236	68324237	2		chr6	68301395	68301396	1		chr6	68283801	68283802	1
chr6	68324295	68324296	1		chr6	68301483	68301484	2		chr6	68283927	68283928	1
chr6	68324313	68324314	1		chr6	68303031	68303032	1		chr6	68284554	68284555	1
chr6	68324493	68324494	4		chr6	68304058	68304059	1		chr6	68284604	68284605	1
chr6	68324859	68324860	1		chr6	68304079	68304080	1		chr6	68284925	68284926	1
chr6	68324862	68324863	5		chr6	68304452	68304453	1		chr6	68285120	68285121	2
chr6	68325414	68325415	4		chr6	68304533	68304534	2		chr6	68285557	68285558	2
chr6	68325667	68325668	5		chr6	68304702	68304703	1		chr6	68286303	68286304	1
chr6	68325919	68325920	1		chr6	68305136	68305137	2		chr6	68286338	68286339	1
chr6	68325923	68325924	6		chr6	68311333	68311334	1		chr6	68286609	68286610	2
chr6	68326107	68326108	3		chr6	68312791	68312792	1		chr6	68286895	68286896	1
chr6	68326427	68326428	6		chr6	68312793	68312794	4		chr6	68287060	68287061	1
chr6	68326742	68326743	3		chr6	68312921	68312922	2		chr6	68287783	68287784	2
chr6	68327244	68327245	1		chr6	68312954	68312955	1		chr6	68288614	68288615	3
chr6	68327247	68327248	1		chr6	68313107	68313108	1		chr6	68288617	68288618	1
chr6	68327329	68327330	3		chr6	68313360	68313361	2		chr6	68290020	68290021	2
chr6	68327334	68327335	1		chr6	68313414	68313415	4		chr6	68290069	68290070	1
chr6	68327953	68327954	2		chr6	68313417	68313418	1		chr6	68290117	68290118	1
chr6	68327968	68327969	2		chr6	68314356	68314357	1		chr6	68290473	68290474	3
chr6	68328267	68328268	1		chr6	68314430	68314431	1		chr6	68293039	68293040	1
chr6	68330564	68330565	1		chr6	68315190	68315191	1		chr6	68293594	68293595	1
chr6	68331985	68331986	2		chr6	68315401	68315402	1		chr6	68294143	68294144	1
chr6	68333628	68333629	1		chr6	68315568	68315569	1		chr6	68294674	68294675	1
chr6	68334176	68334177	1		chr6	68316445	68316446	1		chr6	68296342	68296343	1
chr6	68334404	68334405	1		chr6	68317198	68317199	2		chr6	68296458	68296459	2
chr6	68334917	68334918	1		chr6	68318297	68318298	1		chr6	68297032	68297033	1
chr6	68335052	68335053	2		chr6	68318301	68318302	2		chr6	68297773	68297774	1
chr6	68335411	68335412	1		chr6	68318700	68318701	2		chr6	68297776	68297777	1
chr6	68335973	68335974	2		chr6	68318703	68318704	1		chr6	68298348	68298349	3
chr6	68336526	68336527	1		chr6	68319248	68319249	3		chr6	68298816	68298817	1
chr6	68336743	68336744	2		chr6	68319440	68319441	3		chr6	68298819	68298820	4
chr6	68336826	68336827	1		chr6	68319444	68319445	1		chr6	68298936	68298937	1
chr6	68337246	68337247	2		chr6	68319814	68319815	1		chr6	68301016	68301017	2
chr6	68337249	68337250	3		chr6	68320011	68320012	2		chr6	68301395	68301396	2
chr6	68337397	68337398	1		chr6	68320014	68320015	2		chr6	68302141	68302142	1
chr6	68338518	68338519	3		chr6	68320413	68320414	2		chr6	68303007	68303008	2
chr6	68339383	68339384	1		chr6	68320417	68320418	2		chr6	68303031	68303032	1
chr6	68339626	68339627	3		chr6	68321429	68321430	7		chr6	68303814	68303815	1
chr6	68340070	68340071	1		chr6	68321487	68321488	1		chr6	68312790	68312791	1
chr6	68340307	68340308	1		chr6	68321490	68321491	1		chr6	68312793	68312794	7
chr6	68340586	68340587	1		chr6	68321561	68321562	1		chr6	68312921	68312922	1
chr6	68340821	68340822	1		chr6	68321798	68321799	1		chr6	68312954	68312955	1
chr6	68341306	68341307	1		chr6	68321802	68321803	2		chr6	68313107	68313108	2
chr6	68341309	68341310	2		chr6	68322178	68322179	5		chr6	68313111	68313112	1
chr6	68341526	68341527	2		chr6	68322181	68322182	1		chr6	68313414	68313415	2
chr6	68342569	68342570	1		chr6	68322558	68322559	2		chr6	68313417	68313418	1
chr6	68342913	68342914	2		chr6	68322565	68322566	1		chr6	68314653	68314654	2
chr6	68344301	68344302	1		chr6	68322604	68322605	1		chr6	68315190	68315191	1
chr6	68344393	68344394	1		chr6	68322609	68322610	1		chr6	68315397	68315398	1
chr6	68344482	68344483	1		chr6	68322617	68322618	9		chr6	68318297	68318298	2
chr6	68344852	68344853	1		chr6	68323892	68323893	7		chr6	68319248	68319249	1
chr6	68345214	68345215	3		chr6	68323971	68323972	1		chr6	68319440	68319441	2
chr6	68345218	68345219	5		chr6	68323974	68323975	1		chr6	68319444	68319445	1
chr6	68345873	68345874	1		chr6	68324019	68324020	3		chr6	68319814	68319815	2
chr6	68346072	68346073	1		chr6	68324084	68324085	1		chr6	68319817	68319818	5
chr6	68346159	68346160	1		chr6	68324087	68324088	2		chr6	68320011	68320012	1
chr6	68346290	68346291	1		chr6	68324232	68324233	2		chr6	68320014	68320015	2
chr6	68346631	68346632	1		chr6	68324235	68324236	4		chr6	68320413	68320414	2
chr6	68346636	68346637	1		chr6	68324295	68324296	2		chr6	68320417	68320418	4
chr6	68347713	68347714	1		chr6	68324313	68324314	3		chr6	68321429	68321430	2
chr6	68347771	68347772	1		chr6	68324493	68324494	5		chr6	68321490	68321491	2
chr6	68347796	68347797	2		chr6	68324496	68324497	2		chr6	68321557	68321558	1
chr6	68348203	68348204	1		chr6	68324859	68324860	2		chr6	68321561	68321562	3
chr6	68348208	68348209	3		chr6	68324862	68324863	4		chr6	68321798	68321799	4
chr6	68348543	68348544	1		chr6	68325414	68325415	6		chr6	68321802	68321803	3
chr6	68348547	68348548	2		chr6	68325667	68325668	3		chr6	68322178	68322179	2
chr6	68351100	68351101	2		chr6	68325919	68325920	2		chr6	68322181	68322182	2
chr6	68355076	68355077	1		chr6	68325923	68325924	2		chr6	68322558	68322559	2
chr6	68355079	68355080	1		chr6	68326107	68326108	4		chr6	68322562	68322563	2
chr6	68355469	68355470	1		chr6	68326110	68326111	5		chr6	68322604	68322605	1
chr6	68356602	68356603	1		chr6	68326414	68326415	1		chr6	68322617	68322618	9
chr6	68356605	68356606	3		chr6	68326418	68326419	1		chr6	68323888	68323889	2
chr6	68356925	68356926	1		chr6	68326742	68326743	2		chr6	68323892	68323893	1
chr6	68357093	68357094	1		chr6	68327247	68327248	3		chr6	68323974	68323975	3
chr6	68357397	68357398	3		chr6	68327953	68327954	4		chr6	68324019	68324020	1
chr6	68357797	68357798	1		chr6	68327968	68327969	1		chr6	68324084	68324085	5
chr6	68358549	68358550	1		chr6	68327971	68327972	1		chr6	68324087	68324088	3
chr6	68358790	68358791	2		chr6	68328270	68328271	1		chr6	68324235	68324236	2
chr6	68359199	68359200	1		chr6	68329060	68329061	1		chr6	68324292	68324293	1
chr6	68359203	68359204	3		chr6	68329140	68329141	1		chr6	68324313	68324314	2
chr6	68359972	68359973	1		chr6	68330068	68330069	1		chr6	68324493	68324494	4
chr6	68360625	68360626	1		chr6	68330496	68330497	1		chr6	68324496	68324497	1
chr6	68360628	68360629	1		chr6	68331610	68331611	1		chr6	68324859	68324860	2
chr6	68360699	68360700	1		chr6	68332263	68332264	1		chr6	68324862	68324863	1
chr6	68360702	68360703	2		chr6	68332394	68332395	1		chr6	68325410	68325411	1
chr6	68361672	68361673	1		chr6	68332463	68332464	1		chr6	68325414	68325415	5
chr6	68361989	68361990	2		chr6	68334237	68334238	1		chr6	68325667	68325668	5
chr6	68361994	68361995	1		chr6	68334706	68334707	1		chr6	68325671	68325672	4
chr6	68364341	68364342	1		chr6	68335052	68335053	1		chr6	68325923	68325924	3
chr6	68365149	68365150	1		chr6	68335411	68335412	1		chr6	68326107	68326108	2
chr6	68369027	68369028	4		chr6	68335617	68335618	4		chr6	68326110	68326111	2
chr6	68369602	68369603	1		chr6	68335973	68335974	3		chr6	68326414	68326415	3
chr6	68369729	68369730	1		chr6	68336467	68336468	1		chr6	68326418	68326419	2
chr6	68369733	68369734	4		chr6	68337249	68337250	2		chr6	68326427	68326428	2
chr6	68370145	68370146	1		chr6	68337250	68337251	1		chr6	68326738	68326739	1
chr6	68370496	68370497	1		chr6	68337346	68337347	1		chr6	68326742	68326743	1
chr6	68370501	68370502	1		chr6	68337397	68337398	5		chr6	68326745	68326746	1
chr6	68370634	68370635	1		chr6	68337860	68337861	2		chr6	68327244	68327245	1
chr6	68370658	68370659	1		chr6	68338294	68338295	2		chr6	68327247	68327248	2
chr6	68371135	68371136	1		chr6	68339040	68339041	1		chr6	68327329	68327330	1
chr6	68371202	68371203	1		chr6	68339491	68339492	1		chr6	68327953	68327954	4
chr6	68371318	68371319	1		chr6	68339626	68339627	1		chr6	68329056	68329057	2
chr6	68371441	68371442	1		chr6	68340070	68340071	3		chr6	68329060	68329061	1
chr6	68371447	68371448	2		chr6	68340073	68340074	1		chr6	68329140	68329141	1
chr6	68371624	68371625	1		chr6	68340307	68340308	2		chr6	68330068	68330069	1
chr6	68371626	68371627	1		chr6	68340312	68340313	2		chr6	68330095	68330096	1
chr6	68371755	68371756	1		chr6	68340583	68340584	2		chr6	68330564	68330565	1
chr6	68371987	68371988	2		chr6	68340824	68340825	2		chr6	68330568	68330569	1
chr6	68371990	68371991	1		chr6	68341306	68341307	1		chr6	68332267	68332268	3
chr6	68372060	68372061	2		chr6	68341309	68341310	1		chr6	68334237	68334238	1
chr6	68372658	68372659	3		chr6	68341526	68341527	1		chr6	68334401	68334402	1
chr6	68373020	68373021	1		chr6	68342835	68342836	1		chr6	68334706	68334707	2
chr6	68373037	68373038	1		chr6	68342839	68342840	4		chr6	68335411	68335412	1
chr6	68373128	68373129	2		chr6	68344352	68344353	2		chr6	68335516	68335517	1
chr6	68373264	68373265	1		chr6	68344482	68344483	1		chr6	68335557	68335558	1
chr6	68373743	68373744	2		chr6	68344762	68344763	3		chr6	68335970	68335971	1
chr6	68374445	68374446	1		chr6	68345873	68345874	1		chr6	68335973	68335974	1
chr6	68374454	68374455	1		chr6	68345938	68345939	1		chr6	68336515	68336516	1
chr6	68374637	68374638	2		chr6	68346069	68346070	1		chr6	68337860	68337861	1
chr6	68375150	68375151	2		chr6	68346156	68346157	2		chr6	68337863	68337864	3
chr6	68375156	68375157	1		chr6	68346159	68346160	1		chr6	68338294	68338295	1
chr6	68375502	68375503	1		chr6	68346631	68346632	1		chr6	68338298	68338299	1
chr6	68375505	68375506	2		chr6	68346636	68346637	1		chr6	68338518	68338519	1
chr6	68376141	68376142	3		chr6	68347713	68347714	1		chr6	68339043	68339044	1
chr6	68376144	68376145	2		chr6	68347796	68347797	1		chr6	68339275	68339276	1
chr6	68376423	68376424	1		chr6	68348203	68348204	1		chr6	68339827	68339828	3
chr6	68376511	68376512	1		chr6	68353164	68353165	1		chr6	68340312	68340313	1
chr6	68376515	68376516	2		chr6	68355079	68355080	1		chr6	68340583	68340584	2
chr6	68376585	68376586	4		chr6	68355472	68355473	1		chr6	68340586	68340587	2
chr6	68377963	68377964	2		chr6	68355786	68355787	1		chr6	68340821	68340822	1
chr6	68378336	68378337	3		chr6	68355898	68355899	1		chr6	68340824	68340825	1
chr6	68379533	68379534	1		chr6	68356029	68356030	2		chr6	68340854	68340855	1
chr6	68379583	68379584	1		chr6	68356113	68356114	2		chr6	68340857	68340858	1
chr6	68379606	68379607	3		chr6	68356605	68356606	1		chr6	68341306	68341307	1
chr6	68380270	68380271	1		chr6	68356925	68356926	2		chr6	68341309	68341310	1
chr6	68380359	68380360	2		chr6	68357797	68357798	2		chr6	68341526	68341527	2
chr6	68381387	68381388	1		chr6	68358334	68358335	2		chr6	68342572	68342573	2
chr6	68381396	68381397	1		chr6	68358337	68358338	3		chr6	68342835	68342836	1
chr6	68382028	68382029	3		chr6	68358966	68358967	1		chr6	68342839	68342840	1
chr6	68382031	68382032	1		chr6	68359199	68359200	1		chr6	68342913	68342914	1
chr6	68382242	68382243	1		chr6	68359203	68359204	1		chr6	68344252	68344253	1
chr6	68382463	68382464	6		chr6	68359972	68359973	1		chr6	68344762	68344763	2
chr6	68383514	68383515	1		chr6	68360567	68360568	1		chr6	68345214	68345215	3
chr6	68383659	68383660	1		chr6	68360573	68360574	2		chr6	68345218	68345219	2
chr6	68383662	68383663	1		chr6	68360699	68360700	1		chr6	68345868	68345869	1
chr6	68383697	68383698	2		chr6	68361675	68361676	2		chr6	68345970	68345971	1
chr6	68384081	68384082	2		chr6	68361776	68361777	1		chr6	68346156	68346157	1
chr6	68384421	68384422	1		chr6	68361989	68361990	2		chr6	68346631	68346632	1
chr6	68384629	68384630	2		chr6	68362432	68362433	4		chr6	68347796	68347797	1
chr6	68384949	68384950	6		chr6	68362460	68362461	1		chr6	68348203	68348204	1
chr6	68385203	68385204	5		chr6	68362508	68362509	1		chr6	68348543	68348544	1
chr6	68385478	68385479	7		chr6	68364341	68364342	1		chr6	68348547	68348548	1
chr6	68385500	68385501	3		chr6	68365037	68365038	1		chr6	68349477	68349478	1
chr6	68385805	68385806	1		chr6	68365077	68365078	1		chr6	68355076	68355077	1
chr6	68385904	68385905	2		chr6	68365149	68365150	1		chr6	68355090	68355091	1
chr6	68386303	68386304	1		chr6	68367136	68367137	1		chr6	68355469	68355470	1
chr6	68386307	68386308	4		chr6	68369027	68369028	3		chr6	68355526	68355527	2
chr6	68386446	68386447	1		chr6	68369035	68369036	1		chr6	68356029	68356030	1
chr6	68386451	68386452	2		chr6	68369733	68369734	3		chr6	68356113	68356114	1
chr6	68386614	68386615	2		chr6	68370142	68370143	1		chr6	68356153	68356154	1
chr6	68386637	68386638	4		chr6	68370145	68370146	2		chr6	68357093	68357094	1
chr6	68387001	68387002	1		chr6	68370501	68370502	1		chr6	68358334	68358335	1
chr6	68387342	68387343	1		chr6	68370634	68370635	1		chr6	68358337	68358338	1
chr6	68387348	68387349	12		chr6	68370896	68370897	2		chr6	68358541	68358542	1
chr6	68387367	68387368	4		chr6	68371139	68371140	3		chr6	68358966	68358967	2
chr6	68387460	68387461	3		chr6	68371202	68371203	1		chr6	68359199	68359200	1
chr6	68387464	68387465	5		chr6	68371205	68371206	2		chr6	68359203	68359204	1
chr6	68387704	68387705	5		chr6	68371315	68371316	1		chr6	68359972	68359973	1
chr6	68387931	68387932	2		chr6	68371318	68371319	2		chr6	68359976	68359977	1
chr6	68387939	68387940	3		chr6	68371447	68371448	1		chr6	68361107	68361108	2
chr6	68387940	68387941	1		chr6	68371755	68371756	1		chr6	68361111	68361112	2
chr6	68388022	68388023	1		chr6	68372060	68372061	3		chr6	68361675	68361676	1
chr6	68388219	68388220	1		chr6	68372142	68372143	1		chr6	68361776	68361777	1
chr6	68388223	68388224	2		chr6	68372152	68372153	1		chr6	68362432	68362433	3
chr6	68388245	68388246	2		chr6	68372156	68372157	1		chr6	68363454	68363455	1
chr6	68388248	68388249	1		chr6	68372654	68372655	2		chr6	68364341	68364342	1
chr6	68389167	68389168	1		chr6	68372658	68372659	3		chr6	68366317	68366318	1
chr6	68389178	68389179	2		chr6	68373017	68373018	1		chr6	68366792	68366793	1
chr6	68389183	68389184	1		chr6	68373020	68373021	1		chr6	68366926	68366927	1
chr6	68389368	68389369	5		chr6	68373128	68373129	1		chr6	68367136	68367137	2
chr6	68389824	68389825	2		chr6	68373131	68373132	2		chr6	68368041	68368042	2
chr6	68389828	68389829	3		chr6	68373176	68373177	1		chr6	68368411	68368412	1
chr6	68391033	68391034	1		chr6	68373740	68373741	1		chr6	68368564	68368565	1
chr6	68391036	68391037	3		chr6	68373743	68373744	7		chr6	68369027	68369028	2
chr6	68391185	68391186	2		chr6	68374339	68374340	1		chr6	68369593	68369594	2
chr6	68391188	68391189	2		chr6	68374637	68374638	2		chr6	68369602	68369603	2
chr6	68391606	68391607	3		chr6	68375153	68375154	1		chr6	68369733	68369734	2
chr6	68392026	68392027	1		chr6	68375502	68375503	2		chr6	68370501	68370502	1
chr6	68392297	68392298	1		chr6	68375505	68375506	2		chr6	68370630	68370631	1
chr6	68392301	68392302	2		chr6	68376144	68376145	3		chr6	68370634	68370635	1
chr6	68392702	68392703	1		chr6	68376237	68376238	1		chr6	68371015	68371016	1
chr6	68392708	68392709	1		chr6	68376423	68376424	1		chr6	68371135	68371136	1
chr6	68392720	68392721	1		chr6	68376511	68376512	2		chr6	68371139	68371140	1
chr6	68392813	68392814	2		chr6	68376585	68376586	6		chr6	68371315	68371316	1
chr6	68392816	68392817	1		chr6	68377963	68377964	2		chr6	68371441	68371442	1
chr6	68392955	68392956	3		chr6	68378336	68378337	2		chr6	68371447	68371448	3
chr6	68393135	68393136	2		chr6	68378340	68378341	5		chr6	68371624	68371625	2
chr6	68393138	68393139	1		chr6	68379587	68379588	1		chr6	68371751	68371752	1
chr6	68393497	68393498	2		chr6	68379606	68379607	1		chr6	68371755	68371756	1
chr6	68394679	68394680	1		chr6	68379711	68379712	3		chr6	68371987	68371988	2
chr6	68394915	68394916	1		chr6	68379735	68379736	1		chr6	68371990	68371991	1
chr6	68395381	68395382	3		chr6	68379827	68379828	2		chr6	68372063	68372064	1
chr6	68395384	68395385	2		chr6	68380274	68380275	2		chr6	68372147	68372148	1
chr6	68395453	68395454	1		chr6	68380359	68380360	1		chr6	68372156	68372157	1
chr6	68395509	68395510	4		chr6	68381141	68381142	4		chr6	68372654	68372655	1
chr6	68395650	68395651	1		chr6	68381145	68381146	1		chr6	68372658	68372659	1
chr6	68395767	68395768	1		chr6	68381396	68381397	4		chr6	68373017	68373018	1
chr6	68395770	68395771	1		chr6	68382031	68382032	2		chr6	68373020	68373021	3
chr6	68395854	68395855	1		chr6	68382097	68382098	1		chr6	68373037	68373038	1
chr6	68395858	68395859	1		chr6	68382466	68382467	1		chr6	68373040	68373041	1
chr6	68395959	68395960	3		chr6	68383288	68383289	2		chr6	68373128	68373129	1
chr6	68395962	68395963	2		chr6	68383294	68383295	2		chr6	68373176	68373177	1
chr6	68396016	68396017	2		chr6	68383697	68383698	2		chr6	68373264	68373265	1
chr6	68396020	68396021	1		chr6	68384078	68384079	3		chr6	68373267	68373268	2
chr6	68396478	68396479	3		chr6	68384421	68384422	7		chr6	68373740	68373741	3
chr6	68396481	68396482	1		chr6	68384629	68384630	1		chr6	68373743	68373744	4
chr6	68396774	68396775	1		chr6	68384634	68384635	2		chr6	68374339	68374340	2
chr6	68396777	68396778	2		chr6	68384949	68384950	3		chr6	68374445	68374446	1
chr6	68397049	68397050	1		chr6	68385203	68385204	4		chr6	68374594	68374595	1
chr6	68397175	68397176	2		chr6	68385478	68385479	5		chr6	68374637	68374638	1
chr6	68397178	68397179	1		chr6	68385500	68385501	2		chr6	68375156	68375157	3
chr6	68397229	68397230	1		chr6	68385805	68385806	4		chr6	68375502	68375503	2
chr6	68397249	68397250	1		chr6	68385904	68385905	1		chr6	68376144	68376145	3
chr6	68397467	68397468	1		chr6	68386303	68386304	2		chr6	68376237	68376238	2
chr6	68397931	68397932	2		chr6	68386307	68386308	1		chr6	68376426	68376427	2
chr6	68398007	68398008	1		chr6	68386446	68386447	1		chr6	68376511	68376512	1
chr6	68398508	68398509	2		chr6	68386451	68386452	1		chr6	68376515	68376516	1
chr6	68398675	68398676	1		chr6	68386605	68386606	2		chr6	68376585	68376586	5
chr6	68398975	68398976	1		chr6	68386614	68386615	2		chr6	68377963	68377964	3
chr6	68398978	68398979	1		chr6	68386637	68386638	3		chr6	68378336	68378337	6
chr6	68399156	68399157	3		chr6	68387001	68387002	1		chr6	68378340	68378341	2
chr6	68399184	68399185	1		chr6	68387005	68387006	1		chr6	68379587	68379588	1
chr6	68399252	68399253	5		chr6	68387342	68387343	1		chr6	68379711	68379712	1
chr6	68399419	68399420	7		chr6	68387348	68387349	5		chr6	68380270	68380271	1
chr6	68399423	68399424	1		chr6	68387367	68387368	6		chr6	68380359	68380360	2
chr6	68399930	68399931	2		chr6	68387460	68387461	4		chr6	68380584	68380585	2
chr6	68399934	68399935	2		chr6	68387464	68387465	3		chr6	68381141	68381142	1
chr6	68400515	68400516	2		chr6	68387701	68387702	4		chr6	68381145	68381146	1
chr6	68400536	68400537	2		chr6	68387704	68387705	6		chr6	68381396	68381397	1
chr6	68400852	68400853	1		chr6	68387931	68387932	2		chr6	68381734	68381735	1
chr6	68400856	68400857	3		chr6	68387939	68387940	5		chr6	68381749	68381750	1
chr6	68400996	68400997	2		chr6	68388022	68388023	1		chr6	68382168	68382169	1
chr6	68400999	68401000	1		chr6	68388026	68388027	1		chr6	68382245	68382246	1
chr6	68401232	68401233	1		chr6	68388223	68388224	1		chr6	68382463	68382464	3
chr6	68401770	68401771	1		chr6	68388245	68388246	7		chr6	68383294	68383295	2
chr6	68402593	68402594	1		chr6	68388248	68388249	1		chr6	68383514	68383515	1
chr6	68403338	68403339	1		chr6	68389167	68389168	1		chr6	68384078	68384079	1
chr6	68403343	68403344	6		chr6	68389368	68389369	2		chr6	68384421	68384422	3
chr6	68404563	68404564	1		chr6	68389371	68389372	1		chr6	68384634	68384635	1
chr6	68404621	68404622	1		chr6	68389824	68389825	5		chr6	68384949	68384950	1
chr6	68408073	68408074	1		chr6	68389828	68389829	3		chr6	68385203	68385204	1
chr6	68408076	68408077	2		chr6	68391036	68391037	3		chr6	68385206	68385207	2
chr6	68408127	68408128	2		chr6	68391185	68391186	1		chr6	68385478	68385479	3
chr6	68409083	68409084	3		chr6	68391188	68391189	2		chr6	68385500	68385501	1
chr6	68409091	68409092	1		chr6	68391603	68391604	1		chr6	68385504	68385505	1
chr6	68409426	68409427	1		chr6	68391606	68391607	5		chr6	68385805	68385806	1
chr6	68409582	68409583	1		chr6	68392105	68392106	1		chr6	68385829	68385830	1
chr6	68409831	68409832	1		chr6	68392301	68392302	3		chr6	68385907	68385908	1
chr6	68410815	68410816	3		chr6	68392702	68392703	2		chr6	68386303	68386304	1
chr6	68411143	68411144	1		chr6	68392720	68392721	1		chr6	68386307	68386308	2
chr6	68411255	68411256	2		chr6	68392946	68392947	1		chr6	68386446	68386447	1
chr6	68411296	68411297	2		chr6	68392955	68392956	2		chr6	68386451	68386452	4
chr6	68411576	68411577	1		chr6	68393135	68393136	3		chr6	68386637	68386638	1
chr6	68411859	68411860	1		chr6	68393138	68393139	1		chr6	68387001	68387002	2
chr6	68411862	68411863	2		chr6	68393497	68393498	2		chr6	68387005	68387006	1
chr6	68412265	68412266	1		chr6	68393588	68393589	1		chr6	68387348	68387349	6
chr6	68412661	68412662	1		chr6	68393592	68393593	2		chr6	68387367	68387368	4
chr6	68412664	68412665	1		chr6	68394679	68394680	1		chr6	68387370	68387371	2
chr6	68413259	68413260	2		chr6	68394915	68394916	4		chr6	68387460	68387461	1
chr6	68414353	68414354	1		chr6	68395015	68395016	1		chr6	68387464	68387465	3
chr6	68414356	68414357	1		chr6	68395018	68395019	1		chr6	68387701	68387702	2
chr6	68414506	68414507	2		chr6	68395384	68395385	2		chr6	68387704	68387705	2
chr6	68414519	68414520	1		chr6	68395453	68395454	4		chr6	68387931	68387932	3
chr6	68414523	68414524	2		chr6	68395505	68395506	3		chr6	68387939	68387940	2
chr6	68415259	68415260	1		chr6	68395645	68395646	3		chr6	68388022	68388023	1
chr6	68415333	68415334	1		chr6	68395650	68395651	1		chr6	68388026	68388027	1
chr6	68415431	68415432	1		chr6	68395770	68395771	1		chr6	68388219	68388220	2
chr6	68415536	68415537	1		chr6	68395812	68395813	1		chr6	68388223	68388224	1
chr6	68415590	68415591	1		chr6	68395817	68395818	4		chr6	68388245	68388246	5
chr6	68416042	68416043	1		chr6	68395854	68395855	1		chr6	68389167	68389168	4
chr6	68416047	68416048	2		chr6	68395959	68395960	3		chr6	68389178	68389179	3
chr6	68416407	68416408	1		chr6	68395962	68395963	3		chr6	68389183	68389184	2
chr6	68416584	68416585	1		chr6	68396016	68396017	7		chr6	68389368	68389369	1
chr6	68416622	68416623	3		chr6	68396020	68396021	2		chr6	68389371	68389372	5
chr6	68416768	68416769	2		chr6	68396426	68396427	3		chr6	68389824	68389825	2
chr6	68417726	68417727	1		chr6	68396478	68396479	1		chr6	68389828	68389829	2
chr6	68418044	68418045	1		chr6	68396774	68396775	5		chr6	68391036	68391037	4
chr6	68418062	68418063	1		chr6	68396777	68396778	2		chr6	68391185	68391186	1
chr6	68418709	68418710	1		chr6	68397049	68397050	3		chr6	68391188	68391189	2
chr6	68418788	68418789	1		chr6	68397053	68397054	1		chr6	68391606	68391607	1
chr6	68419037	68419038	2		chr6	68397178	68397179	3		chr6	68391750	68391751	1
chr6	68419318	68419319	1		chr6	68397229	68397230	1		chr6	68392026	68392027	1
chr6	68419506	68419507	1		chr6	68397249	68397250	1		chr6	68392301	68392302	2
chr6	68419925	68419926	2		chr6	68397405	68397406	1		chr6	68392309	68392310	1
chr6	68420070	68420071	1		chr6	68397467	68397468	2		chr6	68392698	68392699	1
chr6	68420150	68420151	1		chr6	68397931	68397932	2		chr6	68392720	68392721	1
chr6	68420730	68420731	1		chr6	68397939	68397940	1		chr6	68392816	68392817	1
chr6	68420733	68420734	1		chr6	68398007	68398008	5		chr6	68392882	68392883	1
chr6	68420993	68420994	1		chr6	68398508	68398509	1		chr6	68392955	68392956	3
chr6	68421406	68421407	1		chr6	68398549	68398550	3		chr6	68393135	68393136	1
chr6	68421410	68421411	3		chr6	68398555	68398556	1		chr6	68393497	68393498	1
chr6	68421924	68421925	2		chr6	68398668	68398669	1		chr6	68393588	68393589	2
chr6	68421928	68421929	1		chr6	68398675	68398676	1		chr6	68394675	68394676	2
chr6	68421979	68421980	1		chr6	68398975	68398976	1		chr6	68394679	68394680	6
chr6	68422070	68422071	1		chr6	68398978	68398979	2		chr6	68395384	68395385	6
chr6	68422185	68422186	3		chr6	68399153	68399154	1		chr6	68395453	68395454	1
chr6	68422520	68422521	2		chr6	68399184	68399185	1		chr6	68395650	68395651	1
chr6	68422769	68422770	4		chr6	68399187	68399188	2		chr6	68395854	68395855	1
chr6	68423005	68423006	1		chr6	68399252	68399253	3		chr6	68395959	68395960	1
chr6	68423099	68423100	1		chr6	68399419	68399420	6		chr6	68395962	68395963	1
chr6	68423102	68423103	3		chr6	68399423	68399424	1		chr6	68396016	68396017	2
chr6	68423508	68423509	2		chr6	68399930	68399931	1		chr6	68396020	68396021	2
chr6	68423598	68423599	2		chr6	68399934	68399935	1		chr6	68396426	68396427	2
chr6	68423821	68423822	3		chr6	68400515	68400516	8		chr6	68396478	68396479	4
chr6	68424124	68424125	1		chr6	68400532	68400533	4		chr6	68396777	68396778	2
chr6	68424304	68424305	1		chr6	68400538	68400539	1		chr6	68397049	68397050	3
chr6	68424307	68424308	1		chr6	68400852	68400853	3		chr6	68397252	68397253	1
chr6	68424510	68424511	1		chr6	68400999	68401000	3		chr6	68397467	68397468	3
chr6	68424803	68424804	3		chr6	68401770	68401771	2		chr6	68397939	68397940	3
chr6	68424807	68424808	2		chr6	68403338	68403339	1		chr6	68398503	68398504	2
chr6	68425556	68425557	1		chr6	68403343	68403344	2		chr6	68398555	68398556	1
chr6	68425560	68425561	1		chr6	68408076	68408077	3		chr6	68398668	68398669	2
chr6	68426473	68426474	6		chr6	68408127	68408128	4		chr6	68398975	68398976	2
chr6	68426991	68426992	2		chr6	68408132	68408133	1		chr6	68398978	68398979	5
chr6	68426995	68426996	1		chr6	68408809	68408810	2		chr6	68399156	68399157	3
chr6	68427074	68427075	1		chr6	68409083	68409084	1		chr6	68399184	68399185	1
chr6	68427731	68427732	1		chr6	68409831	68409832	1		chr6	68399419	68399420	6
chr6	68428054	68428055	2		chr6	68410145	68410146	2		chr6	68399423	68399424	1
chr6	68428810	68428811	2		chr6	68410185	68410186	1		chr6	68399930	68399931	3
chr6	68428997	68428998	3		chr6	68410269	68410270	1		chr6	68399934	68399935	3
chr6	68429074	68429075	1		chr6	68410274	68410275	1		chr6	68400511	68400512	2
chr6	68429199	68429200	3		chr6	68411252	68411253	1		chr6	68400515	68400516	2
chr6	68429864	68429865	2		chr6	68411862	68411863	2		chr6	68400532	68400533	1
chr6	68430020	68430021	1		chr6	68412260	68412261	2		chr6	68400536	68400537	1
chr6	68430023	68430024	1		chr6	68412661	68412662	2		chr6	68400852	68400853	1
chr6	68430030	68430031	1		chr6	68413259	68413260	2		chr6	68400856	68400857	5
chr6	68430646	68430647	1		chr6	68413412	68413413	1		chr6	68400996	68400997	2
chr6	68430649	68430650	3		chr6	68413492	68413493	1		chr6	68400999	68401000	2
chr6	68430871	68430872	6		chr6	68414007	68414008	1		chr6	68401446	68401447	1
chr6	68430874	68430875	4		chr6	68414353	68414354	1		chr6	68403343	68403344	1
chr6	68431080	68431081	2		chr6	68414356	68414357	2		chr6	68404621	68404622	1
chr6	68431084	68431085	1		chr6	68414506	68414507	1		chr6	68407471	68407472	1
chr6	68431222	68431223	3		chr6	68414692	68414693	1		chr6	68408073	68408074	2
chr6	68431338	68431339	6		chr6	68415264	68415265	2		chr6	68408127	68408128	1
chr6	68431342	68431343	4		chr6	68415313	68415314	1		chr6	68408809	68408810	3
chr6	68431915	68431916	2		chr6	68415427	68415428	1		chr6	68408815	68408816	2
chr6	68431918	68431919	2		chr6	68415590	68415591	1		chr6	68409083	68409084	2
chr6	68431970	68431971	1		chr6	68415593	68415594	1		chr6	68409091	68409092	2
chr6	68431973	68431974	1		chr6	68416383	68416384	1		chr6	68409578	68409579	1
chr6	68432560	68432561	1		chr6	68416407	68416408	1		chr6	68409741	68409742	1
chr6	68432564	68432565	1		chr6	68416410	68416411	1		chr6	68409831	68409832	1
chr6	68432636	68432637	1		chr6	68416584	68416585	1		chr6	68409834	68409835	1
chr6	68432640	68432641	1		chr6	68416618	68416619	1		chr6	68410274	68410275	2
chr6	68432848	68432849	1		chr6	68417910	68417911	1		chr6	68410815	68410816	1
chr6	68432852	68432853	4		chr6	68417915	68417916	1		chr6	68410819	68410820	1
chr6	68433351	68433352	1		chr6	68418045	68418046	1		chr6	68411143	68411144	2
chr6	68433373	68433374	1		chr6	68418535	68418536	1		chr6	68411455	68411456	1
chr6	68433778	68433779	1		chr6	68418788	68418789	2		chr6	68411458	68411459	1
chr6	68433799	68433800	1		chr6	68419037	68419038	2		chr6	68411473	68411474	1
chr6	68433905	68433906	1		chr6	68419847	68419848	1		chr6	68413259	68413260	2
chr6	68433909	68433910	1		chr6	68419925	68419926	1		chr6	68413492	68413493	1
chr6	68434342	68434343	1		chr6	68420070	68420071	1		chr6	68413769	68413770	1
chr6	68434746	68434747	1		chr6	68420100	68420101	1		chr6	68414506	68414507	1
chr6	68435212	68435213	1		chr6	68420398	68420399	1		chr6	68414689	68414690	1
chr6	68435831	68435832	1		chr6	68420985	68420986	3		chr6	68415264	68415265	1
chr6	68435863	68435864	1		chr6	68421406	68421407	1		chr6	68415333	68415334	1
chr6	68436031	68436032	3		chr6	68421410	68421411	1		chr6	68415536	68415537	1
chr6	68437236	68437237	1		chr6	68421786	68421787	3		chr6	68415542	68415543	1
chr6	68437410	68437411	1		chr6	68421975	68421976	2		chr6	68415590	68415591	1
chr6	68437827	68437828	6		chr6	68422516	68422517	1		chr6	68415593	68415594	1
chr6	68438519	68438520	2		chr6	68422769	68422770	3		chr6	68416042	68416043	2
chr6	68438626	68438627	2		chr6	68423002	68423003	1		chr6	68416047	68416048	2
chr6	68438812	68438813	1		chr6	68423099	68423100	2		chr6	68416383	68416384	2
chr6	68438895	68438896	2		chr6	68423505	68423506	1		chr6	68416407	68416408	1
chr6	68439330	68439331	3		chr6	68423508	68423509	1		chr6	68416584	68416585	2
chr6	68439339	68439340	1		chr6	68424177	68424178	1		chr6	68416673	68416674	1
chr6	68439342	68439343	2		chr6	68424803	68424804	4		chr6	68416771	68416772	1
chr6	68440365	68440366	2		chr6	68424807	68424808	1		chr6	68417730	68417731	1
chr6	68441765	68441766	3		chr6	68425254	68425255	1		chr6	68417910	68417911	1
chr6	68441866	68441867	1		chr6	68425556	68425557	1		chr6	68418048	68418049	1
chr6	68441972	68441973	1		chr6	68425560	68425561	3		chr6	68418216	68418217	1
chr6	68442382	68442383	1		chr6	68425932	68425933	1		chr6	68418219	68418220	1
chr6	68442454	68442455	1		chr6	68426641	68426642	2		chr6	68418535	68418536	1
chr6	68442744	68442745	1		chr6	68426887	68426888	2		chr6	68418540	68418541	1
chr6	68444599	68444600	2		chr6	68427069	68427070	1		chr6	68418664	68418665	1
chr6	68444641	68444642	1		chr6	68427728	68427729	1		chr6	68418788	68418789	1
chr6	68444774	68444775	2		chr6	68428073	68428074	2		chr6	68419034	68419035	2
chr6	68444781	68444782	1		chr6	68428103	68428104	1		chr6	68419315	68419316	1
chr6	68444945	68444946	2		chr6	68428225	68428226	1		chr6	68419318	68419319	1
chr6	68444949	68444950	2		chr6	68428641	68428642	1		chr6	68419510	68419511	1
chr6	68444996	68444997	1		chr6	68428645	68428646	2		chr6	68419667	68419668	1
chr6	68445270	68445271	1		chr6	68428805	68428806	1		chr6	68420070	68420071	1
chr6	68445273	68445274	1		chr6	68429074	68429075	1		chr6	68420401	68420402	1
chr6	68445843	68445844	1		chr6	68429199	68429200	1		chr6	68420730	68420731	1
chr6	68446686	68446687	1		chr6	68429860	68429861	1		chr6	68420733	68420734	1
chr6	68447551	68447552	3		chr6	68429864	68429865	3		chr6	68420985	68420986	1
chr6	68448697	68448698	4		chr6	68430023	68430024	1		chr6	68420993	68420994	1
chr6	68449472	68449473	1		chr6	68430030	68430031	1		chr6	68421406	68421407	2
chr6	68449520	68449521	2		chr6	68430646	68430647	3		chr6	68421410	68421411	1
chr6	68450416	68450417	4		chr6	68430649	68430650	2		chr6	68421924	68421925	2
chr6	68450703	68450704	2		chr6	68430874	68430875	1		chr6	68422135	68422136	1
chr6	68451370	68451371	1		chr6	68431080	68431081	2		chr6	68422274	68422275	1
chr6	68451394	68451395	1		chr6	68431222	68431223	3		chr6	68422520	68422521	1
chr6	68451399	68451400	2		chr6	68431225	68431226	1		chr6	68422769	68422770	1
chr6	68451586	68451587	3		chr6	68431338	68431339	9		chr6	68422781	68422782	1
chr6	68451910	68451911	1		chr6	68431342	68431343	2		chr6	68423002	68423003	1
chr6	68451915	68451916	1		chr6	68431918	68431919	2		chr6	68423099	68423100	2
chr6	68452343	68452344	2		chr6	68431970	68431971	3		chr6	68423826	68423827	1
chr6	68452346	68452347	3		chr6	68431973	68431974	1		chr6	68424304	68424305	1
chr6	68452912	68452913	7		chr6	68432117	68432118	1		chr6	68424803	68424804	2
chr6	68453403	68453404	1		chr6	68432560	68432561	1		chr6	68424807	68424808	1
chr6	68453408	68453409	7		chr6	68432564	68432565	1		chr6	68425254	68425255	1
chr6	68453683	68453684	2		chr6	68432636	68432637	1		chr6	68425297	68425298	2
chr6	68453686	68453687	6		chr6	68432640	68432641	1		chr6	68425560	68425561	2
chr6	68453757	68453758	1		chr6	68432961	68432962	4		chr6	68425803	68425804	2
chr6	68453919	68453920	1		chr6	68433351	68433352	4		chr6	68425936	68425937	1
chr6	68453923	68453924	1		chr6	68433373	68433374	1		chr6	68426473	68426474	1
chr6	68453988	68453989	4		chr6	68433377	68433378	1		chr6	68426641	68426642	1
chr6	68454421	68454422	1		chr6	68433579	68433580	1		chr6	68426645	68426646	2
chr6	68454600	68454601	1		chr6	68433584	68433585	2		chr6	68426887	68426888	2
chr6	68454603	68454604	3		chr6	68433781	68433782	2		chr6	68427074	68427075	2
chr6	68454686	68454687	1		chr6	68433968	68433969	2		chr6	68427728	68427729	1
chr6	68454690	68454691	1		chr6	68434342	68434343	3		chr6	68427731	68427732	2
chr6	68454774	68454775	1		chr6	68435212	68435213	1		chr6	68428054	68428055	2
chr6	68454784	68454785	3		chr6	68435347	68435348	2		chr6	68428103	68428104	1
chr6	68455417	68455418	2		chr6	68435664	68435665	2		chr6	68428225	68428226	2
chr6	68455420	68455421	3		chr6	68435693	68435694	2		chr6	68428641	68428642	1
chr6	68455433	68455434	1		chr6	68436031	68436032	2		chr6	68429018	68429019	1
chr6	68456186	68456187	1		chr6	68436034	68436035	1		chr6	68429074	68429075	1
chr6	68456189	68456190	8		chr6	68436636	68436637	1		chr6	68429078	68429079	1
chr6	68456404	68456405	7		chr6	68437406	68437407	5		chr6	68429860	68429861	1
chr6	68456407	68456408	6		chr6	68437827	68437828	3		chr6	68429864	68429865	6
chr6	68457267	68457268	6		chr6	68437921	68437922	3		chr6	68430023	68430024	1
chr6	68457270	68457271	3		chr6	68437924	68437925	1		chr6	68430649	68430650	1
chr6	68457547	68457548	6		chr6	68438519	68438520	1		chr6	68430871	68430872	1
chr6	68457628	68457629	2		chr6	68438626	68438627	2		chr6	68430874	68430875	2
chr6	68457634	68457635	2		chr6	68438641	68438642	1		chr6	68431080	68431081	1
chr6	68457876	68457877	4		chr6	68438808	68438809	1		chr6	68431222	68431223	3
chr6	68457898	68457899	1		chr6	68438895	68438896	1		chr6	68431225	68431226	3
chr6	68457935	68457936	5		chr6	68439330	68439331	2		chr6	68431338	68431339	3
chr6	68457940	68457941	1		chr6	68439774	68439775	1		chr6	68431342	68431343	2
chr6	68458371	68458372	1		chr6	68440156	68440157	1		chr6	68431915	68431916	1
chr6	68458375	68458376	11		chr6	68441765	68441766	1		chr6	68431918	68431919	3
chr6	68458439	68458440	4		chr6	68442450	68442451	1		chr6	68431970	68431971	1
chr6	68459180	68459181	1		chr6	68442744	68442745	4		chr6	68432120	68432121	1
chr6	68459184	68459185	4		chr6	68443525	68443526	3		chr6	68432564	68432565	4
chr6	68459189	68459190	1		chr6	68443585	68443586	1		chr6	68432636	68432637	4
chr6	68459223	68459224	1		chr6	68443701	68443702	1		chr6	68432848	68432849	1
chr6	68459227	68459228	1		chr6	68444641	68444642	1		chr6	68432852	68432853	2
chr6	68459387	68459388	1		chr6	68444774	68444775	2		chr6	68432961	68432962	2
chr6	68459712	68459713	1		chr6	68444993	68444994	4		chr6	68433351	68433352	3
chr6	68459715	68459716	3		chr6	68445273	68445274	2		chr6	68433373	68433374	1
chr6	68459997	68459998	3		chr6	68445843	68445844	8		chr6	68433799	68433800	4
chr6	68460000	68460001	2		chr6	68447531	68447532	1		chr6	68433905	68433906	1
chr6	68460161	68460162	3		chr6	68448697	68448698	1		chr6	68433909	68433910	2
chr6	68460176	68460177	2		chr6	68450416	68450417	5		chr6	68434243	68434244	1
chr6	68460180	68460181	2		chr6	68450703	68450704	1		chr6	68434247	68434248	1
chr6	68460438	68460439	3		chr6	68450707	68450708	2		chr6	68435179	68435180	1
chr6	68460488	68460489	1		chr6	68451367	68451368	1		chr6	68435347	68435348	2
chr6	68460617	68460618	2		chr6	68451370	68451371	1		chr6	68435664	68435665	3
chr6	68460778	68460779	1		chr6	68451394	68451395	3		chr6	68435836	68435837	2
chr6	68460781	68460782	1		chr6	68451399	68451400	2		chr6	68435863	68435864	1
chr6	68460927	68460928	2		chr6	68451589	68451590	1		chr6	68436031	68436032	1
chr6	68460931	68460932	1		chr6	68451915	68451916	5		chr6	68436636	68436637	1
chr6	68460980	68460981	1		chr6	68452346	68452347	6		chr6	68437236	68437237	1
chr6	68460984	68460985	2		chr6	68452388	68452389	4		chr6	68437406	68437407	2
chr6	68461145	68461146	2		chr6	68452912	68452913	2		chr6	68437827	68437828	3
chr6	68461214	68461215	3		chr6	68452915	68452916	1		chr6	68437831	68437832	1
chr6	68461246	68461247	1		chr6	68453403	68453404	3		chr6	68438519	68438520	4
chr6	68461378	68461379	1		chr6	68453408	68453409	9		chr6	68438626	68438627	1
chr6	68461381	68461382	1		chr6	68453683	68453684	2		chr6	68438641	68438642	1
chr6	68461527	68461528	4		chr6	68453686	68453687	2		chr6	68438895	68438896	1
chr6	68461627	68461628	1		chr6	68453757	68453758	1		chr6	68439339	68439340	1
chr6	68461678	68461679	1		chr6	68453761	68453762	1		chr6	68440365	68440366	1
chr6	68461981	68461982	2		chr6	68453919	68453920	2		chr6	68440369	68440370	2
chr6	68462006	68462007	3		chr6	68453988	68453989	7		chr6	68441765	68441766	3
chr6	68462320	68462321	1		chr6	68454413	68454414	1		chr6	68441866	68441867	1
chr6	68462586	68462587	1		chr6	68454418	68454419	6		chr6	68442747	68442748	1
chr6	68462590	68462591	1		chr6	68454421	68454422	9		chr6	68443206	68443207	3
chr6	68463187	68463188	1		chr6	68454600	68454601	1		chr6	68443525	68443526	1
chr6	68463457	68463458	1		chr6	68454603	68454604	4		chr6	68444774	68444775	1
chr6	68463460	68463461	1		chr6	68454774	68454775	1		chr6	68444945	68444946	1
chr6	68463914	68463915	5		chr6	68454784	68454785	1		chr6	68444949	68444950	1
chr6	68464355	68464356	2		chr6	68455420	68455421	4		chr6	68444993	68444994	2
chr6	68464358	68464359	1		chr6	68455423	68455424	1		chr6	68445270	68445271	1
chr6	68464655	68464656	3		chr6	68456186	68456187	3		chr6	68445273	68445274	2
chr6	68464867	68464868	2		chr6	68456189	68456190	2		chr6	68445849	68445850	3
chr6	68465110	68465111	1		chr6	68456404	68456405	3		chr6	68446385	68446386	1
chr6	68465137	68465138	1		chr6	68456407	68456408	2		chr6	68446686	68446687	1
chr6	68465559	68465560	1		chr6	68457267	68457268	2		chr6	68447551	68447552	5
chr6	68465789	68465790	2		chr6	68457270	68457271	1		chr6	68448697	68448698	1
chr6	68465793	68465794	1		chr6	68457540	68457541	1		chr6	68449472	68449473	1
chr6	68465956	68465957	2		chr6	68457547	68457548	5		chr6	68450416	68450417	7
chr6	68466145	68466146	3		chr6	68457628	68457629	1		chr6	68450703	68450704	2
chr6	68466148	68466149	1		chr6	68457634	68457635	2		chr6	68451367	68451368	1
chr6	68466343	68466344	1		chr6	68457871	68457872	2		chr6	68451399	68451400	1
chr6	68467085	68467086	1		chr6	68457876	68457877	1		chr6	68451586	68451587	6
chr6	68467308	68467309	2		chr6	68457898	68457899	1		chr6	68451589	68451590	1
chr6	68467311	68467312	1		chr6	68457935	68457936	11		chr6	68451910	68451911	1
chr6	68467432	68467433	1		chr6	68457940	68457941	1		chr6	68451915	68451916	4
chr6	68467495	68467496	3		chr6	68458371	68458372	6		chr6	68452346	68452347	2
chr6	68467948	68467949	1		chr6	68458375	68458376	7		chr6	68452388	68452389	2
chr6	68468171	68468172	1		chr6	68458439	68458440	5		chr6	68452392	68452393	2
chr6	68468416	68468417	1		chr6	68459184	68459185	4		chr6	68452912	68452913	6
chr6	68468471	68468472	2		chr6	68459223	68459224	3		chr6	68452915	68452916	2
chr6	68468919	68468920	1		chr6	68459387	68459388	1		chr6	68453403	68453404	5
chr6	68469253	68469254	2		chr6	68459391	68459392	1		chr6	68453408	68453409	2
chr6	68469852	68469853	1		chr6	68459712	68459713	1		chr6	68453684	68453685	1
chr6	68470078	68470079	1		chr6	68459997	68459998	2		chr6	68453686	68453687	2
chr6	68470266	68470267	1		chr6	68460000	68460001	1		chr6	68453757	68453758	3
chr6	68470269	68470270	1		chr6	68460157	68460158	1		chr6	68453761	68453762	5
chr6	68470549	68470550	1		chr6	68460161	68460162	4		chr6	68453919	68453920	3
chr6	68470554	68470555	1		chr6	68460435	68460436	1		chr6	68453988	68453989	9
chr6	68471409	68471410	1		chr6	68460492	68460493	1		chr6	68453994	68453995	5
chr6	68471413	68471414	1		chr6	68460614	68460615	2		chr6	68454409	68454410	3
chr6	68471600	68471601	2		chr6	68460617	68460618	3		chr6	68454418	68454419	4
chr6	68472504	68472505	2		chr6	68460778	68460779	1		chr6	68454421	68454422	1
chr6	68472588	68472589	1		chr6	68460927	68460928	1		chr6	68454603	68454604	4
chr6	68472617	68472618	1		chr6	68460931	68460932	1		chr6	68454683	68454684	1
chr6	68472663	68472664	1		chr6	68460980	68460981	1		chr6	68454686	68454687	1
chr6	68472881	68472882	1		chr6	68460984	68460985	2		chr6	68454774	68454775	1
chr6	68473665	68473666	1		chr6	68461145	68461146	1		chr6	68454784	68454785	4
chr6	68474364	68474365	1		chr6	68461245	68461246	1		chr6	68456186	68456187	4
chr6	68474370	68474371	1		chr6	68461246	68461247	4		chr6	68456189	68456190	2
chr6	68474726	68474727	1		chr6	68461381	68461382	2		chr6	68456404	68456405	3
chr6	68474864	68474865	1		chr6	68461524	68461525	1		chr6	68456407	68456408	2
chr6	68474895	68474896	2		chr6	68461527	68461528	1		chr6	68457267	68457268	5
chr6	68475387	68475388	2		chr6	68461576	68461577	1		chr6	68457270	68457271	3
chr6	68475616	68475617	1		chr6	68461627	68461628	1		chr6	68457540	68457541	2
chr6	68475828	68475829	1		chr6	68461678	68461679	2		chr6	68457547	68457548	3
chr6	68476189	68476190	1		chr6	68461755	68461756	1		chr6	68457628	68457629	2
chr6	68476508	68476509	1		chr6	68462006	68462007	1		chr6	68457634	68457635	2
chr6	68476679	68476680	1		chr6	68462320	68462321	2		chr6	68457871	68457872	1
chr6	68476683	68476684	3		chr6	68462587	68462588	2		chr6	68457898	68457899	1
chr6	68476783	68476784	1		chr6	68463009	68463010	1		chr6	68457935	68457936	5
chr6	68476975	68476976	1		chr6	68463036	68463037	1		chr6	68458371	68458372	5
chr6	68477315	68477316	3		chr6	68463040	68463041	1		chr6	68458375	68458376	6
chr6	68478769	68478770	2		chr6	68463187	68463188	1		chr6	68458439	68458440	1
chr6	68478772	68478773	3		chr6	68463460	68463461	2		chr6	68458443	68458444	1
chr6	68478915	68478916	1		chr6	68463914	68463915	1		chr6	68459184	68459185	3
chr6	68479355	68479356	2		chr6	68463950	68463951	1		chr6	68459193	68459194	1
chr6	68479358	68479359	1		chr6	68464355	68464356	3		chr6	68459223	68459224	2
chr6	68480184	68480185	2		chr6	68464358	68464359	3		chr6	68459387	68459388	2
chr6	68480187	68480188	2		chr6	68464639	68464640	1		chr6	68459715	68459716	2
chr6	68480385	68480386	1		chr6	68464955	68464956	2		chr6	68460161	68460162	6
chr6	68480508	68480509	4		chr6	68464959	68464960	1		chr6	68460438	68460439	2
chr6	68480512	68480513	3		chr6	68465355	68465356	1		chr6	68460488	68460489	1
chr6	68481382	68481383	1		chr6	68465379	68465380	1		chr6	68460614	68460615	1
chr6	68481533	68481534	1		chr6	68465412	68465413	1		chr6	68460778	68460779	5
chr6	68481536	68481537	1		chr6	68465559	68465560	2		chr6	68460984	68460985	1
chr6	68481830	68481831	6		chr6	68465793	68465794	2		chr6	68461142	68461143	1
chr6	68481833	68481834	3		chr6	68465959	68465960	1		chr6	68461145	68461146	1
chr6	68483024	68483025	7		chr6	68466145	68466146	2		chr6	68461246	68461247	2
chr6	68483025	68483026	1		chr6	68466148	68466149	2		chr6	68461381	68461382	2
chr6	68483076	68483077	1		chr6	68466347	68466348	3		chr6	68461527	68461528	1
chr6	68483149	68483150	1		chr6	68466388	68466389	2		chr6	68461627	68461628	2
chr6	68483152	68483153	1		chr6	68466938	68466939	2		chr6	68461755	68461756	4
chr6	68483205	68483206	2		chr6	68466941	68466942	2		chr6	68461934	68461935	1
chr6	68483335	68483336	2		chr6	68467068	68467069	1		chr6	68461981	68461982	1
chr6	68483365	68483366	1		chr6	68467122	68467123	1		chr6	68462320	68462321	1
chr6	68483684	68483685	1		chr6	68467308	68467309	1		chr6	68462324	68462325	1
chr6	68483843	68483844	1		chr6	68467495	68467496	1		chr6	68462587	68462588	2
chr6	68483846	68483847	1		chr6	68468174	68468175	1		chr6	68462590	68462591	1
chr6	68484094	68484095	1		chr6	68468468	68468469	2		chr6	68463006	68463007	1
chr6	68484165	68484166	2		chr6	68468922	68468923	2		chr6	68463187	68463188	1
chr6	68484521	68484522	1		chr6	68469010	68469011	1		chr6	68463457	68463458	2
chr6	68484526	68484527	2		chr6	68469216	68469217	1		chr6	68463460	68463461	1
chr6	68484946	68484947	3		chr6	68469256	68469257	1		chr6	68463908	68463909	1
chr6	68484951	68484952	3		chr6	68469500	68469501	1		chr6	68463914	68463915	5
chr6	68485655	68485656	1		chr6	68469550	68469551	1		chr6	68463950	68463951	1
chr6	68487354	68487355	1		chr6	68469852	68469853	1		chr6	68464358	68464359	1
chr6	68487959	68487960	3		chr6	68470549	68470550	1		chr6	68464639	68464640	2
chr6	68488455	68488456	3		chr6	68471413	68471414	2		chr6	68465020	68465021	2
chr6	68488923	68488924	1		chr6	68472611	68472612	1		chr6	68465358	68465359	2
chr6	68489475	68489476	1		chr6	68472881	68472882	3		chr6	68465556	68465557	3
chr6	68489478	68489479	1		chr6	68473393	68473394	1		chr6	68465793	68465794	2
chr6	68489763	68489764	1		chr6	68473613	68473614	2		chr6	68465959	68465960	1
chr6	68490264	68490265	1		chr6	68473664	68473665	1		chr6	68466057	68466058	1
chr6	68490823	68490824	1		chr6	68474264	68474265	1		chr6	68466060	68466061	1
chr6	68491498	68491499	1		chr6	68474510	68474511	1		chr6	68466145	68466146	1
chr6	68491504	68491505	1		chr6	68475616	68475617	2		chr6	68466148	68466149	1
chr6	68491605	68491606	1		chr6	68475828	68475829	2		chr6	68466343	68466344	1
chr6	68491610	68491611	2		chr6	68476189	68476190	1		chr6	68466347	68466348	3
chr6	68491741	68491742	2		chr6	68476387	68476388	1		chr6	68466941	68466942	3
chr6	68492473	68492474	3		chr6	68476508	68476509	1		chr6	68467122	68467123	2
chr6	68492476	68492477	2		chr6	68476679	68476680	1		chr6	68467308	68467309	1
chr6	68492738	68492739	4		chr6	68476683	68476684	2		chr6	68467438	68467439	1
chr6	68492741	68492742	3		chr6	68476980	68476981	1		chr6	68467952	68467953	3
[truncated: 10,059 more rows]

## Sheet: ED Fig.7a lower
3C-HTGTS junctions in the Vk locus from IGCR1 CBE1 bait in Igh-Igk hybrid-Vk v-Abl cells (Down-sampled to 50,827 total Igk+Igh junctions with bait peaks removed; n=3)
Repeat 1					Repeat 2					Repeat 3
chr	start	end	junction		chr	start	end	junction		chr	start	end	junction
chr6	67499649	67499650	1		chr6	67496327	67496328	1		chr6	67495396	67495397	1
chr6	67505818	67505819	4		chr6	67505818	67505819	2		chr6	67505815	67505816	1
chr6	67505863	67505864	2		chr6	67505863	67505864	2		chr6	67505818	67505819	3
chr6	67506292	67506293	4		chr6	67506292	67506293	1		chr6	67506292	67506293	1
chr6	67506402	67506403	1		chr6	67506812	67506813	1		chr6	67506307	67506308	2
chr6	67506812	67506813	1		chr6	67507325	67507326	2		chr6	67509632	67509633	1
chr6	67507325	67507326	1		chr6	67508325	67508326	1		chr6	67514129	67514130	1
chr6	67507483	67507484	2		chr6	67509526	67509527	7		chr6	67514220	67514221	1
chr6	67509526	67509527	1		chr6	67509585	67509586	2		chr6	67514584	67514585	2
chr6	67510818	67510819	1		chr6	67509744	67509745	2		chr6	67518171	67518172	2
chr6	67511292	67511293	1		chr6	67511292	67511293	1		chr6	67518304	67518305	2
chr6	67512041	67512042	3		chr6	67514126	67514127	1		chr6	67519304	67519305	1
chr6	67514129	67514130	1		chr6	67514129	67514130	1		chr6	67519543	67519544	2
chr6	67515309	67515310	1		chr6	67514580	67514581	2		chr6	67520182	67520183	1
chr6	67515910	67515911	2		chr6	67515056	67515057	1		chr6	67522298	67522299	1
chr6	67516771	67516772	1		chr6	67515570	67515571	1		chr6	67523125	67523126	2
chr6	67518171	67518172	3		chr6	67517570	67517571	1		chr6	67523279	67523280	2
chr6	67518496	67518497	2		chr6	67518226	67518227	1		chr6	67523952	67523953	3
chr6	67518499	67518500	1		chr6	67518307	67518308	2		chr6	67524371	67524372	1
chr6	67519002	67519003	1		chr6	67518496	67518497	2		chr6	67524739	67524740	1
chr6	67520041	67520042	1		chr6	67518961	67518962	3		chr6	67525132	67525133	3
chr6	67520259	67520260	3		chr6	67519547	67519548	2		chr6	67525135	67525136	1
chr6	67522298	67522299	1		chr6	67520619	67520620	3		chr6	67525734	67525735	1
chr6	67522736	67522737	1		chr6	67521119	67521120	1		chr6	67533783	67533784	2
chr6	67523188	67523189	2		chr6	67523125	67523126	1		chr6	67535147	67535148	1
chr6	67524367	67524368	1		chr6	67523952	67523953	1		chr6	67544396	67544397	3
chr6	67524421	67524422	2		chr6	67524739	67524740	1		chr6	67545591	67545592	1
chr6	67524739	67524740	2		chr6	67525522	67525523	1		chr6	67547907	67547908	1
chr6	67524749	67524750	1		chr6	67534349	67534350	1		chr6	67547911	67547912	1
chr6	67525135	67525136	1		chr6	67534442	67534443	1		chr6	67550577	67550578	1
chr6	67526040	67526041	1		chr6	67542663	67542664	1		chr6	67551153	67551154	1
chr6	67526044	67526045	1		chr6	67542670	67542671	1		chr6	67551998	67551999	1
chr6	67535599	67535600	2		chr6	67543949	67543950	1		chr6	67552238	67552239	1
chr6	67545588	67545589	1		chr6	67545591	67545592	2		chr6	67552946	67552947	2
chr6	67545591	67545592	1		chr6	67550571	67550572	1		chr6	67553265	67553266	1
chr6	67547194	67547195	1		chr6	67553270	67553271	1		chr6	67553419	67553420	1
chr6	67547268	67547269	1		chr6	67556707	67556708	1		chr6	67556707	67556708	1
chr6	67549289	67549290	1		chr6	67557617	67557618	3		chr6	67557582	67557583	1
chr6	67551150	67551151	3		chr6	67560160	67560161	1		chr6	67557617	67557618	1
chr6	67551982	67551983	3		chr6	67560620	67560621	1		chr6	67558584	67558585	1
chr6	67552001	67552002	1		chr6	67560623	67560624	1		chr6	67560160	67560161	1
chr6	67556707	67556708	1		chr6	67567322	67567323	2		chr6	67560623	67560624	1
chr6	67557547	67557548	1		chr6	67569180	67569181	2		chr6	67560701	67560702	1
chr6	67557617	67557618	3		chr6	67576398	67576399	1		chr6	67561018	67561019	1
chr6	67558584	67558585	2		chr6	67581299	67581300	2		chr6	67561675	67561676	1
chr6	67560160	67560161	3		chr6	67582350	67582351	1		chr6	67564844	67564845	1
chr6	67560623	67560624	2		chr6	67582354	67582355	1		chr6	67566391	67566392	2
chr6	67560701	67560702	1		chr6	67584698	67584699	1		chr6	67567322	67567323	1
chr6	67567454	67567455	2		chr6	67585121	67585122	1		chr6	67567454	67567455	1
chr6	67567951	67567952	1		chr6	67585329	67585330	1		chr6	67567947	67567948	1
chr6	67568418	67568419	1		chr6	67590338	67590339	1		chr6	67568758	67568759	1
chr6	67569567	67569568	1		chr6	67592255	67592256	1		chr6	67582759	67582760	1
chr6	67580852	67580853	1		chr6	67593857	67593858	1		chr6	67584695	67584696	1
chr6	67581302	67581303	1		chr6	67594476	67594477	1		chr6	67585617	67585618	1
chr6	67583496	67583497	2		chr6	67595274	67595275	1		chr6	67586318	67586319	1
chr6	67584794	67584795	1		chr6	67596032	67596033	4		chr6	67588105	67588106	1
chr6	67585916	67585917	3		chr6	67600149	67600150	1		chr6	67588363	67588364	2
chr6	67592161	67592162	3		chr6	67601228	67601229	1		chr6	67589160	67589161	1
chr6	67592803	67592804	1		chr6	67602390	67602391	1		chr6	67589266	67589267	1
chr6	67594395	67594396	1		chr6	67602393	67602394	1		chr6	67589269	67589270	1
chr6	67600026	67600027	1		chr6	67616917	67616918	1		chr6	67590335	67590336	2
chr6	67600365	67600366	1		chr6	67618188	67618189	1		chr6	67591676	67591677	1
chr6	67600368	67600369	1		chr6	67618490	67618491	1		chr6	67596509	67596510	1
chr6	67601225	67601226	2		chr6	67621251	67621252	2		chr6	67597293	67597294	2
chr6	67603230	67603231	1		chr6	67622264	67622265	1		chr6	67603748	67603749	1
chr6	67605479	67605480	1		chr6	67629147	67629148	2		chr6	67613193	67613194	1
chr6	67611095	67611096	1		chr6	67633751	67633752	1		chr6	67613967	67613968	1
chr6	67614525	67614526	2		chr6	67639175	67639176	2		chr6	67614063	67614064	1
chr6	67616985	67616986	1		chr6	67640412	67640413	1		chr6	67616555	67616556	1
chr6	67624048	67624049	3		chr6	67640963	67640964	1		chr6	67618394	67618395	1
chr6	67624611	67624612	1		chr6	67642486	67642487	1		chr6	67620779	67620780	1
chr6	67626123	67626124	1		chr6	67642645	67642646	2		chr6	67621368	67621369	1
chr6	67630314	67630315	1		chr6	67642653	67642654	2		chr6	67623157	67623158	1
chr6	67634651	67634652	1		chr6	67643084	67643085	2		chr6	67623242	67623243	1
chr6	67638557	67638558	1		chr6	67643694	67643695	2		chr6	67626708	67626709	1
chr6	67645247	67645248	2		chr6	67643870	67643871	1		chr6	67631363	67631364	1
chr6	67648725	67648726	1		chr6	67644643	67644644	1		chr6	67633355	67633356	1
chr6	67649504	67649505	1		chr6	67645571	67645572	1		chr6	67635581	67635582	1
chr6	67649802	67649803	2		chr6	67647216	67647217	3		chr6	67635645	67635646	1
chr6	67652262	67652263	1		chr6	67648490	67648491	4		chr6	67639175	67639176	2
chr6	67654847	67654848	1		chr6	67649504	67649505	1		chr6	67639719	67639720	1
chr6	67655902	67655903	1		chr6	67652868	67652869	1		chr6	67640963	67640964	1
chr6	67661484	67661485	2		chr6	67653402	67653403	2		chr6	67641770	67641771	3
chr6	67662099	67662100	1		chr6	67654164	67654165	1		chr6	67643870	67643871	1
chr6	67664215	67664216	1		chr6	67655639	67655640	1		chr6	67644311	67644312	1
chr6	67667585	67667586	1		chr6	67655643	67655644	1		chr6	67647198	67647199	1
chr6	67669040	67669041	3		chr6	67656064	67656065	1		chr6	67647607	67647608	1
chr6	67670730	67670731	1		chr6	67669521	67669522	1		chr6	67649504	67649505	1
chr6	67671259	67671260	1		chr6	67671246	67671247	1		chr6	67651674	67651675	1
chr6	67671851	67671852	2		chr6	67674071	67674072	1		chr6	67655899	67655900	2
chr6	67675776	67675777	1		chr6	67675313	67675314	1		chr6	67660519	67660520	1
chr6	67676242	67676243	1		chr6	67676161	67676162	1		chr6	67661488	67661489	2
chr6	67680533	67680534	2		chr6	67676868	67676869	1		chr6	67662208	67662209	1
chr6	67680749	67680750	1		chr6	67677262	67677263	1		chr6	67662599	67662600	1
chr6	67682026	67682027	1		chr6	67677429	67677430	1		chr6	67663268	67663269	2
chr6	67682412	67682413	1		chr6	67678202	67678203	1		chr6	67664615	67664616	3
chr6	67683195	67683196	4		chr6	67678753	67678754	5		chr6	67665777	67665778	2
chr6	67683790	67683791	1		chr6	67678757	67678758	1		chr6	67668707	67668708	1
chr6	67686483	67686484	1		chr6	67681314	67681315	2		chr6	67669040	67669041	1
chr6	67687681	67687682	1		chr6	67685675	67685676	1		chr6	67669906	67669907	3
chr6	67690876	67690877	1		chr6	67688132	67688133	2		chr6	67670394	67670395	1
chr6	67691821	67691822	1		chr6	67688754	67688755	1		chr6	67670573	67670574	1
chr6	67691967	67691968	2		chr6	67694032	67694033	1		chr6	67670576	67670577	1
chr6	67694111	67694112	1		chr6	67695419	67695420	2		chr6	67671214	67671215	1
chr6	67695423	67695424	1		chr6	67695423	67695424	2		chr6	67671220	67671221	1
chr6	67697413	67697414	2		chr6	67695551	67695552	1		chr6	67671404	67671405	1
chr6	67704715	67704716	1		chr6	67697659	67697660	2		chr6	67674071	67674072	3
chr6	67705946	67705947	1		chr6	67699176	67699177	1		chr6	67675776	67675777	1
chr6	67707608	67707609	1		chr6	67699674	67699675	1		chr6	67678465	67678466	2
chr6	67707739	67707740	1		chr6	67700453	67700454	1		chr6	67680749	67680750	1
chr6	67709364	67709365	1		chr6	67701781	67701782	1		chr6	67681852	67681853	1
chr6	67710530	67710531	3		chr6	67701881	67701882	3		chr6	67682026	67682027	1
chr6	67713865	67713866	1		chr6	67704012	67704013	2		chr6	67683665	67683666	1
chr6	67715475	67715476	1		chr6	67704529	67704530	1		chr6	67685675	67685676	1
chr6	67716370	67716371	1		chr6	67704533	67704534	2		chr6	67686764	67686765	1
chr6	67716641	67716642	1		chr6	67705057	67705058	2		chr6	67687463	67687464	1
chr6	67717164	67717165	3		chr6	67706300	67706301	2		chr6	67690273	67690274	1
chr6	67719118	67719119	2		chr6	67710530	67710531	1		chr6	67691279	67691280	1
chr6	67719366	67719367	1		chr6	67711348	67711349	2		chr6	67692736	67692737	1
chr6	67719614	67719615	1		chr6	67714330	67714331	3		chr6	67695419	67695420	1
chr6	67719622	67719623	1		chr6	67714885	67714886	1		chr6	67695551	67695552	2
chr6	67719874	67719875	3		chr6	67716641	67716642	1		chr6	67696265	67696266	1
chr6	67720848	67720849	2		chr6	67719115	67719116	2		chr6	67696268	67696269	1
chr6	67720851	67720852	1		chr6	67719366	67719367	2		chr6	67697848	67697849	1
chr6	67722851	67722852	1		chr6	67720300	67720301	2		chr6	67699176	67699177	1
chr6	67724009	67724010	1		chr6	67720851	67720852	1		chr6	67700100	67700101	1
chr6	67724880	67724881	2		chr6	67721093	67721094	3		chr6	67704012	67704013	1
chr6	67726578	67726579	1		chr6	67722545	67722546	2		chr6	67704533	67704534	1
chr6	67727227	67727228	2		chr6	67722610	67722611	1		chr6	67704715	67704716	1
chr6	67731133	67731134	1		chr6	67722855	67722856	1		chr6	67705057	67705058	1
chr6	67732741	67732742	1		chr6	67724013	67724014	1		chr6	67705496	67705497	1
chr6	67732895	67732896	1		chr6	67731062	67731063	2		chr6	67705919	67705920	1
chr6	67734965	67734966	1		chr6	67733335	67733336	1		chr6	67706247	67706248	1
chr6	67735702	67735703	1		chr6	67737902	67737903	1		chr6	67707953	67707954	1
chr6	67736175	67736176	1		chr6	67740279	67740280	4		chr6	67708502	67708503	1
chr6	67739903	67739904	1		chr6	67741004	67741005	1		chr6	67709361	67709362	1
chr6	67739944	67739945	1		chr6	67741583	67741584	1		chr6	67709811	67709812	1
chr6	67740177	67740178	2		chr6	67741961	67741962	3		chr6	67710530	67710531	4
chr6	67741038	67741039	1		chr6	67742070	67742071	1		chr6	67711791	67711792	3
chr6	67744029	67744030	1		chr6	67742393	67742394	2		chr6	67711795	67711796	2
chr6	67747057	67747058	1		chr6	67744287	67744288	1		chr6	67713865	67713866	2
chr6	67747837	67747838	1		chr6	67744746	67744747	1		chr6	67714326	67714327	1
chr6	67748408	67748409	1		chr6	67744938	67744939	2		chr6	67714889	67714890	1
chr6	67750427	67750428	1		chr6	67746726	67746727	2		chr6	67715430	67715431	1
chr6	67751187	67751188	1		chr6	67748411	67748412	1		chr6	67715452	67715453	1
chr6	67751413	67751414	1		chr6	67750748	67750749	2		chr6	67716607	67716608	1
chr6	67753132	67753133	1		chr6	67751190	67751191	1		chr6	67716611	67716612	1
chr6	67756822	67756823	2		chr6	67752508	67752509	1		chr6	67718499	67718500	1
chr6	67757342	67757343	1		chr6	67753129	67753130	1		chr6	67719118	67719119	2
chr6	67757436	67757437	1		chr6	67754793	67754794	1		chr6	67720305	67720306	2
chr6	67757980	67757981	1		chr6	67756242	67756243	1		chr6	67720851	67720852	2
chr6	67759634	67759635	1		chr6	67757057	67757058	1		chr6	67721009	67721010	1
chr6	67759845	67759846	2		chr6	67757270	67757271	1		chr6	67721727	67721728	1
chr6	67760307	67760308	2		chr6	67759850	67759851	1		chr6	67722851	67722852	2
chr6	67761812	67761813	1		chr6	67760360	67760361	1		chr6	67723154	67723155	4
chr6	67762593	67762594	1		chr6	67762138	67762139	1		chr6	67723692	67723693	3
chr6	67762597	67762598	1		chr6	67762269	67762270	1		chr6	67724009	67724010	2
chr6	67762716	67762717	2		chr6	67762716	67762717	1		chr6	67728639	67728640	3
chr6	67763885	67763886	3		chr6	67764350	67764351	1		chr6	67728671	67728672	1
chr6	67766073	67766074	1		chr6	67765783	67765784	1		chr6	67730522	67730523	1
chr6	67766076	67766077	1		chr6	67770510	67770511	1		chr6	67732588	67732589	2
chr6	67766817	67766818	3		chr6	67770976	67770977	1		chr6	67732895	67732896	1
chr6	67766820	67766821	4		chr6	67776594	67776595	1		chr6	67736175	67736176	2
chr6	67766988	67766989	1		chr6	67778273	67778274	1		chr6	67736178	67736179	1
chr6	67767234	67767235	1		chr6	67779028	67779029	1		chr6	67736233	67736234	2
chr6	67769130	67769131	2		chr6	67780431	67780432	1		chr6	67737658	67737659	1
chr6	67769216	67769217	1		chr6	67780553	67780554	1		chr6	67738896	67738897	1
chr6	67769361	67769362	1		chr6	67780946	67780947	2		chr6	67739741	67739742	2
chr6	67769628	67769629	1		chr6	67781402	67781403	2		chr6	67739903	67739904	2
chr6	67772073	67772074	1		chr6	67782496	67782497	1		chr6	67741004	67741005	2
chr6	67772440	67772441	1		chr6	67782714	67782715	1		chr6	67742393	67742394	1
chr6	67774754	67774755	2		chr6	67783624	67783625	1		chr6	67743060	67743061	2
chr6	67777309	67777310	1		chr6	67785021	67785022	2		chr6	67743576	67743577	1
chr6	67777736	67777737	3		chr6	67785026	67785027	2		chr6	67743844	67743845	1
chr6	67778058	67778059	1		chr6	67785678	67785679	1		chr6	67745798	67745799	1
chr6	67778273	67778274	1		chr6	67787596	67787597	3		chr6	67747831	67747832	1
chr6	67779032	67779033	1		chr6	67787599	67787600	5		chr6	67749111	67749112	1
chr6	67779323	67779324	2		chr6	67788063	67788064	4		chr6	67751579	67751580	1
chr6	67780434	67780435	3		chr6	67788428	67788429	1		chr6	67751582	67751583	1
chr6	67781327	67781328	1		chr6	67788726	67788727	2		chr6	67752508	67752509	1
chr6	67781402	67781403	1		chr6	67790876	67790877	1		chr6	67754091	67754092	1
chr6	67781406	67781407	1		chr6	67791589	67791590	1		chr6	67754329	67754330	1
chr6	67782353	67782354	2		chr6	67793865	67793866	1		chr6	67754512	67754513	1
chr6	67783870	67783871	2		chr6	67794068	67794069	1		chr6	67754827	67754828	1
chr6	67784477	67784478	1		chr6	67794071	67794072	1		chr6	67760307	67760308	1
chr6	67787223	67787224	1		chr6	67796224	67796225	3		chr6	67763609	67763610	2
chr6	67788423	67788424	1		chr6	67796227	67796228	2		chr6	67764347	67764348	1
chr6	67788428	67788429	1		chr6	67796626	67796627	1		chr6	67764804	67764805	1
chr6	67788726	67788727	2		chr6	67801010	67801011	1		chr6	67765783	67765784	1
chr6	67788729	67788730	1		chr6	67801085	67801086	1		chr6	67766820	67766821	1
chr6	67788901	67788902	1		chr6	67802372	67802373	1		chr6	67766984	67766985	1
chr6	67789920	67789921	1		chr6	67803435	67803436	2		chr6	67769628	67769629	1
chr6	67790060	67790061	1		chr6	67804741	67804742	1		chr6	67770504	67770505	1
chr6	67791400	67791401	1		chr6	67805321	67805322	1		chr6	67770510	67770511	1
chr6	67791960	67791961	2		chr6	67805681	67805682	1		chr6	67771810	67771811	1
chr6	67792225	67792226	1		chr6	67806102	67806103	1		chr6	67772261	67772262	1
chr6	67795908	67795909	1		chr6	67806242	67806243	7		chr6	67773099	67773100	4
chr6	67796626	67796627	1		chr6	67807406	67807407	1		chr6	67773102	67773103	2
chr6	67796811	67796812	1		chr6	67807922	67807923	1		chr6	67773767	67773768	1
chr6	67797319	67797320	1		chr6	67808437	67808438	1		chr6	67774757	67774758	1
chr6	67797943	67797944	1		chr6	67808620	67808621	2		chr6	67775825	67775826	4
chr6	67803086	67803087	1		chr6	67808895	67808896	1		chr6	67776897	67776898	1
chr6	67805321	67805322	3		chr6	67811109	67811110	1		chr6	67777360	67777361	1
chr6	67806102	67806103	1		chr6	67811234	67811235	1		chr6	67777736	67777737	1
chr6	67806242	67806243	4		chr6	67811764	67811765	5		chr6	67778058	67778059	1
chr6	67807409	67807410	1		chr6	67811769	67811770	1		chr6	67778411	67778412	1
chr6	67807792	67807793	1		chr6	67813163	67813164	1		chr6	67779902	67779903	1
chr6	67807906	67807907	1		chr6	67814453	67814454	1		chr6	67782353	67782354	1
chr6	67807925	67807926	1		chr6	67815103	67815104	4		chr6	67783620	67783621	1
chr6	67809385	67809386	2		chr6	67815824	67815825	1		chr6	67783864	67783865	1
chr6	67810782	67810783	1		chr6	67816802	67816803	3		chr6	67784634	67784635	2
chr6	67810971	67810972	2		chr6	67824941	67824942	1		chr6	67787223	67787224	2
chr6	67812507	67812508	2		chr6	67827507	67827508	2		chr6	67788729	67788730	1
chr6	67815897	67815898	2		chr6	67827511	67827512	1		chr6	67789120	67789121	2
chr6	67818315	67818316	1		chr6	67828685	67828686	1		chr6	67791592	67791593	1
chr6	67820241	67820242	1		chr6	67829478	67829479	1		chr6	67792225	67792226	1
chr6	67824477	67824478	1		chr6	67831110	67831111	1		chr6	67794068	67794069	1
chr6	67824941	67824942	1		chr6	67831733	67831734	1		chr6	67794564	67794565	1
chr6	67824968	67824969	1		chr6	67832269	67832270	3		chr6	67794707	67794708	4
chr6	67825419	67825420	2		chr6	67832688	67832689	3		chr6	67794783	67794784	2
chr6	67825524	67825525	1		chr6	67838010	67838011	2		chr6	67796622	67796623	2
chr6	67825527	67825528	1		chr6	67842264	67842265	1		chr6	67796626	67796627	1
chr6	67826600	67826601	1		chr6	67844288	67844289	1		chr6	67796630	67796631	1
chr6	67827511	67827512	2		chr6	67844358	67844359	1		chr6	67798394	67798395	2
chr6	67829478	67829479	1		chr6	67844362	67844363	2		chr6	67798524	67798525	2
chr6	67831110	67831111	1		chr6	67844650	67844651	1		chr6	67798713	67798714	1
chr6	67832269	67832270	1		chr6	67846376	67846377	1		chr6	67799140	67799141	2
chr6	67832697	67832698	1		chr6	67846472	67846473	1		chr6	67801010	67801011	1
chr6	67833601	67833602	1		chr6	67846623	67846624	3		chr6	67802375	67802376	2
chr6	67835149	67835150	2		chr6	67847022	67847023	1		chr6	67803431	67803432	2
chr6	67835660	67835661	1		chr6	67847094	67847095	1		chr6	67803435	67803436	5
chr6	67837558	67837559	1		chr6	67847797	67847798	1		chr6	67803642	67803643	1
chr6	67838010	67838011	1		chr6	67847802	67847803	2		chr6	67804428	67804429	1
chr6	67838926	67838927	1		chr6	67848206	67848207	1		chr6	67805127	67805128	1
chr6	67839575	67839576	1		chr6	67848244	67848245	2		chr6	67805678	67805679	1
chr6	67842264	67842265	1		chr6	67849583	67849584	1		chr6	67807406	67807407	2
chr6	67842612	67842613	1		chr6	67851670	67851671	4		chr6	67807906	67807907	1
chr6	67844285	67844286	1		chr6	67851816	67851817	1		chr6	67807922	67807923	1
chr6	67846035	67846036	1		chr6	67851822	67851823	1		chr6	67808620	67808621	1
chr6	67847797	67847798	1		chr6	67853985	67853986	1		chr6	67809610	67809611	1
chr6	67848203	67848204	1		chr6	67854449	67854450	2		chr6	67811769	67811770	2
chr6	67848253	67848254	1		chr6	67854815	67854816	1		chr6	67812507	67812508	2
chr6	67849583	67849584	1		chr6	67855417	67855418	1		chr6	67813798	67813799	3
chr6	67849737	67849738	1		chr6	67855421	67855422	1		chr6	67814456	67814457	1
chr6	67850452	67850453	1		chr6	67856026	67856027	1		chr6	67817225	67817226	1
chr6	67851666	67851667	1		chr6	67856382	67856383	2		chr6	67819077	67819078	1
chr6	67852829	67852830	1		chr6	67856385	67856386	2		chr6	67826729	67826730	1
chr6	67854449	67854450	1		chr6	67856470	67856471	1		chr6	67826732	67826733	2
chr6	67856026	67856027	3		chr6	67857514	67857515	1		chr6	67827507	67827508	6
chr6	67857324	67857325	1		chr6	67857793	67857794	2		chr6	67827511	67827512	1
chr6	67857514	67857515	1		chr6	67858408	67858409	1		chr6	67827880	67827881	1
chr6	67858546	67858547	1		chr6	67859074	67859075	1		chr6	67828385	67828386	1
chr6	67859675	67859676	2		chr6	67859202	67859203	1		chr6	67829478	67829479	1
chr6	67861651	67861652	3		chr6	67859725	67859726	2		chr6	67832205	67832206	2
chr6	67863035	67863036	1		chr6	67859981	67859982	6		chr6	67832209	67832210	1
chr6	67864125	67864126	1		chr6	67860303	67860304	1		chr6	67832341	67832342	1
chr6	67864518	67864519	1		chr6	67860776	67860777	1		chr6	67836238	67836239	1
chr6	67865168	67865169	2		chr6	67862270	67862271	2		chr6	67839579	67839580	1
chr6	67865365	67865366	1		chr6	67862842	67862843	4		chr6	67841058	67841059	1
chr6	67866812	67866813	1		chr6	67862967	67862968	1		chr6	67843256	67843257	1
chr6	67867399	67867400	1		chr6	67863817	67863818	2		chr6	67843401	67843402	1
chr6	67867895	67867896	1		chr6	67863821	67863822	2		chr6	67843640	67843641	1
chr6	67868620	67868621	1		chr6	67864125	67864126	1		chr6	67846084	67846085	3
chr6	67868889	67868890	1		chr6	67864522	67864523	1		chr6	67846946	67846947	2
chr6	67868960	67868961	1		chr6	67865686	67865687	1		chr6	67847802	67847803	3
chr6	67869198	67869199	1		chr6	67868614	67868615	5		chr6	67848206	67848207	1
chr6	67871616	67871617	1		chr6	67868620	67868621	1		chr6	67848244	67848245	1
chr6	67873203	67873204	1		chr6	67868923	67868924	2		chr6	67848759	67848760	1
chr6	67874739	67874740	2		chr6	67870892	67870893	2		chr6	67854449	67854450	1
chr6	67875287	67875288	2		chr6	67873991	67873992	1		chr6	67855417	67855418	4
chr6	67876233	67876234	1		chr6	67874566	67874567	3		chr6	67856026	67856027	1
chr6	67878473	67878474	2		chr6	67877969	67877970	1		chr6	67857324	67857325	1
chr6	67878990	67878991	1		chr6	67878216	67878217	2		chr6	67857693	67857694	1
chr6	67879291	67879292	1		chr6	67878473	67878474	2		chr6	67859675	67859676	1
chr6	67879432	67879433	1		chr6	67878990	67878991	4		chr6	67859725	67859726	5
chr6	67879441	67879442	1		chr6	67879287	67879288	2		chr6	67860303	67860304	1
chr6	67879786	67879787	1		chr6	67879790	67879791	1		chr6	67861655	67861656	1
chr6	67883128	67883129	1		chr6	67881303	67881304	1		chr6	67862270	67862271	2
chr6	67883754	67883755	1		chr6	67881341	67881342	1		chr6	67863488	67863489	1
chr6	67884383	67884384	2		chr6	67882979	67882980	1		chr6	67863491	67863492	1
chr6	67885810	67885811	1		chr6	67883754	67883755	1		chr6	67863817	67863818	3
chr6	67890946	67890947	1		chr6	67885412	67885413	1		chr6	67863821	67863822	1
chr6	67895390	67895391	1		chr6	67885933	67885934	1		chr6	67864932	67864933	1
chr6	67896153	67896154	2		chr6	67886069	67886070	1		chr6	67864938	67864939	1
chr6	67896458	67896459	1		chr6	67888699	67888700	1		chr6	67865365	67865366	1
chr6	67898302	67898303	1		chr6	67892034	67892035	1		chr6	67865368	67865369	2
chr6	67898981	67898982	2		chr6	67892403	67892404	1		chr6	67865992	67865993	1
chr6	67899947	67899948	1		chr6	67893369	67893370	1		chr6	67868230	67868231	1
chr6	67902576	67902577	1		chr6	67894431	67894432	2		chr6	67869079	67869080	1
chr6	67902919	67902920	2		chr6	67898984	67898985	2		chr6	67872189	67872190	1
chr6	67902955	67902956	1		chr6	67899345	67899346	1		chr6	67872211	67872212	2
chr6	67903275	67903276	1		chr6	67899950	67899951	1		chr6	67873203	67873204	1
chr6	67904560	67904561	3		chr6	67900253	67900254	1		chr6	67873991	67873992	1
chr6	67904752	67904753	2		chr6	67901276	67901277	1		chr6	67875971	67875972	1
chr6	67905278	67905279	1		chr6	67902913	67902914	1		chr6	67876148	67876149	1
chr6	67907001	67907002	1		chr6	67902919	67902920	1		chr6	67876230	67876231	1
chr6	67907222	67907223	1		chr6	67902955	67902956	1		chr6	67877089	67877090	2
chr6	67911397	67911398	2		chr6	67903279	67903280	1		chr6	67877861	67877862	2
chr6	67915696	67915697	6		chr6	67903962	67903963	1		chr6	67877966	67877967	1
chr6	67915955	67915956	1		chr6	67905278	67905279	1		chr6	67878216	67878217	3
chr6	67916839	67916840	2		chr6	67905646	67905647	2		chr6	67878473	67878474	2
chr6	67917636	67917637	1		chr6	67908132	67908133	1		chr6	67879786	67879787	1
chr6	67917848	67917849	1		chr6	67910267	67910268	2		chr6	67879790	67879791	1
chr6	67918264	67918265	1		chr6	67911759	67911760	1		chr6	67879871	67879872	1
chr6	67920975	67920976	1		chr6	67912478	67912479	1		chr6	67881303	67881304	1
chr6	67921332	67921333	2		chr6	67914957	67914958	1		chr6	67881404	67881405	2
chr6	67921994	67921995	1		chr6	67915952	67915953	1		chr6	67885152	67885153	1
chr6	67923008	67923009	1		chr6	67916398	67916399	1		chr6	67885930	67885931	3
chr6	67923437	67923438	1		chr6	67920681	67920682	1		chr6	67888699	67888700	1
chr6	67928072	67928073	1		chr6	67920851	67920852	1		chr6	67891044	67891045	1
chr6	67930196	67930197	1		chr6	67921994	67921995	3		chr6	67893128	67893129	1
chr6	67935456	67935457	1		chr6	67923440	67923441	2		chr6	67894732	67894733	3
chr6	67936369	67936370	1		chr6	67924117	67924118	1		chr6	67895097	67895098	1
chr6	67936372	67936373	1		chr6	67927870	67927871	1		chr6	67895101	67895102	2
chr6	67937403	67937404	1		chr6	67928289	67928290	1		chr6	67899951	67899952	1
chr6	67937774	67937775	1		chr6	67928742	67928743	1		chr6	67903275	67903276	1
chr6	67938886	67938887	3		chr6	67930230	67930231	1		chr6	67904560	67904561	4
chr6	67939942	67939943	1		chr6	67931513	67931514	1		chr6	67905748	67905749	2
chr6	67939993	67939994	1		chr6	67933302	67933303	1		chr6	67906933	67906934	1
chr6	67942403	67942404	1		chr6	67933705	67933706	1		chr6	67907222	67907223	1
chr6	67945155	67945156	1		chr6	67934531	67934532	1		chr6	67911400	67911401	1
chr6	67945927	67945928	1		chr6	67934780	67934781	1		chr6	67913162	67913163	1
chr6	67946697	67946698	1		chr6	67936261	67936262	1		chr6	67914218	67914219	1
chr6	67947192	67947193	1		chr6	67938313	67938314	1		chr6	67920854	67920855	1
chr6	67948490	67948491	1		chr6	67939042	67939043	1		chr6	67921997	67921998	1
chr6	67948934	67948935	1		chr6	67940950	67940951	1		chr6	67923572	67923573	1
chr6	67950076	67950077	1		chr6	67945170	67945171	2		chr6	67925477	67925478	1
chr6	67950387	67950388	1		chr6	67946694	67946695	2		chr6	67925546	67925547	1
chr6	67950729	67950730	1		chr6	67947192	67947193	2		chr6	67925764	67925765	2
chr6	67951022	67951023	1		chr6	67949627	67949628	1		chr6	67927317	67927318	1
chr6	67951803	67951804	2		chr6	67950056	67950057	2		chr6	67930227	67930228	1
chr6	67952560	67952561	2		chr6	67951279	67951280	1		chr6	67931789	67931790	1
chr6	67952563	67952564	1		chr6	67952140	67952141	1		chr6	67932290	67932291	1
chr6	67953300	67953301	1		chr6	67954598	67954599	1		chr6	67932504	67932505	1
chr6	67953437	67953438	1		chr6	67955723	67955724	1		chr6	67932947	67932948	5
chr6	67953530	67953531	1		chr6	67956132	67956133	1		chr6	67933298	67933299	1
chr6	67953946	67953947	1		chr6	67956535	67956536	1		chr6	67934546	67934547	1
chr6	67953949	67953950	2		chr6	67960151	67960152	2		chr6	67935762	67935763	1
chr6	67955574	67955575	2		chr6	67961759	67961760	1		chr6	67937064	67937065	3
chr6	67955845	67955846	1		chr6	67964659	67964660	1		chr6	67940423	67940424	2
chr6	67956127	67956128	1		chr6	67966866	67966867	1		chr6	67940950	67940951	1
chr6	67956405	67956406	1		chr6	67967538	67967539	1		chr6	67940953	67940954	1
chr6	67956535	67956536	1		chr6	67969170	67969171	1		chr6	67941464	67941465	1
chr6	67957384	67957385	1		chr6	67969266	67969267	1		chr6	67942398	67942399	4
chr6	67959778	67959779	2		chr6	67970399	67970400	2		chr6	67942522	67942523	1
chr6	67959886	67959887	1		chr6	67970876	67970877	1		chr6	67945159	67945160	2
chr6	67959998	67959999	1		chr6	67972704	67972705	1		chr6	67945927	67945928	1
chr6	67961759	67961760	1		chr6	67974721	67974722	1		chr6	67946694	67946695	2
chr6	67964659	67964660	1		chr6	67975262	67975263	1		chr6	67947843	67947844	3
chr6	67965264	67965265	1		chr6	67975265	67975266	3		chr6	67952732	67952733	1
chr6	67965268	67965269	1		chr6	67977511	67977512	1		chr6	67953530	67953531	1
chr6	67966536	67966537	1		chr6	67980607	67980608	2		chr6	67954598	67954599	1
chr6	67966622	67966623	1		chr6	67980828	67980829	1		chr6	67955574	67955575	3
chr6	67966893	67966894	1		chr6	67981622	67981623	1		chr6	67956405	67956406	1
chr6	67966975	67966976	1		chr6	67982046	67982047	3		chr6	67957384	67957385	1
chr6	67967474	67967475	2		chr6	67983069	67983070	1		chr6	67959057	67959058	1
chr6	67969056	67969057	1		chr6	67983571	67983572	4		chr6	67959176	67959177	1
chr6	67969079	67969080	1		chr6	67983587	67983588	1		chr6	67959486	67959487	1
chr6	67969085	67969086	1		chr6	67984268	67984269	1		chr6	67959781	67959782	1
chr6	67969170	67969171	2		chr6	67985265	67985266	1		chr6	67960151	67960152	2
chr6	67969551	67969552	1		chr6	67986625	67986626	1		chr6	67962383	67962384	1
chr6	67970402	67970403	4		chr6	67986815	67986816	1		chr6	67965264	67965265	1
chr6	67970918	67970919	1		chr6	67987058	67987059	2		chr6	67966536	67966537	2
chr6	67971692	67971693	1		chr6	67987423	67987424	2		chr6	67966626	67966627	3
chr6	67974721	67974722	1		chr6	67987756	67987757	1		chr6	67966967	67966968	2
chr6	67975348	67975349	1		chr6	67988264	67988265	3		chr6	67968021	67968022	1
chr6	67976900	67976901	1		chr6	67989127	67989128	1		chr6	67968098	67968099	1
chr6	67977346	67977347	1		chr6	67989130	67989131	1		chr6	67968838	67968839	2
chr6	67977793	67977794	2		chr6	67989462	67989463	3		chr6	67968842	67968843	1
chr6	67978388	67978389	1		chr6	67989821	67989822	1		chr6	67969170	67969171	1
chr6	67978711	67978712	1		chr6	67989824	67989825	1		chr6	67969551	67969552	1
chr6	67979057	67979058	2		chr6	67990921	67990922	1		chr6	67971692	67971693	1
chr6	67979138	67979139	1		chr6	67990925	67990926	1		chr6	67972216	67972217	2
chr6	67980052	67980053	1		chr6	67991441	67991442	1		chr6	67974694	67974695	1
chr6	67981068	67981069	1		chr6	67991632	67991633	1		chr6	67975343	67975344	1
chr6	67981269	67981270	1		chr6	67992482	67992483	1		chr6	67976839	67976840	4
chr6	67982046	67982047	2		chr6	67992906	67992907	1		chr6	67976986	67976987	3
chr6	67982188	67982189	1		chr6	67992944	67992945	2		chr6	67977514	67977515	1
chr6	67983066	67983067	1		chr6	67993394	67993395	1		chr6	67978522	67978523	1
chr6	67983453	67983454	1		chr6	67993939	67993940	1		chr6	67978708	67978709	3
chr6	67983571	67983572	2		chr6	67994551	67994552	1		chr6	67978711	67978712	1
chr6	67984090	67984091	2		chr6	67995701	67995702	1		chr6	67979260	67979261	2
chr6	67984268	67984269	1		chr6	67998056	67998057	1		chr6	67979619	67979620	1
chr6	67984271	67984272	1		chr6	67998947	67998948	3		chr6	67980052	67980053	2
chr6	67984546	67984547	1		chr6	67999407	67999408	1		chr6	67980671	67980672	1
chr6	67985265	67985266	1		chr6	68000110	68000111	1		chr6	67980905	67980906	1
chr6	67986819	67986820	1		chr6	68002183	68002184	3		chr6	67981269	67981270	1
chr6	67987058	67987059	4		chr6	68002830	68002831	2		chr6	67983587	67983588	1
chr6	67987255	67987256	1		chr6	68002930	68002931	1		chr6	67985265	67985266	1
chr6	67987258	67987259	2		chr6	68003035	68003036	1		chr6	67985503	67985504	2
chr6	67987423	67987424	3		chr6	68003952	68003953	3		chr6	67986893	67986894	2
chr6	67987428	67987429	1		chr6	68005577	68005578	2		chr6	67987255	67987256	2
chr6	67988264	67988265	2		chr6	68005856	68005857	3		chr6	67987258	67987259	1
chr6	67989127	67989128	2		chr6	68006545	68006546	2		chr6	67987423	67987424	2
chr6	67990420	67990421	1		chr6	68006879	68006880	2		chr6	67988824	67988825	1
chr6	67993229	67993230	2		chr6	68006961	68006962	2		chr6	67989130	67989131	1
chr6	67993555	67993556	1		chr6	68007269	68007270	1		chr6	67989458	67989459	2
chr6	67995705	67995706	1		chr6	68007822	68007823	1		chr6	67990420	67990421	2
chr6	67995900	67995901	1		chr6	68008483	68008484	1		chr6	67991438	67991439	1
chr6	67997108	67997109	1		chr6	68008486	68008487	1		chr6	67991531	67991532	1
chr6	67998552	67998553	1		chr6	68009477	68009478	1		chr6	67992657	67992658	1
chr6	67998944	67998945	1		chr6	68011339	68011340	2		chr6	67992818	67992819	1
chr6	67999160	67999161	1		chr6	68012206	68012207	2		chr6	67993224	67993225	1
chr6	68001636	68001637	1		chr6	68012676	68012677	2		chr6	67993555	67993556	2
chr6	68001780	68001781	1		chr6	68013426	68013427	1		chr6	67994066	67994067	1
chr6	68002451	68002452	1		chr6	68013749	68013750	1		chr6	67995895	67995896	1
chr6	68003507	68003508	2		chr6	68016571	68016572	1		chr6	67996748	67996749	1
chr6	68003729	68003730	1		chr6	68016798	68016799	1		chr6	67996780	67996781	1
chr6	68005390	68005391	1		chr6	68017082	68017083	1		chr6	67998025	67998026	2
chr6	68006464	68006465	1		chr6	68017876	68017877	1		chr6	67998630	67998631	2
chr6	68006549	68006550	1		chr6	68018754	68018755	1		chr6	67998947	67998948	1
chr6	68007413	68007414	1		chr6	68019141	68019142	1		chr6	67999163	67999164	2
chr6	68007416	68007417	1		chr6	68021197	68021198	1		chr6	67999404	67999405	1
chr6	68007915	68007916	1		chr6	68024391	68024392	1		chr6	68001111	68001112	3
chr6	68008483	68008484	1		chr6	68024756	68024757	1		chr6	68001636	68001637	3
chr6	68009477	68009478	1		chr6	68025199	68025200	1		chr6	68001827	68001828	1
chr6	68010300	68010301	1		chr6	68025386	68025387	2		chr6	68002186	68002187	2
chr6	68010640	68010641	1		chr6	68026871	68026872	1		chr6	68002454	68002455	3
chr6	68010896	68010897	1		chr6	68026993	68026994	1		chr6	68003729	68003730	2
chr6	68011074	68011075	1		chr6	68027431	68027432	2		chr6	68003952	68003953	1
chr6	68011616	68011617	1		chr6	68028110	68028111	1		chr6	68005386	68005387	1
chr6	68013599	68013600	1		chr6	68028470	68028471	1		chr6	68005390	68005391	3
chr6	68014888	68014889	1		chr6	68028496	68028497	1		chr6	68005577	68005578	1
chr6	68016281	68016282	1		chr6	68031042	68031043	1		chr6	68005856	68005857	1
chr6	68016798	68016799	1		chr6	68031676	68031677	2		chr6	68006346	68006347	3
chr6	68017491	68017492	1		chr6	68032581	68032582	1		chr6	68006961	68006962	3
chr6	68017494	68017495	1		chr6	68033634	68033635	1		chr6	68008486	68008487	1
chr6	68017880	68017881	1		chr6	68033637	68033638	2		chr6	68011339	68011340	1
chr6	68018459	68018460	1		chr6	68033730	68033731	1		chr6	68012134	68012135	1
chr6	68021211	68021212	1		chr6	68037350	68037351	1		chr6	68012848	68012849	1
chr6	68021966	68021967	1		chr6	68038703	68038704	1		chr6	68013005	68013006	1
chr6	68022067	68022068	1		chr6	68038842	68038843	1		chr6	68013990	68013991	1
chr6	68022284	68022285	1		chr6	68039464	68039465	2		chr6	68014619	68014620	1
chr6	68024391	68024392	1		chr6	68041111	68041112	2		chr6	68015401	68015402	1
chr6	68025381	68025382	3		chr6	68041616	68041617	1		chr6	68015775	68015776	1
chr6	68025939	68025940	1		chr6	68046430	68046431	1		chr6	68016366	68016367	2
chr6	68026993	68026994	1		chr6	68048940	68048941	1		chr6	68016499	68016500	1
chr6	68026996	68026997	1		chr6	68049703	68049704	2		chr6	68017880	68017881	2
chr6	68027431	68027432	4		chr6	68051505	68051506	1		chr6	68018754	68018755	1
chr6	68027524	68027525	3		chr6	68051589	68051590	1		chr6	68018757	68018758	2
chr6	68028512	68028513	1		chr6	68052374	68052375	2		chr6	68020493	68020494	2
chr6	68029308	68029309	1		chr6	68052516	68052517	1		chr6	68021197	68021198	1
chr6	68029512	68029513	2		chr6	68052520	68052521	1		chr6	68025386	68025387	1
chr6	68031870	68031871	1		chr6	68052667	68052668	2		chr6	68028470	68028471	1
chr6	68032584	68032585	1		chr6	68052704	68052705	1		chr6	68028829	68028830	1
chr6	68033637	68033638	1		chr6	68052731	68052732	1		chr6	68029806	68029807	1
chr6	68035155	68035156	1		chr6	68052952	68052953	1		chr6	68034007	68034008	1
chr6	68035546	68035547	2		chr6	68053219	68053220	2		chr6	68034200	68034201	2
chr6	68037276	68037277	1		chr6	68053413	68053414	2		chr6	68034233	68034234	1
chr6	68038024	68038025	1		chr6	68054522	68054523	1		chr6	68035254	68035255	1
chr6	68038703	68038704	1		chr6	68055409	68055410	1		chr6	68035257	68035258	2
chr6	68038842	68038843	1		chr6	68056332	68056333	3		chr6	68038839	68038840	1
chr6	68039464	68039465	2		chr6	68056701	68056702	2		chr6	68039169	68039170	1
chr6	68043397	68043398	1		chr6	68056706	68056707	3		chr6	68041111	68041112	1
chr6	68045516	68045517	1		chr6	68056965	68056966	1		chr6	68042452	68042453	1
chr6	68046010	68046011	2		chr6	68057078	68057079	3		chr6	68044174	68044175	1
chr6	68047132	68047133	2		chr6	68057670	68057671	4		chr6	68045438	68045439	1
chr6	68047597	68047598	1		chr6	68058119	68058120	2		chr6	68045655	68045656	2
chr6	68048940	68048941	2		chr6	68058426	68058427	3		chr6	68046430	68046431	1
chr6	68049439	68049440	1		chr6	68058682	68058683	1		chr6	68047597	68047598	1
chr6	68049616	68049617	1		chr6	68059516	68059517	2		chr6	68049566	68049567	1
chr6	68050334	68050335	1		chr6	68059519	68059520	2		chr6	68049706	68049707	1
chr6	68050337	68050338	1		chr6	68060563	68060564	2		chr6	68050337	68050338	2
chr6	68051556	68051557	1		chr6	68066370	68066371	1		chr6	68050685	68050686	1
chr6	68052139	68052140	1		chr6	68067778	68067779	1		chr6	68050826	68050827	1
chr6	68052528	68052529	1		chr6	68067994	68067995	1		chr6	68051112	68051113	2
chr6	68052667	68052668	1		chr6	68068726	68068727	1		chr6	68052135	68052136	1
chr6	68052700	68052701	1		chr6	68069522	68069523	1		chr6	68052139	68052140	1
chr6	68052952	68052953	1		chr6	68070218	68070219	2		chr6	68052599	68052600	1
chr6	68053219	68053220	2		chr6	68070872	68070873	3		chr6	68052667	68052668	2
chr6	68053410	68053411	3		chr6	68071813	68071814	2		chr6	68052731	68052732	1
chr6	68054377	68054378	1		chr6	68072546	68072547	1		chr6	68052955	68052956	1
chr6	68054380	68054381	1		chr6	68072894	68072895	2		chr6	68053219	68053220	3
chr6	68054815	68054816	1		chr6	68073185	68073186	3		chr6	68053928	68053929	1
chr6	68055523	68055524	1		chr6	68073188	68073189	2		chr6	68054380	68054381	1
chr6	68055646	68055647	1		chr6	68074431	68074432	2		chr6	68054522	68054523	1
chr6	68056706	68056707	1		chr6	68081854	68081855	1		chr6	68054815	68054816	1
chr6	68057670	68057671	1		chr6	68084282	68084283	1		chr6	68055409	68055410	1
chr6	68059516	68059517	1		chr6	68086192	68086193	1		chr6	68055646	68055647	2
chr6	68059574	68059575	1		chr6	68086283	68086284	2		chr6	68055999	68056000	1
chr6	68059925	68059926	4		chr6	68093624	68093625	1		chr6	68056004	68056005	1
chr6	68063367	68063368	1		chr6	68095595	68095596	1		chr6	68056628	68056629	1
chr6	68063958	68063959	3		chr6	68097666	68097667	1		chr6	68056965	68056966	1
chr6	68064516	68064517	1		chr6	68099245	68099246	2		chr6	68057670	68057671	1
chr6	68065083	68065084	1		chr6	68099248	68099249	2		chr6	68057787	68057788	2
chr6	68066607	68066608	1		chr6	68099712	68099713	2		chr6	68057809	68057810	1
chr6	68066612	68066613	2		chr6	68099781	68099782	1		chr6	68058686	68058687	1
chr6	68067773	68067774	1		chr6	68100060	68100061	1		chr6	68059516	68059517	1
chr6	68067778	68067779	1		chr6	68100479	68100480	1		chr6	68059519	68059520	1
chr6	68068407	68068408	1		chr6	68101271	68101272	2		chr6	68059928	68059929	1
chr6	68068907	68068908	2		chr6	68101983	68101984	1		chr6	68060566	68060567	2
chr6	68069915	68069916	1		chr6	68102165	68102166	1		chr6	68063952	68063953	1
chr6	68070558	68070559	4		chr6	68102206	68102207	1		chr6	68065087	68065088	1
chr6	68071246	68071247	2		chr6	68103514	68103515	3		chr6	68065090	68065091	1
chr6	68071887	68071888	1		chr6	68104584	68104585	1		chr6	68069522	68069523	1
chr6	68072546	68072547	1		chr6	68105230	68105231	1		chr6	68069748	68069749	1
chr6	68074799	68074800	1		chr6	68105262	68105263	2		chr6	68071246	68071247	2
chr6	68077118	68077119	1		chr6	68106326	68106327	1		chr6	68071316	68071317	1
chr6	68080152	68080153	1		chr6	68107249	68107250	1		chr6	68071322	68071323	2
chr6	68093073	68093074	2		chr6	68108473	68108474	1		chr6	68071813	68071814	1
chr6	68096467	68096468	2		chr6	68108603	68108604	1		chr6	68071887	68071888	1
chr6	68097331	68097332	2		chr6	68109806	68109807	3		chr6	68072909	68072910	1
chr6	68097666	68097667	1		chr6	68111206	68111207	1		chr6	68073185	68073186	1
chr6	68099067	68099068	2		chr6	68111353	68111354	1		chr6	68074431	68074432	1
chr6	68099245	68099246	1		chr6	68111830	68111831	1		chr6	68081854	68081855	1
chr6	68100479	68100480	1		chr6	68112167	68112168	1		chr6	68083165	68083166	1
chr6	68100483	68100484	1		chr6	68113846	68113847	1		chr6	68083219	68083220	1
chr6	68102162	68102163	1		chr6	68113914	68113915	1		chr6	68083320	68083321	2
chr6	68102693	68102694	2		chr6	68114371	68114372	1		chr6	68093070	68093071	1
chr6	68104221	68104222	2		chr6	68114454	68114455	1		chr6	68094204	68094205	1
chr6	68105835	68105836	1		chr6	68114565	68114566	1		chr6	68094207	68094208	1
chr6	68107554	68107555	1		chr6	68114996	68114997	3		chr6	68095449	68095450	1
chr6	68108153	68108154	1		chr6	68115046	68115047	1		chr6	68096096	68096097	1
chr6	68108603	68108604	1		chr6	68115404	68115405	4		chr6	68098527	68098528	1
chr6	68110424	68110425	2		chr6	68116036	68116037	1		chr6	68099245	68099246	1
chr6	68112714	68112715	1		chr6	68116755	68116756	1		chr6	68099248	68099249	1
chr6	68113051	68113052	1		chr6	68119204	68119205	1		chr6	68099712	68099713	1
chr6	68113561	68113562	1		chr6	68122998	68122999	1		chr6	68099781	68099782	1
chr6	68113709	68113710	1		chr6	68123550	68123551	4		chr6	68100060	68100061	1
chr6	68113712	68113713	2		chr6	68124359	68124360	1		chr6	68100479	68100480	1
chr6	68114371	68114372	1		chr6	68124847	68124848	1		chr6	68101271	68101272	1
chr6	68114996	68114997	6		chr6	68125164	68125165	1		chr6	68101685	68101686	1
chr6	68115404	68115405	1		chr6	68125706	68125707	1		chr6	68101688	68101689	1
chr6	68115708	68115709	2		chr6	68128487	68128488	2		chr6	68101983	68101984	2
chr6	68116041	68116042	2		chr6	68129984	68129985	5		chr6	68102206	68102207	1
chr6	68117300	68117301	2		chr6	68131191	68131192	1		chr6	68103514	68103515	1
chr6	68119036	68119037	1		chr6	68133658	68133659	1		chr6	68104584	68104585	2
chr6	68123002	68123003	1		chr6	68133661	68133662	1		chr6	68104969	68104970	1
chr6	68124218	68124219	1		chr6	68134288	68134289	2		chr6	68105838	68105839	2
chr6	68124362	68124363	1		chr6	68134831	68134832	2		chr6	68106319	68106320	2
chr6	68124546	68124547	1		chr6	68135711	68135712	1		chr6	68106784	68106785	1
chr6	68125709	68125710	1		chr6	68136621	68136622	2		chr6	68106911	68106912	1
chr6	68126409	68126410	1		chr6	68139706	68139707	1		chr6	68107716	68107717	1
chr6	68126415	68126416	1		chr6	68140970	68140971	1		chr6	68107800	68107801	1
chr6	68127564	68127565	3		chr6	68146476	68146477	1		chr6	68108473	68108474	1
chr6	68129984	68129985	4		chr6	68147209	68147210	1		chr6	68108603	68108604	1
chr6	68132980	68132981	1		chr6	68147212	68147213	2		chr6	68109806	68109807	1
chr6	68133661	68133662	1		chr6	68147834	68147835	8		chr6	68111206	68111207	1
chr6	68135716	68135717	1		chr6	68147838	68147839	3		chr6	68111833	68111834	3
chr6	68135841	68135842	1		chr6	68149105	68149106	1		chr6	68112164	68112165	1
chr6	68136618	68136619	1		chr6	68149158	68149159	1		chr6	68114451	68114452	1
chr6	68136621	68136622	1		chr6	68150208	68150209	1		chr6	68114568	68114569	1
chr6	68138116	68138117	1		chr6	68150211	68150212	1		chr6	68114996	68114997	2
chr6	68139703	68139704	1		chr6	68150472	68150473	2		chr6	68115400	68115401	1
chr6	68145878	68145879	1		chr6	68150624	68150625	1		chr6	68116036	68116037	1
chr6	68146480	68146481	1		chr6	68150741	68150742	1		chr6	68116557	68116558	1
chr6	68147209	68147210	1		chr6	68151672	68151673	4		chr6	68116758	68116759	1
chr6	68147834	68147835	2		chr6	68151757	68151758	2		chr6	68117163	68117164	1
chr6	68147838	68147839	2		chr6	68151760	68151761	1		chr6	68119204	68119205	1
chr6	68149109	68149110	2		chr6	68151943	68151944	2		chr6	68120025	68120026	1
chr6	68149158	68149159	3		chr6	68152026	68152027	2		chr6	68123256	68123257	1
chr6	68150211	68150212	1		chr6	68152304	68152305	1		chr6	68124221	68124222	1
chr6	68150469	68150470	1		chr6	68152608	68152609	2		chr6	68124543	68124544	1
chr6	68150576	68150577	1		chr6	68153058	68153059	1		chr6	68124844	68124845	1
chr6	68150579	68150580	3		chr6	68153116	68153117	3		chr6	68125140	68125141	1
chr6	68151668	68151669	1		chr6	68153997	68153998	4		chr6	68126044	68126045	1
chr6	68151672	68151673	5		chr6	68154083	68154084	2		chr6	68126409	68126410	1
chr6	68151757	68151758	2		chr6	68154686	68154687	2		chr6	68127202	68127203	1
chr6	68151943	68151944	1		chr6	68154739	68154740	1		chr6	68127564	68127565	1
chr6	68151946	68151947	1		chr6	68155204	68155205	2		chr6	68128956	68128957	1
chr6	68152298	68152299	1		chr6	68155694	68155695	1		chr6	68129077	68129078	1
chr6	68152605	68152606	2		chr6	68157835	68157836	1		chr6	68130440	68130441	1
chr6	68153491	68153492	1		chr6	68159788	68159789	1		chr6	68130722	68130723	1
chr6	68153533	68153534	2		chr6	68159791	68159792	1		chr6	68132983	68132984	2
chr6	68154002	68154003	1		chr6	68160151	68160152	1		chr6	68134000	68134001	2
chr6	68154686	68154687	2		chr6	68160396	68160397	2		chr6	68134288	68134289	1
chr6	68155201	68155202	1		chr6	68161078	68161079	1		chr6	68134831	68134832	1
chr6	68155425	68155426	1		chr6	68161113	68161114	1		chr6	68135716	68135717	2
chr6	68155694	68155695	2		chr6	68161126	68161127	1		chr6	68135837	68135838	1
chr6	68157665	68157666	1		chr6	68162116	68162117	1		chr6	68139703	68139704	1
chr6	68158683	68158684	1		chr6	68163215	68163216	1		chr6	68140970	68140971	1
chr6	68159791	68159792	1		chr6	68163822	68163823	2		chr6	68143386	68143387	2
chr6	68160392	68160393	3		chr6	68163826	68163827	3		chr6	68144612	68144613	1
chr6	68160785	68160786	1		chr6	68163874	68163875	1		chr6	68144728	68144729	1
chr6	68160824	68160825	1		chr6	68164481	68164482	1		chr6	68145002	68145003	1
chr6	68161078	68161079	2		chr6	68164700	68164701	2		chr6	68145013	68145014	1
chr6	68162743	68162744	1		chr6	68165222	68165223	2		chr6	68145874	68145875	1
chr6	68163212	68163213	2		chr6	68165402	68165403	1		chr6	68147212	68147213	1
chr6	68163419	68163420	1		chr6	68166449	68166450	1		chr6	68147336	68147337	4
chr6	68164700	68164701	2		chr6	68166932	68166933	2		chr6	68147834	68147835	8
chr6	68165222	68165223	1		chr6	68168173	68168174	1		chr6	68147838	68147839	1
chr6	68165457	68165458	1		chr6	68168967	68168968	5		chr6	68149109	68149110	2
chr6	68166269	68166270	2		chr6	68169174	68169175	1		chr6	68150208	68150209	1
chr6	68166376	68166377	1		chr6	68169784	68169785	3		chr6	68150211	68150212	1
chr6	68166932	68166933	1		chr6	68170294	68170295	1		chr6	68150469	68150470	2
chr6	68167571	68167572	1		chr6	68170297	68170298	2		chr6	68150576	68150577	3
chr6	68168173	68168174	3		chr6	68171361	68171362	1		chr6	68150624	68150625	5
chr6	68169599	68169600	1		chr6	68174060	68174061	4		chr6	68151668	68151669	5
chr6	68169603	68169604	1		chr6	68178473	68178474	1		chr6	68151672	68151673	1
chr6	68169787	68169788	2		chr6	68178940	68178941	1		chr6	68151757	68151758	1
chr6	68170142	68170143	1		chr6	68181812	68181813	1		chr6	68151760	68151761	2
chr6	68170145	68170146	1		chr6	68182759	68182760	2		chr6	68151943	68151944	2
chr6	68170294	68170295	2		chr6	68183949	68183950	1		chr6	68152304	68152305	2
chr6	68170923	68170924	1		chr6	68186993	68186994	1		chr6	68152792	68152793	2
chr6	68170928	68170929	1		chr6	68187644	68187645	1		chr6	68153055	68153056	2
chr6	68171057	68171058	1		chr6	68187647	68187648	1		chr6	68153498	68153499	1
chr6	68171365	68171366	1		chr6	68187930	68187931	1		chr6	68153530	68153531	1
chr6	68171424	68171425	1		chr6	68188423	68188424	1		chr6	68154083	68154084	1
chr6	68174060	68174061	1		chr6	68188873	68188874	1		chr6	68154686	68154687	7
chr6	68178934	68178935	1		chr6	68189133	68189134	2		chr6	68155025	68155026	1
chr6	68186990	68186991	2		chr6	68189798	68189799	1		chr6	68155201	68155202	1
chr6	68186993	68186994	5		chr6	68190538	68190539	4		chr6	68155694	68155695	1
chr6	68187930	68187931	1		chr6	68191141	68191142	1		chr6	68157668	68157669	1
chr6	68188046	68188047	1		chr6	68191292	68191293	2		chr6	68160771	68160772	1
chr6	68188423	68188424	1		chr6	68191620	68191621	4		chr6	68162033	68162034	1
chr6	68188455	68188456	1		chr6	68191642	68191643	4		chr6	68162146	68162147	1
chr6	68188632	68188633	1		chr6	68191645	68191646	2		chr6	68163102	68163103	1
chr6	68188635	68188637	1		chr6	68194377	68194378	2		chr6	68163723	68163724	1
chr6	68190053	68190054	1		chr6	68194794	68194795	2		chr6	68163874	68163875	1
chr6	68190535	68190536	1		chr6	68194991	68194992	1		chr6	68164703	68164704	1
chr6	68191141	68191142	1		chr6	68195091	68195092	4		chr6	68165226	68165227	1
chr6	68191292	68191293	2		chr6	68196147	68196148	1		chr6	68165739	68165740	1
chr6	68191642	68191643	5		chr6	68197475	68197476	5		chr6	68166021	68166022	1
chr6	68194377	68194378	4		chr6	68197782	68197783	3		chr6	68166269	68166270	2
chr6	68194392	68194393	1		chr6	68198425	68198426	3		chr6	68166376	68166377	1
chr6	68194789	68194790	1		chr6	68198767	68198768	2		chr6	68166583	68166584	1
chr6	68195384	68195385	1		chr6	68199364	68199365	3		chr6	68166586	68166587	1
chr6	68196290	68196291	3		chr6	68200022	68200023	1		chr6	68166924	68166925	1
chr6	68197017	68197018	1		chr6	68200562	68200563	2		chr6	68166932	68166933	1
chr6	68197782	68197783	2		chr6	68200565	68200566	2		chr6	68167152	68167153	1
chr6	68198395	68198396	3		chr6	68202760	68202761	2		chr6	68167215	68167216	2
chr6	68198526	68198527	1		chr6	68202763	68202764	1		chr6	68168170	68168171	1
chr6	68199321	68199322	2		chr6	68203464	68203465	5		chr6	68168173	68168174	1
chr6	68199364	68199365	1		chr6	68203561	68203562	1		chr6	68168233	68168234	1
chr6	68200019	68200020	1		chr6	68203624	68203625	2		chr6	68168658	68168659	1
chr6	68200022	68200023	4		chr6	68203680	68203681	1		chr6	68168859	68168860	1
chr6	68200238	68200239	1		chr6	68204135	68204136	2		chr6	68170142	68170143	1
chr6	68200562	68200563	3		chr6	68204197	68204198	1		chr6	68170145	68170146	3
chr6	68202760	68202761	1		chr6	68204754	68204755	2		chr6	68170928	68170929	4
chr6	68203461	68203462	1		chr6	68205488	68205489	3		chr6	68171063	68171064	1
chr6	68203464	68203465	1		chr6	68205799	68205800	1		chr6	68171199	68171200	1
chr6	68203680	68203681	2		chr6	68206262	68206263	1		chr6	68171202	68171203	4
chr6	68204135	68204136	1		chr6	68206311	68206312	1		chr6	68171424	68171425	1
chr6	68204252	68204253	5		chr6	68206603	68206604	2		chr6	68171799	68171800	2
chr6	68205488	68205489	1		chr6	68206608	68206609	2		chr6	68174060	68174061	1
chr6	68206262	68206263	2		chr6	68207349	68207350	1		chr6	68177523	68177524	1
chr6	68206314	68206315	1		chr6	68208111	68208112	1		chr6	68184167	68184168	1
chr6	68206603	68206604	1		chr6	68208936	68208937	2		chr6	68186993	68186994	2
chr6	68206608	68206609	2		chr6	68209465	68209466	2		chr6	68187879	68187880	1
chr6	68206892	68206893	1		chr6	68210903	68210904	1		chr6	68188895	68188896	1
chr6	68207101	68207102	3		chr6	68211566	68211567	1		chr6	68189794	68189795	1
chr6	68207545	68207546	1		chr6	68212694	68212695	1		chr6	68189798	68189799	1
chr6	68208731	68208732	1		chr6	68212861	68212862	2		chr6	68190056	68190057	1
chr6	68210814	68210815	1		chr6	68212867	68212868	1		chr6	68190535	68190536	3
chr6	68210903	68210904	1		chr6	68213301	68213302	2		chr6	68190538	68190539	1
chr6	68213207	68213208	1		chr6	68213404	68213405	1		chr6	68191136	68191137	1
chr6	68213308	68213309	2		chr6	68213702	68213703	2		chr6	68191292	68191293	1
chr6	68215274	68215275	1		chr6	68213705	68213706	1		chr6	68191295	68191296	2
chr6	68215452	68215453	1		chr6	68214740	68214741	1		chr6	68191623	68191624	1
chr6	68215455	68215456	1		chr6	68215455	68215456	2		chr6	68191642	68191643	1
chr6	68217222	68217223	1		chr6	68215506	68215507	1		chr6	68193958	68193959	1
chr6	68218350	68218351	1		chr6	68215510	68215511	2		chr6	68194377	68194378	1
chr6	68219436	68219437	1		chr6	68215594	68215595	1		chr6	68194545	68194546	1
chr6	68219661	68219662	3		chr6	68215598	68215599	1		chr6	68197017	68197018	5
chr6	68220728	68220729	1		chr6	68216704	68216705	1		chr6	68197361	68197362	1
chr6	68220903	68220904	1		chr6	68217043	68217044	1		chr6	68197475	68197476	1
chr6	68220906	68220907	1		chr6	68217047	68217048	2		chr6	68197478	68197479	1
chr6	68221250	68221251	1		chr6	68217434	68217435	3		chr6	68198526	68198527	1
chr6	68221253	68221254	2		chr6	68218172	68218173	1		chr6	68199325	68199326	1
chr6	68221893	68221894	2		chr6	68218350	68218351	1		chr6	68199364	68199365	2
chr6	68222348	68222349	1		chr6	68218698	68218699	1		chr6	68200022	68200023	1
chr6	68223283	68223284	5		chr6	68218959	68218960	2		chr6	68200238	68200239	1
chr6	68223287	68223288	2		chr6	68219354	68219355	1		chr6	68200565	68200566	5
chr6	68224236	68224237	2		chr6	68219436	68219437	3		chr6	68202760	68202761	1
chr6	68226718	68226719	1		chr6	68220903	68220904	1		chr6	68203464	68203465	3
chr6	68227905	68227906	1		chr6	68221250	68221251	3		chr6	68203556	68203557	1
chr6	68230808	68230809	2		chr6	68221253	68221254	1		chr6	68203561	68203562	1
chr6	68231352	68231353	1		chr6	68221893	68221894	1		chr6	68203621	68203622	1
chr6	68241418	68241419	1		chr6	68222348	68222349	1		chr6	68203680	68203681	1
chr6	68241754	68241755	1		chr6	68222624	68222625	3		chr6	68204135	68204136	1
chr6	68241757	68241758	1		chr6	68223283	68223284	3		chr6	68204252	68204253	5
chr6	68243353	68243354	1		chr6	68224236	68224237	1		chr6	68204754	68204755	1
chr6	68243356	68243357	1		chr6	68224978	68224979	1		chr6	68205485	68205486	1
chr6	68247167	68247168	1		chr6	68227905	68227906	2		chr6	68205488	68205489	1
chr6	68247973	68247974	1		chr6	68230808	68230809	1		chr6	68205799	68205800	1
chr6	68249628	68249629	1		chr6	68231346	68231347	1		chr6	68206262	68206263	4
chr6	68251342	68251343	1		chr6	68231352	68231353	1		chr6	68206603	68206604	4
chr6	68251827	68251828	1		chr6	68231865	68231866	1		chr6	68206892	68206893	1
chr6	68252244	68252245	1		chr6	68231918	68231919	2		chr6	68206898	68206899	1
chr6	68252534	68252535	1		chr6	68242037	68242038	1		chr6	68207101	68207102	1
chr6	68252564	68252565	1		chr6	68242836	68242837	1		chr6	68207184	68207185	1
chr6	68253334	68253335	1		chr6	68242839	68242840	1		chr6	68207952	68207953	1
chr6	68253870	68253871	1		chr6	68244229	68244230	1		chr6	68208165	68208166	1
chr6	68254142	68254143	1		chr6	68246265	68246266	1		chr6	68209468	68209469	1
chr6	68254145	68254146	1		chr6	68247067	68247068	2		chr6	68211559	68211560	1
chr6	68255518	68255519	3		chr6	68247641	68247642	1		chr6	68211635	68211636	1
chr6	68255836	68255837	1		chr6	68247973	68247974	1		chr6	68213702	68213703	1
chr6	68255859	68255860	1		chr6	68249096	68249097	1		chr6	68213705	68213706	2
chr6	68256177	68256178	1		chr6	68250285	68250286	1		chr6	68214743	68214744	1
chr6	68256869	68256870	1		chr6	68250634	68250635	1		chr6	68214922	68214923	1
chr6	68257464	68257465	1		chr6	68251052	68251053	1		chr6	68215594	68215595	3
chr6	68259132	68259133	4		chr6	68251827	68251828	2		chr6	68217222	68217223	1
chr6	68259833	68259834	2		chr6	68252239	68252240	1		chr6	68218698	68218699	1
chr6	68260975	68260976	1		chr6	68252561	68252562	1		chr6	68219190	68219191	1
chr6	68261538	68261539	2		chr6	68252708	68252709	1		chr6	68220728	68220729	2
chr6	68262079	68262080	3		chr6	68252749	68252750	1		chr6	68220731	68220732	1
chr6	68263321	68263322	1		chr6	68253605	68253606	1		chr6	68220906	68220907	1
chr6	68263681	68263682	1		chr6	68253874	68253875	1		chr6	68221250	68221251	1
chr6	68264336	68264337	1		chr6	68255518	68255519	1		chr6	68221253	68221254	3
chr6	68265102	68265103	1		chr6	68255856	68255857	3		chr6	68221893	68221894	9
chr6	68268634	68268635	1		chr6	68256387	68256388	1		chr6	68222348	68222349	2
chr6	68268853	68268854	1		chr6	68256862	68256863	1		chr6	68222624	68222625	1
chr6	68269390	68269391	1		chr6	68259132	68259133	1		chr6	68224239	68224240	2
chr6	68269629	68269630	1		chr6	68260083	68260084	1		chr6	68225196	68225197	1
chr6	68270677	68270678	1		chr6	68260447	68260448	1		chr6	68226727	68226728	1
chr6	68270702	68270703	1		chr6	68262079	68262080	1		chr6	68228855	68228856	2
chr6	68271215	68271216	1		chr6	68265102	68265103	1		chr6	68230808	68230809	2
chr6	68272263	68272264	1		chr6	68268628	68268629	1		chr6	68231346	68231347	1
chr6	68272583	68272584	2		chr6	68269387	68269388	2		chr6	68231868	68231869	1
chr6	68273081	68273082	3		chr6	68269390	68269391	2		chr6	68231918	68231919	1
chr6	68275799	68275800	1		chr6	68269671	68269672	2		chr6	68232932	68232933	1
chr6	68276239	68276240	2		chr6	68270376	68270377	1		chr6	68241754	68241755	2
chr6	68276803	68276804	2		chr6	68270677	68270678	1		chr6	68242037	68242038	3
chr6	68277095	68277096	1		chr6	68270830	68270831	2		chr6	68243356	68243357	1
chr6	68278596	68278597	5		chr6	68272580	68272581	3		chr6	68244809	68244810	1
chr6	68279863	68279864	1		chr6	68273278	68273279	1		chr6	68247516	68247517	2
chr6	68279896	68279897	2		chr6	68275232	68275233	3		chr6	68248308	68248309	1
chr6	68281754	68281755	3		chr6	68275799	68275800	1		chr6	68249701	68249702	1
chr6	68282685	68282686	1		chr6	68276239	68276240	1		chr6	68249820	68249821	1
chr6	68282689	68282690	1		chr6	68276979	68276980	1		chr6	68251052	68251053	1
chr6	68282859	68282860	3		chr6	68278601	68278602	1		chr6	68252239	68252240	2
chr6	68282947	68282948	3		chr6	68278903	68278904	1		chr6	68252244	68252245	1
chr6	68283168	68283169	2		chr6	68279176	68279177	1		chr6	68252561	68252562	1
chr6	68284557	68284558	4		chr6	68280304	68280305	1		chr6	68252708	68252709	1
chr6	68286303	68286304	2		chr6	68280307	68280308	1		chr6	68252749	68252750	1
chr6	68286608	68286609	2		chr6	68280787	68280788	4		chr6	68253250	68253251	1
chr6	68289519	68289520	1		chr6	68283039	68283040	2		chr6	68254145	68254146	1
chr6	68290068	68290069	2		chr6	68283272	68283273	1		chr6	68255129	68255130	2
chr6	68290977	68290978	2		chr6	68284557	68284558	2		chr6	68255133	68255134	2
chr6	68293347	68293348	1		chr6	68285124	68285125	2		chr6	68255413	68255414	2
chr6	68294854	68294855	1		chr6	68285754	68285755	1		chr6	68255856	68255857	1
chr6	68295155	68295156	1		chr6	68286898	68286899	1		chr6	68256271	68256272	2
chr6	68295475	68295476	2		chr6	68287054	68287055	2		chr6	68256869	68256870	1
chr6	68296341	68296342	1		chr6	68287779	68287780	2		chr6	68257319	68257320	1
chr6	68296454	68296455	1		chr6	68287782	68287783	1		chr6	68257882	68257883	1
chr6	68298933	68298934	1		chr6	68288551	68288552	1		chr6	68258087	68258088	1
chr6	68301020	68301021	1		chr6	68288617	68288618	1		chr6	68259132	68259133	1
chr6	68301284	68301285	1		chr6	68288987	68288988	1		chr6	68260083	68260084	1
chr6	68303814	68303815	2		chr6	68290472	68290473	1		chr6	68260336	68260337	1
chr6	68303817	68303818	1		chr6	68293395	68293396	1		chr6	68261254	68261255	1
chr6	68304452	68304453	1		chr6	68293890	68293891	1		chr6	68261932	68261933	1
chr6	68304708	68304709	1		chr6	68294143	68294144	1		chr6	68262079	68262080	1
chr6	68305131	68305132	1		chr6	68294857	68294858	1		chr6	68262551	68262552	1
chr6	68312793	68312794	3		chr6	68295155	68295156	1		chr6	68262555	68262556	1
chr6	68312920	68312921	1		chr6	68296341	68296342	1		chr6	68263263	68263264	1
chr6	68313359	68313360	1		chr6	68296709	68296710	1		chr6	68265102	68265103	2
chr6	68313413	68313414	1		chr6	68296715	68296716	1		chr6	68266909	68266910	1
chr6	68315189	68315190	1		chr6	68297018	68297019	1		chr6	68266913	68266914	1
chr6	68316445	68316446	1		chr6	68297169	68297170	3		chr6	68268729	68268730	2
chr6	68317199	68317200	1		chr6	68297289	68297290	1		chr6	68268981	68268982	1
chr6	68317202	68317203	1		chr6	68298375	68298376	1		chr6	68270677	68270678	1
chr6	68318297	68318298	1		chr6	68298933	68298934	1		chr6	68272263	68272264	2
chr6	68319247	68319248	1		chr6	68298937	68298938	1		chr6	68272266	68272267	1
chr6	68320010	68320011	1		chr6	68300223	68300224	2		chr6	68272580	68272581	3
chr6	68320414	68320415	2		chr6	68301020	68301021	2		chr6	68273081	68273082	1
chr6	68320417	68320418	1		chr6	68301280	68301281	2		chr6	68273922	68273923	1
chr6	68321429	68321430	1		chr6	68301290	68301291	5		chr6	68274111	68274112	1
chr6	68322617	68322618	3		chr6	68303007	68303008	2		chr6	68276236	68276237	1
chr6	68323971	68323972	1		chr6	68312790	68312791	1		chr6	68276809	68276810	1
chr6	68323974	68323975	1		chr6	68312793	68312794	4		chr6	68276976	68276977	1
chr6	68324295	68324296	2		chr6	68313108	68313109	1		chr6	68277098	68277099	2
chr6	68324859	68324860	3		chr6	68313356	68313357	2		chr6	68277234	68277235	2
chr6	68325920	68325921	2		chr6	68313413	68313414	3		chr6	68279863	68279864	1
chr6	68326107	68326108	2		chr6	68317199	68317200	2		chr6	68280412	68280413	1
chr6	68326110	68326111	1		chr6	68318300	68318301	1		chr6	68280793	68280794	1
chr6	68326418	68326419	1		chr6	68319817	68319818	1		chr6	68281713	68281714	2
chr6	68327330	68327331	1		chr6	68320010	68320011	2		chr6	68284929	68284930	2
chr6	68327953	68327954	1		chr6	68320015	68320016	1		chr6	68285285	68285286	1
chr6	68328271	68328272	1		chr6	68320414	68320415	1		chr6	68285754	68285755	1
chr6	68328988	68328989	1		chr6	68320417	68320418	2		chr6	68286693	68286694	1
chr6	68330565	68330566	5		chr6	68321432	68321433	1		chr6	68287782	68287783	1
chr6	68331022	68331023	1		chr6	68321486	68321487	4		chr6	68288614	68288615	1
chr6	68331982	68331983	1		chr6	68321562	68321563	1		chr6	68288987	68288988	1
chr6	68332268	68332269	1		chr6	68321798	68321799	3		chr6	68289436	68289437	1
chr6	68332539	68332540	2		chr6	68322178	68322179	6		chr6	68290016	68290017	1
chr6	68333629	68333630	1		chr6	68322181	68322182	3		chr6	68290020	68290021	1
chr6	68334172	68334173	2		chr6	68322606	68322607	1		chr6	68290065	68290066	1
chr6	68335048	68335049	3		chr6	68322617	68322618	2		chr6	68293596	68293597	1
chr6	68335187	68335188	1		chr6	68323888	68323889	3		chr6	68294140	68294141	2
chr6	68335411	68335412	2		chr6	68323891	68323892	2		chr6	68294143	68294144	1
chr6	68335516	68335517	1		chr6	68323974	68323975	1		chr6	68294854	68294855	1
chr6	68336941	68336942	1		chr6	68324292	68324293	1		chr6	68294857	68294858	1
chr6	68337249	68337250	1		chr6	68324496	68324497	1		chr6	68295158	68295159	2
chr6	68337397	68337398	1		chr6	68324863	68324864	1		chr6	68295475	68295476	1
chr6	68339556	68339557	1		chr6	68325413	68325414	1		chr6	68296454	68296455	1
chr6	68339630	68339631	1		chr6	68327330	68327331	2		chr6	68296457	68296458	2
chr6	68340070	68340071	1		chr6	68328271	68328272	2		chr6	68296709	68296710	1
chr6	68340586	68340587	1		chr6	68330095	68330096	1		chr6	68297773	68297774	6
chr6	68340855	68340856	1		chr6	68330314	68330315	1		chr6	68298933	68298934	1
chr6	68341306	68341307	1		chr6	68330495	68330496	1		chr6	68301020	68301021	1
chr6	68344479	68344480	1		chr6	68330568	68330569	1		chr6	68301483	68301484	1
chr6	68344481	68344482	1		chr6	68332268	68332269	1		chr6	68303007	68303008	2
chr6	68344762	68344763	2		chr6	68332539	68332540	1		chr6	68304455	68304456	1
chr6	68345873	68345874	1		chr6	68333629	68333630	1		chr6	68304708	68304709	1
chr6	68346159	68346160	1		chr6	68334702	68334703	1		chr6	68305131	68305132	2
chr6	68348207	68348208	1		chr6	68334906	68334907	2		chr6	68312916	68312917	1
chr6	68348544	68348545	4		chr6	68336743	68336744	3		chr6	68313112	68313113	1
chr6	68354497	68354498	1		chr6	68336828	68336829	3		chr6	68313413	68313414	2
chr6	68356607	68356608	1		chr6	68336941	68336942	3		chr6	68313417	68313418	1
chr6	68357798	68357799	1		chr6	68337249	68337250	1		chr6	68318300	68318301	1
chr6	68358339	68358340	2		chr6	68337859	68337860	1		chr6	68319247	68319248	1
chr6	68358545	68358546	2		chr6	68338298	68338299	1		chr6	68319813	68319814	1
chr6	68359202	68359203	1		chr6	68339044	68339045	2		chr6	68320010	68320011	3
chr6	68359973	68359974	1		chr6	68339627	68339628	1		chr6	68321429	68321430	1
chr6	68360587	68360588	1		chr6	68340306	68340307	1		chr6	68321432	68321433	1
chr6	68360625	68360626	1		chr6	68340586	68340587	1		chr6	68322561	68322562	2
chr6	68362509	68362510	3		chr6	68342572	68342573	1		chr6	68322606	68322607	1
chr6	68364339	68364340	2		chr6	68344251	68344252	1		chr6	68322617	68322618	3
chr6	68364958	68364959	1		chr6	68344479	68344480	1		chr6	68323891	68323892	1
chr6	68365152	68365153	1		chr6	68344762	68344763	1		chr6	68324084	68324085	1
chr6	68367136	68367137	1		chr6	68344765	68344766	1		chr6	68324859	68324860	2
chr6	68370655	68370656	1		chr6	68345215	68345216	1		chr6	68324863	68324864	2
chr6	68371014	68371015	1		chr6	68345873	68345874	3		chr6	68325671	68325672	2
chr6	68371139	68371140	1		chr6	68345939	68345940	1		chr6	68325923	68325924	1
chr6	68371609	68371610	2		chr6	68346637	68346638	3		chr6	68326107	68326108	1
chr6	68372655	68372656	1		chr6	68347712	68347713	1		chr6	68326428	68326429	1
chr6	68373020	68373021	1		chr6	68347771	68347772	2		chr6	68326742	68326743	1
chr6	68374445	68374446	1		chr6	68347796	68347797	2		chr6	68327249	68327250	1
chr6	68374636	68374637	2		chr6	68348544	68348545	5		chr6	68327953	68327954	1
chr6	68375502	68375503	1		chr6	68353169	68353170	2		chr6	68330065	68330066	1
chr6	68376427	68376428	1		chr6	68356153	68356154	1		chr6	68330069	68330070	2
chr6	68377965	68377966	1		chr6	68356602	68356603	1		chr6	68330095	68330096	1
chr6	68378336	68378337	2		chr6	68358966	68358967	2		chr6	68331985	68331986	3
chr6	68379736	68379737	1		chr6	68361989	68361990	1		chr6	68334705	68334706	2
chr6	68380276	68380277	1		chr6	68364339	68364340	2		chr6	68335516	68335517	1
chr6	68380355	68380356	1		chr6	68366316	68366317	2		chr6	68335970	68335971	1
chr6	68381396	68381397	2		chr6	68368041	68368042	1		chr6	68336202	68336203	1
chr6	68381744	68381745	1		chr6	68369029	68369030	2		chr6	68337859	68337860	2
chr6	68382172	68382173	1		chr6	68369597	68369598	1		chr6	68338298	68338299	1
chr6	68382241	68382242	1		chr6	68370146	68370147	1		chr6	68339556	68339557	2
chr6	68383285	68383286	1		chr6	68370500	68370501	1		chr6	68340070	68340071	1
chr6	68383698	68383699	2		chr6	68371444	68371445	1		chr6	68340306	68340307	1
chr6	68384629	68384630	1		chr6	68372144	68372145	1		chr6	68341310	68341311	2
chr6	68384949	68384950	1		chr6	68372153	68372154	3		chr6	68342834	68342835	3
chr6	68384952	68384953	1		chr6	68372655	68372656	3		chr6	68342838	68342839	1
chr6	68385478	68385479	3		chr6	68372660	68372661	1		chr6	68342913	68342914	1
chr6	68385500	68385501	1		chr6	68373020	68373021	1		chr6	68344251	68344252	1
chr6	68386638	68386639	1		chr6	68373264	68373265	1		chr6	68344762	68344763	1
chr6	68387700	68387701	2		chr6	68373268	68373269	1		chr6	68348544	68348545	1
chr6	68387704	68387705	1		chr6	68374636	68374637	1		chr6	68348547	68348548	4
chr6	68387934	68387935	1		chr6	68375159	68375160	2		chr6	68349476	68349477	1
chr6	68388220	68388221	1		chr6	68375505	68375506	1		chr6	68353335	68353336	1
chr6	68388245	68388246	5		chr6	68376246	68376247	1		chr6	68354497	68354498	1
chr6	68388248	68388249	1		chr6	68376511	68376512	1		chr6	68355472	68355473	1
chr6	68389164	68389165	1		chr6	68377960	68377961	1		chr6	68356153	68356154	3
chr6	68389824	68389825	1		chr6	68377965	68377966	1		chr6	68358339	68358340	1
chr6	68391037	68391038	2		chr6	68378336	68378337	2		chr6	68359973	68359974	2
chr6	68393497	68393498	1		chr6	68378339	68378340	2		chr6	68360587	68360588	1
chr6	68395015	68395016	1		chr6	68379528	68379529	1		chr6	68360698	68360699	1
chr6	68395506	68395507	2		chr6	68379533	68379534	1		chr6	68361110	68361111	1
chr6	68395646	68395647	2		chr6	68379826	68379827	1		chr6	68361989	68361990	1
chr6	68395649	68395650	1		chr6	68379830	68379831	1		chr6	68362509	68362510	1
chr6	68396477	68396478	4		chr6	68380271	68380272	1		chr6	68364953	68364954	1
chr6	68396778	68396779	1		chr6	68380276	68380277	1		chr6	68367136	68367137	3
chr6	68397050	68397051	2		chr6	68380585	68380586	2		chr6	68368041	68368042	1
chr6	68397179	68397180	1		chr6	68380588	68380589	2		chr6	68369732	68369733	1
chr6	68397226	68397227	1		chr6	68381738	68381739	1		chr6	68370139	68370140	2
chr6	68397930	68397931	1		chr6	68382031	68382032	1		chr6	68370146	68370147	1
chr6	68398006	68398007	2		chr6	68382245	68382246	1		chr6	68370500	68370501	2
chr6	68398507	68398508	1		chr6	68383291	68383292	2		chr6	68371447	68371448	1
chr6	68398547	68398548	2		chr6	68383657	68383658	2		chr6	68371624	68371625	2
chr6	68398979	68398980	4		chr6	68384083	68384084	1		chr6	68372655	68372656	2
chr6	68399156	68399157	2		chr6	68384422	68384423	1		chr6	68373020	68373021	2
chr6	68399258	68399259	1		chr6	68385203	68385204	2		chr6	68373179	68373180	1
chr6	68399261	68399262	1		chr6	68385206	68385207	1		chr6	68373740	68373741	1
chr6	68399422	68399423	1		chr6	68385805	68385806	1		chr6	68374338	68374339	2
chr6	68399931	68399932	1		chr6	68385902	68385903	3		chr6	68374636	68374637	1
chr6	68399936	68399937	1		chr6	68386306	68386307	3		chr6	68375502	68375503	1
chr6	68400535	68400536	1		chr6	68386450	68386451	1		chr6	68375505	68375506	5
chr6	68400855	68400856	1		chr6	68387367	68387368	3		chr6	68376144	68376145	2
chr6	68400996	68400997	3		chr6	68387460	68387461	1		chr6	68376233	68376234	1
chr6	68400999	68401000	4		chr6	68387463	68387464	1		chr6	68376240	68376241	3
chr6	68401775	68401776	1		chr6	68387700	68387701	1		chr6	68376423	68376424	3
chr6	68403677	68403678	2		chr6	68387934	68387935	1		chr6	68376584	68376585	3
chr6	68407471	68407472	1		chr6	68387937	68387938	2		chr6	68377960	68377961	3
chr6	68408128	68408129	1		chr6	68388027	68388028	1		chr6	68378336	68378337	2
chr6	68408810	68408811	2		chr6	68388223	68388224	1		chr6	68378339	68378340	2
chr6	68408813	68408814	5		chr6	68388245	68388246	1		chr6	68380276	68380277	1
chr6	68409243	68409244	1		chr6	68389824	68389825	2		chr6	68380355	68380356	1
chr6	68409426	68409427	1		chr6	68390582	68390583	1		chr6	68381141	68381142	1
chr6	68409830	68409831	1		chr6	68391037	68391038	1		chr6	68381144	68381145	1
chr6	68410338	68410339	1		chr6	68391185	68391186	1		chr6	68381749	68381750	1
chr6	68411862	68411863	1		chr6	68391607	68391608	5		chr6	68383285	68383286	2
chr6	68413259	68413260	1		chr6	68392308	68392309	2		chr6	68383291	68383292	1
chr6	68414353	68414354	1		chr6	68392702	68392703	1		chr6	68384083	68384084	1
chr6	68414356	68414357	2		chr6	68392943	68392944	1		chr6	68384417	68384418	1
chr6	68416385	68416386	2		chr6	68393592	68393593	1		chr6	68384952	68384953	1
chr6	68416410	68416411	1		chr6	68395646	68395647	1		chr6	68385206	68385207	1
chr6	68416584	68416585	1		chr6	68396016	68396017	1		chr6	68385478	68385479	1
chr6	68416673	68416674	1		chr6	68396778	68396779	1		chr6	68385805	68385806	1
chr6	68417725	68417726	3		chr6	68397179	68397180	3		chr6	68386450	68386451	1
chr6	68418664	68418665	1		chr6	68397930	68397931	1		chr6	68386638	68386639	1
chr6	68418709	68418710	1		chr6	68398504	68398505	1		chr6	68387367	68387368	2
chr6	68419037	68419038	1		chr6	68399184	68399185	3		chr6	68387700	68387701	1
chr6	68419318	68419319	1		chr6	68399419	68399420	1		chr6	68388027	68388028	1
chr6	68420149	68420150	1		chr6	68399931	68399932	2		chr6	68388245	68388246	1
chr6	68420154	68420155	1		chr6	68399936	68399937	1		chr6	68389168	68389169	2
chr6	68420398	68420399	1		chr6	68400535	68400536	1		chr6	68389824	68389825	1
chr6	68420401	68420402	1		chr6	68401769	68401770	2		chr6	68391033	68391034	1
chr6	68420734	68420735	1		chr6	68403342	68403343	2		chr6	68391037	68391038	1
chr6	68421788	68421789	2		chr6	68403677	68403678	1		chr6	68391189	68391190	1
chr6	68422520	68422521	1		chr6	68404566	68404567	1		chr6	68392948	68392949	1
chr6	68423099	68423100	1		chr6	68408079	68408080	3		chr6	68393589	68393590	1
chr6	68423825	68423826	1		chr6	68409982	68409983	2		chr6	68393592	68393593	1
chr6	68424482	68424483	1		chr6	68410181	68410182	1		chr6	68394676	68394677	2
chr6	68424803	68424804	2		chr6	68411148	68411149	1		chr6	68394915	68394916	2
chr6	68426885	68426886	1		chr6	68413256	68413257	1		chr6	68395015	68395016	1
chr6	68426890	68426891	1		chr6	68413259	68413260	3		chr6	68395646	68395647	1
chr6	68427068	68427069	1		chr6	68414011	68414012	3		chr6	68395649	68395650	1
chr6	68428807	68428808	2		chr6	68414505	68414506	2		chr6	68395771	68395772	1
chr6	68429199	68429200	5		chr6	68414689	68414690	1		chr6	68395958	68395959	1
chr6	68429863	68429864	2		chr6	68414692	68414693	3		chr6	68396016	68396017	2
chr6	68430024	68430025	1		chr6	68415430	68415431	1		chr6	68396019	68396020	1
chr6	68430030	68430031	2		chr6	68415590	68415591	2		chr6	68396427	68396428	1
chr6	68430646	68430647	3		chr6	68415593	68415594	1		chr6	68397053	68397054	2
chr6	68431339	68431340	1		chr6	68416043	68416044	5		chr6	68397930	68397931	4
chr6	68431342	68431343	4		chr6	68416046	68416047	3		chr6	68398006	68398007	1
chr6	68431915	68431916	1		chr6	68416768	68416769	1		chr6	68398504	68398505	2
chr6	68431918	68431919	2		chr6	68417911	68417912	1		chr6	68398975	68398976	2
chr6	68432117	68432118	1		chr6	68419315	68419316	1		chr6	68399258	68399259	5
chr6	68432120	68432121	1		chr6	68419664	68419665	1		chr6	68399419	68399420	2
chr6	68432564	68432565	2		chr6	68420149	68420150	1		chr6	68399936	68399937	3
chr6	68432636	68432637	1		chr6	68420734	68420735	1		chr6	68400855	68400856	2
chr6	68432849	68432850	1		chr6	68421788	68421789	3		chr6	68400999	68401000	1
chr6	68434240	68434241	1		chr6	68421973	68421974	2		chr6	68404620	68404621	1
chr6	68434341	68434342	1		chr6	68422929	68422930	1		chr6	68407471	68407472	1
chr6	68435696	68435697	1		chr6	68423002	68423003	3		chr6	68408810	68408811	2
chr6	68436031	68436032	1		chr6	68423102	68423103	1		chr6	68409426	68409427	1
chr6	68436640	68436641	1		chr6	68423504	68423505	1		chr6	68409737	68409738	1
chr6	68437406	68437407	1		chr6	68423822	68423823	1		chr6	68410181	68410182	1
chr6	68437830	68437831	1		chr6	68424176	68424177	1		chr6	68410431	68410432	1
chr6	68438522	68438523	5		chr6	68424510	68424511	2		chr6	68410654	68410655	1
chr6	68438878	68438879	1		chr6	68424803	68424804	2		chr6	68411044	68411045	1
chr6	68442383	68442384	2		chr6	68425294	68425295	2		chr6	68411859	68411860	1
chr6	68443654	68443655	1		chr6	68427068	68427069	1		chr6	68413259	68413260	1
chr6	68445268	68445269	1		chr6	68427727	68427728	2		chr6	68414502	68414503	1
chr6	68446684	68446685	1		chr6	68428054	68428055	1		chr6	68415263	68415264	4
chr6	68447456	68447457	1		chr6	68428225	68428226	2		chr6	68415331	68415332	1
chr6	68447550	68447551	1		chr6	68428228	68428229	1		chr6	68415536	68415537	1
chr6	68448696	68448697	1		chr6	68428642	68428643	1		chr6	68416043	68416044	1
chr6	68449267	68449268	1		chr6	68428811	68428812	1		chr6	68416385	68416386	1
chr6	68450415	68450416	1		chr6	68430024	68430025	2		chr6	68416673	68416674	1
chr6	68450706	68450707	2		chr6	68430646	68430647	1		chr6	68416768	68416769	1
chr6	68451398	68451399	3		chr6	68430870	68430871	2		chr6	68418788	68418789	1
chr6	68451585	68451586	2		chr6	68431339	68431340	4		chr6	68420066	68420067	1
chr6	68452346	68452347	2		chr6	68431342	68431343	2		chr6	68420398	68420399	1
chr6	68452389	68452390	2		chr6	68431918	68431919	3		chr6	68420401	68420402	1
chr6	68452911	68452912	1		chr6	68432117	68432118	1		chr6	68420988	68420989	1
chr6	68453407	68453408	2		chr6	68432564	68432565	2		chr6	68421783	68421784	1
chr6	68453686	68453687	2		chr6	68432636	68432637	2		chr6	68422135	68422136	1
chr6	68453920	68453921	1		chr6	68432853	68432854	1		chr6	68422275	68422276	3
chr6	68453990	68453991	1		chr6	68432964	68432965	2		chr6	68423006	68423007	1
chr6	68454413	68454414	1		chr6	68433373	68433374	2		chr6	68423822	68423823	2
chr6	68454418	68454419	1		chr6	68433782	68433783	2		chr6	68424124	68424125	1
chr6	68454421	68454422	2		chr6	68434243	68434244	1		chr6	68424308	68424309	1
chr6	68454599	68454600	2		chr6	68434341	68434342	3		chr6	68425559	68425560	1
chr6	68454603	68454604	2		chr6	68434347	68434348	1		chr6	68425932	68425933	1
chr6	68454783	68454784	2		chr6	68435179	68435180	3		chr6	68426473	68426474	1
chr6	68455431	68455432	1		chr6	68435692	68435693	2		chr6	68426642	68426643	1
chr6	68456186	68456187	1		chr6	68435833	68435834	1		chr6	68426885	68426886	1
chr6	68456404	68456405	1		chr6	68435964	68435965	1		chr6	68428102	68428103	1
chr6	68456408	68456409	1		chr6	68436031	68436032	3		chr6	68428225	68428226	3
chr6	68457267	68457268	1		chr6	68437239	68437240	1		chr6	68428807	68428808	1
chr6	68457273	68457274	2		chr6	68437830	68437831	1		chr6	68428811	68428812	1
chr6	68457899	68457900	3		chr6	68437920	68437921	1		chr6	68429202	68429203	1
chr6	68458442	68458443	2		chr6	68438522	68438523	2		chr6	68430030	68430031	3
chr6	68459223	68459224	1		chr6	68439330	68439331	1		chr6	68430649	68430650	1
chr6	68459226	68459227	1		chr6	68440368	68440369	1		chr6	68430875	68430876	3
chr6	68459391	68459392	1		chr6	68443206	68443207	1		chr6	68431221	68431222	2
chr6	68460177	68460178	2		chr6	68443585	68443586	1		chr6	68432564	68432565	2
chr6	68460438	68460439	2		chr6	68444602	68444603	1		chr6	68432636	68432637	1
chr6	68460489	68460490	1		chr6	68444608	68444609	1		chr6	68432853	68432854	1
chr6	68461577	68461578	2		chr6	68444778	68444779	3		chr6	68432960	68432961	4
chr6	68461677	68461678	1		chr6	68446684	68446685	5		chr6	68433778	68433779	2
chr6	68461934	68461935	1		chr6	68449267	68449268	1		chr6	68433967	68433968	1
chr6	68462587	68462588	1		chr6	68450412	68450413	1		chr6	68435179	68435180	2
chr6	68463186	68463187	1		chr6	68451395	68451396	1		chr6	68435346	68435347	2
chr6	68463190	68463191	2		chr6	68451398	68451399	2		chr6	68435652	68435653	1
chr6	68463457	68463458	1		chr6	68451589	68451590	1		chr6	68435961	68435962	1
chr6	68464355	68464356	1		chr6	68451912	68451913	1		chr6	68436637	68436638	1
chr6	68465556	68465557	1		chr6	68451915	68451916	1		chr6	68437239	68437240	1
chr6	68465792	68465793	1		chr6	68452389	68452390	1		chr6	68437830	68437831	1
chr6	68466145	68466146	1		chr6	68452392	68452393	1		chr6	68438522	68438523	2
chr6	68467949	68467950	2		chr6	68452915	68452916	2		chr6	68438638	68438639	2
chr6	68468171	68468172	1		chr6	68453404	68453405	1		chr6	68439326	68439327	1
chr6	68469331	68469332	1		chr6	68453407	68453408	1		chr6	68439337	68439338	1
chr6	68470266	68470267	2		chr6	68453757	68453758	3		chr6	68441064	68441065	1
chr6	68471412	68471413	2		chr6	68453920	68453921	4		chr6	68442383	68442384	1
chr6	68471602	68471603	3		chr6	68453923	68453924	2		chr6	68442527	68442528	1
chr6	68472499	68472500	1		chr6	68453993	68453994	1		chr6	68442747	68442748	1
chr6	68472663	68472664	1		chr6	68454603	68454604	1		chr6	68443206	68443207	1
chr6	68472891	68472892	1		chr6	68454783	68454784	3		chr6	68444152	68444153	1
chr6	68474263	68474264	1		chr6	68455420	68455421	2		chr6	68444778	68444779	4
chr6	68474510	68474511	2		chr6	68455431	68455432	1		chr6	68444997	68444998	1
chr6	68474678	68474679	1		chr6	68456186	68456187	2		chr6	68445268	68445269	2
chr6	68474896	68474897	2		chr6	68456189	68456190	3		chr6	68445274	68445275	2
chr6	68475391	68475392	1		chr6	68456404	68456405	1		chr6	68446385	68446386	1
chr6	68477315	68477316	3		chr6	68456408	68456409	1		chr6	68446684	68446685	1
chr6	68477318	68477319	1		chr6	68457267	68457268	3		chr6	68446689	68446690	1
chr6	68479355	68479356	3		chr6	68457629	68457630	4		chr6	68447550	68447551	1
chr6	68479358	68479359	1		chr6	68457632	68457633	1		chr6	68448696	68448697	3
chr6	68480385	68480386	2		chr6	68457875	68457876	1		chr6	68449468	68449469	1
chr6	68480508	68480509	1		chr6	68457936	68457937	6		chr6	68450415	68450416	3
chr6	68481830	68481831	1		chr6	68458372	68458373	1		chr6	68451372	68451373	1
chr6	68481833	68481834	1		chr6	68458375	68458376	1		chr6	68451395	68451396	2
chr6	68483021	68483022	1		chr6	68458437	68458438	1		chr6	68451589	68451590	2
chr6	68483024	68483025	2		chr6	68458442	68458443	2		chr6	68451912	68451913	2
chr6	68483149	68483150	1		chr6	68459996	68459997	4		chr6	68452343	68452344	1
chr6	68483334	68483335	1		chr6	68460004	68460005	4		chr6	68452389	68452390	2
chr6	68483561	68483562	1		chr6	68460438	68460439	2		chr6	68453404	68453405	2
chr6	68483565	68483566	2		chr6	68460489	68460490	2		chr6	68453686	68453687	2
chr6	68483684	68483685	1		chr6	68460614	68460615	3		chr6	68453757	68453758	2
chr6	68483958	68483959	1		chr6	68460981	68460982	2		chr6	68453990	68453991	1
chr6	68484168	68484169	2		chr6	68461378	68461379	1		chr6	68454410	68454411	1
chr6	68484948	68484949	1		chr6	68461624	68461625	1		chr6	68454603	68454604	2
chr6	68485607	68485608	1		chr6	68461758	68461759	1		chr6	68454774	68454775	2
chr6	68486363	68486364	1		chr6	68461934	68461935	1		chr6	68455431	68455432	1
chr6	68487955	68487956	1		chr6	68462587	68462588	3		chr6	68455436	68455437	1
chr6	68488454	68488455	1		chr6	68462590	68462591	1		chr6	68456189	68456190	3
chr6	68488889	68488890	1		chr6	68463460	68463461	2		chr6	68456404	68456405	3
chr6	68489824	68489825	1		chr6	68464868	68464869	2		chr6	68456408	68456409	1
chr6	68490264	68490265	2		chr6	68465358	68465359	3		chr6	68457267	68457268	2
chr6	68490267	68490268	2		chr6	68465378	68465379	1		chr6	68457544	68457545	1
chr6	68491607	68491608	1		chr6	68465792	68465793	1		chr6	68457629	68457630	1
chr6	68491610	68491611	1		chr6	68466938	68466939	3		chr6	68457632	68457633	3
chr6	68492058	68492059	1		chr6	68467085	68467086	1		chr6	68457875	68457876	1
chr6	68492061	68492062	1		chr6	68467311	68467312	1		chr6	68457936	68457937	4
chr6	68492738	68492739	1		chr6	68468418	68468419	1		chr6	68458372	68458373	1
chr6	68493210	68493211	1		chr6	68469010	68469011	6		chr6	68459184	68459185	1
chr6	68493853	68493854	3		chr6	68469211	68469212	1		chr6	68459192	68459193	1
chr6	68493856	68493857	1		chr6	68469331	68469332	3		chr6	68459226	68459227	1
chr6	68493872	68493873	1		chr6	68469505	68469506	1		chr6	68459996	68459997	1
chr6	68494125	68494126	2		chr6	68470081	68470082	1		chr6	68460930	68460931	3
chr6	68494860	68494861	2		chr6	68470266	68470267	1		chr6	68461755	68461756	2
chr6	68496147	68496148	2		chr6	68471412	68471413	1		chr6	68461759	68461760	2
chr6	68496608	68496609	2		chr6	68471602	68471603	1		chr6	68462590	68462591	1
chr6	68497285	68497286	1		chr6	68472502	68472503	1		chr6	68463186	68463187	1
chr6	68498238	68498239	2		chr6	68474372	68474373	2		chr6	68463457	68463458	1
chr6	68498241	68498242	1		chr6	68474681	68474682	1		chr6	68463460	68463461	3
chr6	68499653	68499654	2		chr6	68474730	68474731	1		chr6	68463914	68463915	3
chr6	68500236	68500237	1		chr6	68475386	68475387	4		chr6	68464655	68464656	2
chr6	68502510	68502511	1		chr6	68476189	68476190	1		chr6	68465566	68465567	1
chr6	68503211	68503212	2		chr6	68476504	68476505	1		chr6	68465789	68465790	1
chr6	68503994	68503995	1		chr6	68476679	68476680	2		chr6	68465959	68465960	1
chr6	68503998	68503999	1		chr6	68476785	68476786	1		chr6	68466145	68466146	3
chr6	68505113	68505114	1		chr6	68478911	68478912	2		chr6	68467126	68467127	1
chr6	68505376	68505377	1		chr6	68479355	68479356	2		chr6	68467496	68467497	4
chr6	68505468	68505469	1		chr6	68480187	68480188	7		chr6	68468174	68468175	1
chr6	68505828	68505829	1		chr6	68480508	68480509	3		chr6	68468922	68468923	3
chr6	68507569	68507570	1		chr6	68481533	68481534	1		chr6	68469331	68469332	1
chr6	68508173	68508174	1		chr6	68481539	68481540	2		chr6	68469505	68469506	1
chr6	68508486	68508487	1		chr6	68481830	68481831	3		chr6	68469626	68469627	2
chr6	68508940	68508941	2		chr6	68481833	68481834	1		chr6	68470069	68470070	1
chr6	68509553	68509554	1		chr6	68483024	68483025	4		chr6	68470266	68470267	1
chr6	68510406	68510407	1		chr6	68484091	68484092	1		chr6	68470553	68470554	1
chr6	68511137	68511138	1		chr6	68484095	68484096	1		chr6	68471602	68471603	2
chr6	68511360	68511361	2		chr6	68484165	68484166	1		chr6	68471605	68471606	1
chr6	68511363	68511364	1		chr6	68484948	68484949	2		chr6	68472591	68472592	1
chr6	68511755	68511756	1		chr6	68485657	68485658	1		chr6	68472613	68472614	1
chr6	68512873	68512874	4		chr6	68487955	68487956	1		chr6	68472663	68472664	1
chr6	68515334	68515335	1		chr6	68488926	68488928	1		chr6	68473666	68473667	1
chr6	68517233	68517234	1		chr6	68489828	68489829	3		chr6	68474263	68474264	1
chr6	68517443	68517444	1		chr6	68490264	68490265	3		chr6	68476387	68476388	1
chr6	68517700	68517701	1		chr6	68491744	68491745	2		chr6	68476503	68476504	1
chr6	68517797	68517798	2		chr6	68492473	68492474	1		chr6	68478451	68478452	1
chr6	68519723	68519724	1		chr6	68492476	68492477	2		chr6	68478911	68478912	1
chr6	68520181	68520182	2		chr6	68492649	68492650	1		chr6	68479355	68479356	6
chr6	68520761	68520762	1		chr6	68492652	68492653	1		chr6	68480183	68480184	3
chr6	68520764	68520765	1		chr6	68493213	68493214	2		chr6	68480385	68480386	1
chr6	68521455	68521456	2		chr6	68493872	68493873	3		chr6	68481539	68481540	1
chr6	68521958	68521959	1		chr6	68494862	68494864	1		chr6	68481830	68481831	1
chr6	68522411	68522412	1		chr6	68494979	68494980	1		chr6	68481833	68481834	2
chr6	68523878	68523879	2		chr6	68495229	68495230	1		chr6	68483024	68483025	4
chr6	68524552	68524553	2		chr6	68495449	68495450	4		chr6	68483687	68483688	1
chr6	68524591	68524592	1		chr6	68495506	68495507	1		chr6	68483955	68483956	1
chr6	68525070	68525071	1		chr6	68496605	68496606	2		chr6	68484951	68484952	3
chr6	68525598	68525599	2		chr6	68496608	68496609	1		chr6	68485698	68485699	1
chr6	68527928	68527929	1		chr6	68497288	68497289	2		chr6	68488889	68488890	1
chr6	68528299	68528300	1		chr6	68497585	68497586	3		chr6	68491501	68491502	3
chr6	68528902	68528903	1		chr6	68497589	68497590	1		chr6	68492476	68492477	1
chr6	68528950	68528951	1		chr6	68499499	68499500	1		chr6	68493210	68493211	1
chr6	68529474	68529475	2		chr6	68499653	68499654	1		chr6	68493872	68493873	1
chr6	68529477	68529478	1		chr6	68500826	68500827	1		chr6	68494119	68494120	1
chr6	68529828	68529829	1		chr6	68501089	68501090	1		chr6	68494125	68494126	1
chr6	68530079	68530080	1		chr6	68501688	68501689	2		chr6	68495641	68495642	3
chr6	68530467	68530468	1		chr6	68503239	68503240	1		chr6	68495972	68495973	1
chr6	68531414	68531415	1		chr6	68503615	68503616	1		chr6	68495975	68495976	2
chr6	68531839	68531840	1		chr6	68504276	68504277	2		chr6	68496144	68496145	1
chr6	68533529	68533530	1		chr6	68505003	68505004	2		chr6	68497791	68497792	1
chr6	68534919	68534920	1		chr6	68505372	68505373	3		chr6	68499199	68499200	1
chr6	68535486	68535487	2		chr6	68505828	68505829	1		chr6	68499578	68499579	1
chr6	68535662	68535663	1		chr6	68506077	68506078	1		chr6	68500236	68500237	1
chr6	68536385	68536386	1		chr6	68506146	68506147	1		chr6	68500575	68500576	1
chr6	68536921	68536922	2		chr6	68506339	68506340	2		chr6	68501322	68501323	2
chr6	68538131	68538132	1		chr6	68506673	68506674	3		chr6	68501688	68501689	1
chr6	68538699	68538700	2		chr6	68507302	68507303	1		chr6	68502507	68502508	1
chr6	68539978	68539979	1		chr6	68508050	68508051	1		chr6	68503615	68503616	1
chr6	68540432	68540433	4		chr6	68508486	68508487	1		chr6	68504518	68504519	1
chr6	68540761	68540762	1		chr6	68508491	68508492	1		chr6	68504796	68504797	1
chr6	68541814	68541815	1		chr6	68508937	68508938	1		chr6	68505113	68505114	1
chr6	68542565	68542566	1		chr6	68508940	68508941	2		chr6	68506077	68506078	1
chr6	68544719	68544720	1		chr6	68509267	68509268	1		chr6	68506339	68506340	2
chr6	68545021	68545022	2		chr6	68509383	68509384	1		chr6	68507302	68507303	2
chr6	68545499	68545500	2		chr6	68510125	68510126	2		chr6	68507569	68507570	1
chr6	68545751	68545752	1		chr6	68510409	68510410	1		chr6	68508940	68508941	1
chr6	68545753	68545754	2		chr6	68510943	68510944	1		chr6	68509030	68509031	2
chr6	68545837	68545838	2		chr6	68511140	68511141	1		chr6	68509383	68509384	1
chr6	68545840	68545841	1		chr6	68511363	68511364	3		chr6	68510125	68510126	1
chr6	68546642	68546643	1		chr6	68511463	68511464	1		chr6	68510128	68510129	1
chr6	68546645	68546646	1		chr6	68517229	68517230	3		chr6	68510406	68510407	1
chr6	68546955	68546956	1		chr6	68517443	68517444	1		chr6	68510409	68510410	3
chr6	68547474	68547475	2		chr6	68519352	68519353	2		chr6	68511507	68511508	2
chr6	68548986	68548987	1		chr6	68519429	68519430	1		chr6	68512545	68512546	1
chr6	68549294	68549295	3		chr6	68520178	68520179	1		chr6	68514705	68514706	1
chr6	68550554	68550555	1		chr6	68520637	68520638	4		chr6	68515033	68515034	2
chr6	68550830	68550831	2		chr6	68521042	68521043	1		chr6	68517435	68517436	1
chr6	68551859	68551860	3		chr6	68521455	68521456	2		chr6	68518330	68518331	1
chr6	68552067	68552068	1		chr6	68522122	68522123	1		chr6	68518874	68518875	1
chr6	68552325	68552326	1		chr6	68522411	68522412	1		chr6	68519133	68519134	2
chr6	68552718	68552719	2		chr6	68523950	68523951	1		chr6	68519352	68519353	1
chr6	68553894	68553895	1		chr6	68525598	68525599	2		chr6	68519525	68519526	1
chr6	68555598	68555599	1		chr6	68527042	68527043	1		chr6	68520181	68520182	1
chr6	68555779	68555780	1		chr6	68527769	68527770	1		chr6	68520632	68520633	1
chr6	68556781	68556782	1		chr6	68528462	68528463	1		chr6	68520845	68520846	2
chr6	68557111	68557112	2		chr6	68528947	68528948	2		chr6	68521009	68521010	1
chr6	68557425	68557426	1		chr6	68529474	68529475	1		chr6	68521455	68521456	1
chr6	68557473	68557474	3		chr6	68530239	68530240	1		chr6	68521608	68521609	1
chr6	68557476	68557477	1		chr6	68530467	68530468	1		chr6	68524041	68524042	1
chr6	68558307	68558308	2		chr6	68530535	68530536	1		chr6	68524366	68524367	1
chr6	68558472	68558473	1		chr6	68530598	68530599	1		chr6	68526486	68526487	2
chr6	68559258	68559259	1		chr6	68531839	68531840	1		chr6	68526489	68526490	1
chr6	68560652	68560653	1		chr6	68532541	68532542	1		chr6	68526758	68526759	2
chr6	68567559	68567560	1		chr6	68534445	68534446	1		chr6	68527634	68527635	1
chr6	68567964	68567965	1		chr6	68534578	68534579	1		chr6	68527637	68527638	1
chr6	68567967	68567968	1		chr6	68534582	68534583	1		chr6	68528302	68528303	1
chr6	68568099	68568100	1		chr6	68535293	68535294	1		chr6	68528947	68528948	1
chr6	68568871	68568872	1		chr6	68535938	68535939	1		chr6	68529831	68529832	1
chr6	68569831	68569832	1		chr6	68537549	68537550	1		chr6	68530473	68530474	1
chr6	68570115	68570116	1		chr6	68538677	68538678	1		chr6	68531081	68531082	2
chr6	68570121	68570122	1		chr6	68538680	68538681	4		chr6	68531839	68531840	1
chr6	68570704	68570705	1		chr6	68539299	68539300	2		chr6	68532174	68532175	1
chr6	68571856	68571857	2		chr6	68541058	68541059	1		chr6	68532387	68532388	1
chr6	68573863	68573864	1		chr6	68541277	68541278	5		chr6	68533062	68533063	1
chr6	68574860	68574861	1		chr6	68541375	68541376	1		chr6	68533070	68533071	2
chr6	68576645	68576646	1		chr6	68541481	68541482	2		chr6	68533130	68533131	1
chr6	68577692	68577693	1		chr6	68541487	68541488	1		chr6	68534445	68534446	1
chr6	68577727	68577728	1		chr6	68541625	68541626	1		chr6	68535938	68535939	1
chr6	68578275	68578276	1		chr6	68541828	68541829	1		chr6	68536963	68536964	2
chr6	68578731	68578732	1		chr6	68542568	68542569	1		chr6	68538135	68538136	1
chr6	68578742	68578743	4		chr6	68544719	68544720	2		chr6	68538736	68538737	1
chr6	68579231	68579232	3		chr6	68545021	68545022	1		chr6	68538741	68538742	1
chr6	68579519	68579520	3		chr6	68545750	68545751	1		chr6	68540635	68540636	1
chr6	68579709	68579710	1		chr6	68546645	68546646	2		chr6	68541375	68541376	1
chr6	68579923	68579924	3		chr6	68546733	68546734	2		chr6	68541625	68541626	1
chr6	68579947	68579948	1		chr6	68546811	68546812	2		chr6	68542568	68542569	1
chr6	68580729	68580730	1		chr6	68546915	68546916	1		chr6	68543843	68543844	1
chr6	68581753	68581754	2		chr6	68547268	68547269	2		chr6	68545018	68545019	1
chr6	68581756	68581757	4		chr6	68547474	68547475	1		chr6	68545109	68545110	1
chr6	68581824	68581825	1		chr6	68548032	68548033	2		chr6	68545567	68545568	2
chr6	68581878	68581879	1		chr6	68548211	68548212	1		chr6	68545837	68545838	1
chr6	68581922	68581923	1		chr6	68549427	68549428	3		chr6	68546415	68546416	1
chr6	68581927	68581928	1		chr6	68549472	68549473	2		chr6	68546733	68546734	1
chr6	68582424	68582425	2		chr6	68550551	68550552	1		chr6	68546955	68546956	1
chr6	68582705	68582706	1		chr6	68550827	68550828	1		chr6	68547262	68547263	2
chr6	68582878	68582879	2		chr6	68551785	68551786	1		chr6	68548032	68548033	1
chr6	68583755	68583756	1		chr6	68551859	68551860	1		chr6	68548275	68548276	1
chr6	68584137	68584138	2		chr6	68552765	68552766	1		chr6	68548761	68548762	1
chr6	68584763	68584764	2		chr6	68553745	68553746	1		chr6	68548764	68548765	2
chr6	68584883	68584884	1		chr6	68554045	68554046	1		chr6	68549472	68549473	1
chr6	68584926	68584927	1		chr6	68555575	68555576	1		chr6	68549815	68549816	1
chr6	68584930	68584931	1		chr6	68555597	68555598	1		chr6	68550097	68550098	2
chr6	68585407	68585408	1		chr6	68556781	68556782	1		chr6	68550551	68550552	1
chr6	68586450	68586451	1		chr6	68557473	68557474	1		chr6	68551509	68551510	2
chr6	68587286	68587287	2		chr6	68557920	68557921	1		chr6	68551513	68551514	2
chr6	68587287	68587288	1		chr6	68558401	68558402	2		chr6	68551729	68551730	2
chr6	68588117	68588118	1		chr6	68559008	68559009	2		chr6	68551785	68551786	3
chr6	68588431	68588432	1		chr6	68560216	68560217	1		chr6	68552064	68552065	3
chr6	68589203	68589204	2		chr6	68560532	68560533	2		chr6	68552765	68552766	5
chr6	68589962	68589963	1		chr6	68560575	68560576	2		chr6	68553745	68553746	1
chr6	68590799	68590800	2		chr6	68567559	68567560	1		chr6	68553894	68553895	1
chr6	68597595	68597596	1		chr6	68567967	68567968	2		chr6	68553902	68553903	2
chr6	68597869	68597870	1		chr6	68569795	68569796	1		chr6	68554071	68554072	2
chr6	68598141	68598142	1		chr6	68569831	68569832	2		chr6	68555572	68555573	1
chr6	68599290	68599291	1		chr6	68570115	68570116	2		chr6	68556937	68556938	1
chr6	68600920	68600921	1		chr6	68570573	68570574	1		chr6	68557473	68557474	2
chr6	68601534	68601535	2		chr6	68571856	68571857	4		chr6	68557916	68557917	1
chr6	68602650	68602651	1		chr6	68574417	68574418	5		chr6	68558398	68558399	1
chr6	68602782	68602783	1		chr6	68574830	68574831	1		chr6	68558472	68558473	2
chr6	68603053	68603054	2		chr6	68575709	68575710	1		chr6	68558714	68558715	3
chr6	68603808	68603809	6		chr6	68575965	68575966	1		chr6	68559439	68559440	5
chr6	68604364	68604365	1		chr6	68576372	68576373	1		chr6	68560216	68560217	1
chr6	68613057	68613058	3		chr6	68577284	68577285	1		chr6	68565312	68565313	1
chr6	68614376	68614377	1		chr6	68577727	68577728	1		chr6	68567559	68567560	4
chr6	68614380	68614381	1		chr6	68578736	68578737	1		chr6	68568582	68568583	1
chr6	68615164	68615165	1		chr6	68579231	68579232	1		chr6	68568813	68568814	2
chr6	68615167	68615168	1		chr6	68581756	68581757	4		chr6	68569105	68569106	1
chr6	68615251	68615252	1		chr6	68582421	68582422	1		chr6	68574007	68574008	1
chr6	68615926	68615927	2		chr6	68582511	68582512	2		chr6	68574280	68574281	1
chr6	68616045	68616046	1		chr6	68582702	68582703	2		chr6	68574703	68574704	1
chr6	68616541	68616542	1		chr6	68582704	68582705	1		chr6	68575165	68575166	1
chr6	68616778	68616779	3		chr6	68583383	68583384	1		chr6	68575965	68575966	1
chr6	68617037	68617038	1		chr6	68585410	68585411	4		chr6	68575972	68575973	1
chr6	68617227	68617228	1		chr6	68585942	68585943	2		chr6	68576642	68576643	1
chr6	68617573	68617574	1		chr6	68588100	68588101	1		chr6	68578275	68578276	5
chr6	68617579	68617580	1		chr6	68588117	68588118	1		chr6	68578283	68578284	1
chr6	68617704	68617705	3		chr6	68588770	68588771	2		chr6	68579519	68579520	1
chr6	68617707	68617708	1		chr6	68589610	68589611	1		chr6	68579524	68579525	1
chr6	68618516	68618517	2		chr6	68589896	68589897	1		chr6	68579947	68579948	2
chr6	68618650	68618651	3		chr6	68590799	68590800	3		chr6	68580446	68580447	1
chr6	68619252	68619253	1		chr6	68597869	68597870	2		chr6	68580729	68580730	1
chr6	68620102	68620103	1		chr6	68598141	68598142	3		chr6	68581756	68581757	3
chr6	68620296	68620297	1		chr6	68598407	68598408	1		chr6	68581922	68581923	1
chr6	68620373	68620374	2		chr6	68599431	68599432	2		chr6	68582421	68582422	1
chr6	68620862	68620863	1		chr6	68600005	68600006	3		chr6	68582508	68582509	1
chr6	68621067	68621068	1		chr6	68600920	68600921	5		chr6	68582875	68582876	2
chr6	68621905	68621906	1		chr6	68601530	68601531	2		chr6	68583759	68583760	1
chr6	68622142	68622143	2		chr6	68603493	68603494	1		chr6	68584137	68584138	1
chr6	68622773	68622774	1		chr6	68603808	68603809	4		chr6	68584763	68584764	1
chr6	68622989	68622990	1		chr6	68604361	68604362	2		chr6	68586287	68586288	1
chr6	68623351	68623352	3		chr6	68604364	68604365	1		chr6	68586450	68586451	2
chr6	68623363	68623364	2		chr6	68604663	68604664	2		chr6	68587497	68587498	2
chr6	68624293	68624294	1		chr6	68604733	68604734	1		chr6	68588500	68588501	1
chr6	68625602	68625603	2		chr6	68604736	68604737	2		chr6	68588503	68588504	2
chr6	68625605	68625606	2		chr6	68605958	68605959	1		chr6	68588770	68588771	1
chr6	68625867	68625868	3		chr6	68606313	68606314	1		chr6	68590799	68590800	2
chr6	68626357	68626358	2		chr6	68607679	68607680	1		chr6	68597600	68597601	1
chr6	68626717	68626718	1		chr6	68608254	68608255	1		chr6	68597863	68597864	1
chr6	68627408	68627409	1		chr6	68611197	68611198	1		chr6	68598407	68598408	3
chr6	68627635	68627636	1		chr6	68612327	68612328	2		chr6	68600053	68600054	1
chr6	68628411	68628412	1		chr6	68613057	68613058	4		chr6	68600920	68600921	2
chr6	68628414	68628415	2		chr6	68613217	68613218	1		chr6	68601530	68601531	2
chr6	68628817	68628818	2		chr6	68613220	68613221	6		chr6	68601562	68601563	2
chr6	68629632	68629633	1		chr6	68614376	68614377	1		chr6	68602782	68602783	1
chr6	68629920	68629921	3		chr6	68614983	68614984	2		chr6	68603808	68603809	1
chr6	68631280	68631281	1		chr6	68615630	68615631	1		chr6	68603811	68603812	1
chr6	68631283	68631284	1		chr6	68615926	68615927	4		chr6	68604361	68604362	1
chr6	68631492	68631493	1		chr6	68616087	68616088	1		chr6	68604733	68604734	3
chr6	68634365	68634366	1		chr6	68616516	68616517	1		chr6	68607567	68607568	1
chr6	68636185	68636186	1		chr6	68616537	68616538	3		chr6	68607675	68607676	1
chr6	68636447	68636448	1		chr6	68616774	68616775	4		chr6	68607679	68607680	2
chr6	68636762	68636763	2		chr6	68616778	68616779	1		chr6	68608287	68608288	1
chr6	68637195	68637196	1		chr6	68617044	68617045	1		chr6	68610305	68610306	1
chr6	68637506	68637507	1		chr6	68617227	68617228	3		chr6	68611201	68611202	1
chr6	68637969	68637970	2		chr6	68617704	68617705	6		chr6	68611872	68611873	1
chr6	68638051	68638052	1		chr6	68618516	68618517	2		chr6	68611877	68611878	3
chr6	68638630	68638631	1		chr6	68618647	68618648	2		chr6	68613057	68613058	1
chr6	68639585	68639586	3		chr6	68618650	68618651	6		chr6	68613702	68613703	1
chr6	68640207	68640208	1		chr6	68618731	68618732	1		chr6	68613766	68613767	1
chr6	68640407	68640408	1		chr6	68619070	68619071	2		chr6	68614158	68614159	1
chr6	68640879	68640880	1		chr6	68619073	68619074	3		chr6	68614376	68614377	1
chr6	68643470	68643471	1		chr6	68619252	68619253	1		chr6	68614380	68614381	1
chr6	68644500	68644501	1		chr6	68619255	68619256	1		chr6	68615167	68615168	1
chr6	68645393	68645394	3		chr6	68619880	68619881	1		chr6	68615251	68615252	1
chr6	68647565	68647566	1		chr6	68620302	68620303	1		chr6	68615351	68615352	1
chr6	68648240	68648241	1		chr6	68620385	68620386	2		chr6	68615630	68615631	1
chr6	68649752	68649753	1		chr6	68621067	68621068	5		chr6	68615931	68615932	2
chr6	68649764	68649765	1		chr6	68621406	68621407	1		chr6	68616045	68616046	3
chr6	68650192	68650193	2		chr6	68623363	68623364	2		chr6	68616087	68616088	1
chr6	68650195	68650196	1		chr6	68623645	68623646	1		chr6	68616513	68616514	3
chr6	68652153	68652154	3		chr6	68623825	68623826	2		chr6	68616778	68616779	1
chr6	68653399	68653400	1		chr6	68624378	68624379	1		chr6	68617044	68617045	2
chr6	68654972	68654973	1		chr6	68625302	68625303	1		chr6	68617437	68617438	4
chr6	68655056	68655057	1		chr6	68625306	68625307	3		chr6	68617442	68617443	1
chr6	68655426	68655427	2		chr6	68625602	68625603	2		chr6	68617573	68617574	1
chr6	68656308	68656309	2		chr6	68626470	68626471	1		chr6	68617704	68617705	1
chr6	68657303	68657304	1		chr6	68626848	68626849	1		chr6	68618516	68618517	6
chr6	68657716	68657717	1		chr6	68627408	68627409	1		chr6	68618650	68618651	5
chr6	68658897	68658898	2		chr6	68627920	68627921	1		chr6	68618726	68618727	1
chr6	68659001	68659002	1		chr6	68628201	68628202	7		chr6	68618731	68618732	2
chr6	68659479	68659480	1		chr6	68628411	68628412	2		chr6	68619073	68619074	1
chr6	68660409	68660410	1		chr6	68628600	68628601	1		chr6	68619885	68619886	1
chr6	68660421	68660422	2		chr6	68629042	68629043	1		chr6	68620099	68620100	1
chr6	68661255	68661256	2		chr6	68629415	68629416	2		chr6	68620102	68620103	1
chr6	68661419	68661420	1		chr6	68629632	68629633	1		chr6	68620302	68620303	1
chr6	68661422	68661423	1		chr6	68629749	68629750	1		chr6	68620376	68620377	1
chr6	68662101	68662102	2		chr6	68629752	68629753	2		chr6	68620385	68620386	4
chr6	68662292	68662293	1		chr6	68629755	68629756	2		chr6	68620859	68620860	1
chr6	68662572	68662573	1		chr6	68629920	68629921	3		chr6	68620862	68620863	1
chr6	68662840	68662841	1		chr6	68630287	68630288	2		chr6	68621955	68621956	1
chr6	68663179	68663180	1		chr6	68631280	68631281	3		chr6	68622145	68622146	4
chr6	68664236	68664237	2		chr6	68631283	68631284	2		chr6	68622983	68622984	1
chr6	68665436	68665437	1		chr6	68634365	68634366	3		chr6	68622989	68622990	2
chr6	68666991	68666992	1		chr6	68635400	68635401	2		chr6	68623351	68623352	1
chr6	68668179	68668180	1		chr6	68635605	68635606	1		chr6	68623363	68623364	2
chr6	68668713	68668714	2		chr6	68635609	68635610	1		chr6	68623907	68623908	3
chr6	68669846	68669847	3		chr6	68636442	68636443	3		chr6	68623910	68623911	1
chr6	68669922	68669923	1		chr6	68636762	68636763	1		chr6	68623979	68623980	1
chr6	68670273	68670274	1		chr6	68637195	68637196	2		chr6	68624339	68624340	1
chr6	68671074	68671075	1		chr6	68637200	68637201	1		chr6	68624378	68624379	2
chr6	68674353	68674354	1		chr6	68637502	68637503	1		chr6	68625605	68625606	2
chr6	68674404	68674405	1		chr6	68637963	68637964	2		chr6	68625867	68625868	2
chr6	68674466	68674467	3		chr6	68638459	68638460	1		chr6	68626357	68626358	4
chr6	68675071	68675072	1		chr6	68639585	68639586	1		chr6	68626470	68626471	2
chr6	68675206	68675207	1		chr6	68639588	68639589	3		chr6	68626713	68626714	1
chr6	68675568	68675569	2		chr6	68640213	68640214	1		chr6	68626717	68626718	2
chr6	68675898	68675899	2		chr6	68640522	68640523	1		chr6	68626876	68626877	1
chr6	68676207	68676208	1		chr6	68640606	68640607	1		chr6	68627635	68627636	2
chr6	68676705	68676706	6		chr6	68640887	68640888	2		chr6	68627885	68627886	1
chr6	68678290	68678291	3		chr6	68641344	68641345	2		chr6	68627924	68627925	1
chr6	68679189	68679190	2		chr6	68642058	68642059	1		chr6	68628047	68628048	1
chr6	68679811	68679812	1		chr6	68642474	68642475	1		chr6	68628600	68628601	2
chr6	68680009	68680010	1		chr6	68642664	68642665	1		chr6	68628660	68628661	1
chr6	68680012	68680013	3		chr6	68642745	68642746	2		chr6	68628663	68628664	3
chr6	68680407	68680408	2		chr6	68643470	68643471	1		chr6	68628817	68628818	1
chr6	68681345	68681346	3		chr6	68643830	68643831	1		chr6	68629354	68629355	1
chr6	68681348	68681349	2		chr6	68643909	68643910	3		chr6	68629752	68629753	1
chr6	68681405	68681406	3		chr6	68643949	68643950	1		chr6	68629920	68629921	1
chr6	68681430	68681431	1		chr6	68644017	68644018	1		chr6	68630371	68630372	1
chr6	68683069	68683070	3		chr6	68644240	68644241	1		chr6	68630915	68630916	2
chr6	68683407	68683408	1		chr6	68644500	68644501	2		chr6	68630961	68630962	1
chr6	68684153	68684154	2		chr6	68645648	68645649	2		chr6	68631280	68631281	2
chr6	68684258	68684259	3		chr6	68645844	68645845	2		chr6	68634873	68634874	1
chr6	68684380	68684381	2		chr6	68645953	68645954	1		chr6	68634877	68634878	1
chr6	68684737	68684738	1		chr6	68647565	68647566	1		chr6	68635111	68635112	2
chr6	68684879	68684880	1		chr6	68649191	68649192	2		chr6	68635114	68635115	2
chr6	68685282	68685283	1		chr6	68650192	68650193	3		chr6	68635400	68635401	2
chr6	68685461	68685462	2		chr6	68650195	68650196	1		chr6	68636442	68636443	2
chr6	68685726	68685727	1		chr6	68650805	68650806	2		chr6	68636756	68636757	1
chr6	68685784	68685785	1		chr6	68652153	68652154	2		chr6	68636762	68636763	1
chr6	68685853	68685854	9		chr6	68653215	68653216	1		chr6	68636901	68636902	2
chr6	68685856	68685857	1		chr6	68653868	68653869	2		chr6	68637169	68637170	2
chr6	68686708	68686709	1		chr6	68653871	68653872	2		chr6	68637195	68637196	1
chr6	68686847	68686848	1		chr6	68654313	68654314	1		chr6	68637502	68637503	1
chr6	68686850	68686851	2		chr6	68654381	68654382	2		chr6	68637506	68637507	2
chr6	68687110	68687111	3		chr6	68654427	68654428	4		chr6	68638045	68638046	1
chr6	68687113	68687114	1		chr6	68654472	68654473	2		chr6	68638459	68638460	3
chr6	68687382	68687383	2		chr6	68654972	68654973	1		chr6	68638630	68638631	1
chr6	68687690	68687691	1		chr6	68655251	68655252	1		chr6	68639585	68639586	1
chr6	68687995	68687996	4		chr6	68655934	68655935	1		chr6	68640407	68640408	1
chr6	68688202	68688203	1		chr6	68655994	68655995	1		chr6	68641344	68641345	1
chr6	68688573	68688574	1		chr6	68656304	68656305	3		chr6	68642180	68642181	1
chr6	68688923	68688924	1		chr6	68657315	68657316	1		chr6	68642479	68642480	1
chr6	68689255	68689256	2		chr6	68657959	68657960	2		chr6	68642664	68642665	1
chr6	68689258	68689259	4		chr6	68658835	68658836	1		chr6	68642668	68642669	2
chr6	68689682	68689683	2		chr6	68658838	68658839	1		chr6	68642748	68642749	1
chr6	68689724	68689725	2		chr6	68659001	68659002	1		chr6	68643470	68643471	2
chr6	68690805	68690806	3		chr6	68660421	68660422	4		chr6	68643794	68643795	1
chr6	68690855	68690856	1		chr6	68661255	68661256	3		chr6	68644059	68644060	1
chr6	68690859	68690860	1		chr6	68662292	68662293	1		chr6	68644500	68644501	1
chr6	68691119	68691120	2		chr6	68662334	68662335	3		chr6	68644503	68644504	4
chr6	68691714	68691715	1		chr6	68662846	68662847	1		chr6	68644663	68644664	2
chr6	68692280	68692281	2		chr6	68663114	68663115	1		chr6	68646321	68646322	1
chr6	68692284	68692285	1		chr6	68663384	68663385	1		chr6	68648924	68648925	2
chr6	68693589	68693590	1		chr6	68664239	68664240	5		chr6	68649752	68649753	1
chr6	68693623	68693624	2		chr6	68665439	68665440	3		chr6	68652153	68652154	1
chr6	68694468	68694469	1		chr6	68665879	68665880	2		chr6	68652158	68652159	2
chr6	68694550	68694551	1		chr6	68666991	68666992	7		chr6	68653399	68653400	5
chr6	68695544	68695545	1		chr6	68667321	68667322	1		chr6	68654313	68654314	1
chr6	68695700	68695701	1		chr6	68667461	68667462	3		chr6	68654381	68654382	1
chr6	68696521	68696522	1		chr6	68668713	68668714	2		chr6	68655248	68655249	1
chr6	68696683	68696684	1		chr6	68668885	68668886	1		chr6	68655251	68655252	1
chr6	68697434	68697435	1		chr6	68669839	68669840	1		chr6	68655994	68655995	1
chr6	68698352	68698353	1		chr6	68669846	68669847	1		chr6	68656304	68656305	1
chr6	68698848	68698849	1		chr6	68669990	68669991	2		chr6	68657427	68657428	1
chr6	68698852	68698853	2		chr6	68674466	68674467	1		chr6	68657716	68657717	1
chr6	68699317	68699318	2		chr6	68674935	68674936	3		chr6	68658897	68658898	1
chr6	68699881	68699882	1		chr6	68675206	68675207	1		chr6	68659483	68659484	1
chr6	68700079	68700080	1		chr6	68675210	68675211	1		chr6	68659987	68659988	3
chr6	68700204	68700205	2		chr6	68675650	68675651	2		chr6	68660406	68660407	1
chr6	68700541	68700542	5		chr6	68676210	68676211	2		chr6	68661419	68661420	1
chr6	68700963	68700964	2		chr6	68677073	68677074	1		chr6	68661422	68661423	2
chr6	68701200	68701201	4		chr6	68677557	68677558	3		chr6	68661477	68661478	1
chr6	68701359	68701360	1		chr6	68677560	68677561	3		chr6	68662292	68662293	2
chr6	68701363	68701364	1		chr6	68678573	68678574	2		chr6	68663179	68663180	1
chr6	68702055	68702056	3		chr6	68679032	68679033	1		chr6	68663387	68663388	1
chr6	68702060	68702061	3		chr6	68679189	68679190	1		chr6	68664239	68664240	2
chr6	68702213	68702214	1		chr6	68679806	68679807	1		chr6	68665010	68665011	1
chr6	68702423	68702424	1		chr6	68679811	68679812	2		chr6	68665436	68665437	2
chr6	68703062	68703063	4		chr6	68680009	68680010	1		chr6	68665879	68665880	1
chr6	68703257	68703258	1		chr6	68681344	68681345	1		chr6	68665883	68665884	1
chr6	68704107	68704108	1		chr6	68681345	68681346	3		chr6	68666494	68666495	1
chr6	68704118	68704119	1		chr6	68681405	68681406	4		chr6	68668179	68668180	1
chr6	68704463	68704464	1		chr6	68681430	68681431	1		chr6	68668340	68668341	1
chr6	68704947	68704948	2		chr6	68681840	68681841	1		chr6	68668445	68668446	2
chr6	68705085	68705086	1		chr6	68681987	68681988	1		chr6	68668885	68668886	1
chr6	68705719	68705720	2		chr6	68682475	68682476	1		chr6	68669846	68669847	2
chr6	68705725	68705726	1		chr6	68682480	68682481	3		chr6	68669987	68669988	1
chr6	68705985	68705986	1		chr6	68682879	68682880	1		chr6	68669990	68669991	1
chr6	68706263	68706264	1		chr6	68683069	68683070	1		chr6	68670850	68670851	1
chr6	68707139	68707140	2		chr6	68683334	68683335	3		chr6	68671074	68671075	6
chr6	68707192	68707193	3		chr6	68683407	68683408	3		chr6	68674350	68674351	1
chr6	68707195	68707196	1		chr6	68684153	68684154	1		chr6	68674408	68674409	1
chr6	68708346	68708347	2		chr6	68684380	68684381	2		chr6	68674466	68674467	7
chr6	68708519	68708520	1		chr6	68684502	68684503	1		chr6	68674470	68674471	2
chr6	68709130	68709131	2		chr6	68684748	68684749	2		chr6	68675068	68675069	2
chr6	68709649	68709650	3		chr6	68685461	68685462	1		chr6	68675210	68675211	1
chr6	68710349	68710350	1		chr6	68685466	68685467	1		chr6	68675650	68675651	1
chr6	68710965	68710966	1		chr6	68685726	68685727	2		chr6	68675895	68675896	1
chr6	68711558	68711559	1		chr6	68685781	68685782	1		chr6	68675898	68675899	1
chr6	68712360	68712361	1		chr6	68685784	68685785	1		chr6	68676207	68676208	1
chr6	68712724	68712725	1		chr6	68685853	68685854	4		chr6	68676210	68676211	3
chr6	68713679	68713680	1		chr6	68686712	68686713	3		chr6	68676705	68676706	1
chr6	68713789	68713790	1		chr6	68686847	68686848	2		chr6	68677110	68677111	1
chr6	68713981	68713982	2		chr6	68686850	68686851	6		chr6	68677560	68677561	1
chr6	68714498	68714499	1		chr6	68687113	68687114	2		chr6	68677838	68677839	1
chr6	68714752	68714753	1		chr6	68687440	68687441	2		chr6	68678055	68678056	1
chr6	68714885	68714886	2		chr6	68687687	68687688	2		chr6	68678568	68678569	1
chr6	68714888	68714889	2		chr6	68687690	68687691	1		chr6	68678876	68678877	1
chr6	68715444	68715445	1		chr6	68687995	68687996	2		chr6	68678887	68678888	1
chr6	68716030	68716031	1		chr6	68688199	68688200	1		chr6	68679189	68679190	2
chr6	68716124	68716125	1		chr6	68688202	68688203	2		chr6	68679811	68679812	1
chr6	68716127	68716128	1		chr6	68688577	68688578	3		chr6	68680012	68680013	2
chr6	68716681	68716682	1		chr6	68688824	68688825	2		chr6	68680407	68680408	4
chr6	68717395	68717396	1		chr6	68688926	68688927	1		chr6	68681348	68681349	2
chr6	68717576	68717577	1		chr6	68689258	68689259	2		chr6	68681434	68681435	1
chr6	68717583	68717584	1		chr6	68689688	68689689	2		chr6	68681539	68681540	1
chr6	68717770	68717771	2		chr6	68689724	68689725	1		chr6	68681840	68681841	2
chr6	68717819	68717820	1		chr6	68690390	68690391	1		chr6	68681984	68681985	1
chr6	68718004	68718005	1		chr6	68690566	68690567	1		chr6	68681987	68681988	3
chr6	68718007	68718008	1		chr6	68690805	68690806	1		chr6	68682480	68682481	1
chr6	68718439	68718440	1		chr6	68691119	68691120	3		chr6	68683407	68683408	2
chr6	68718601	68718602	1		chr6	68691123	68691124	1		chr6	68684150	68684151	1
chr6	68718607	68718608	1		chr6	68691710	68691711	1		chr6	68684261	68684262	2
chr6	68719812	68719813	2		chr6	68691714	68691715	1		chr6	68684502	68684503	1
chr6	68720972	68720973	2		chr6	68691928	68691929	1		chr6	68684506	68684507	2
chr6	68720975	68720976	2		chr6	68691942	68691943	2		chr6	68684748	68684749	4
chr6	68721151	68721152	1		chr6	68692280	68692281	2		chr6	68684882	68684883	2
chr6	68721167	68721168	2		chr6	68692284	68692285	1		chr6	68685282	68685283	1
chr6	68721170	68721171	1		chr6	68692485	68692486	1		chr6	68685784	68685785	2
chr6	68721321	68721322	6		chr6	68692765	68692766	2		chr6	68685853	68685854	1
chr6	68721928	68721929	2		chr6	68693281	68693282	1		chr6	68686708	68686709	1
chr6	68722134	68722135	2		chr6	68693623	68693624	3		chr6	68686712	68686713	8
chr6	68722882	68722883	2		chr6	68693626	68693627	2		chr6	68686847	68686848	2
chr6	68723006	68723007	1		chr6	68694261	68694262	1		chr6	68686850	68686851	3
chr6	68723009	68723010	1		chr6	68694623	68694624	2		chr6	68687110	68687111	1
chr6	68724419	68724420	1		chr6	68695547	68695548	2		chr6	68687113	68687114	2
chr6	68725311	68725312	1		chr6	68695700	68695701	4		chr6	68687382	68687383	1
chr6	68727290	68727291	1		chr6	68696269	68696270	1		chr6	68687690	68687691	2
chr6	68729795	68729796	1		chr6	68697033	68697034	1		chr6	68687991	68687992	1
chr6	68730235	68730236	1		chr6	68698349	68698350	1		chr6	68688199	68688200	2
chr6	68730909	68730910	1		chr6	68698352	68698353	2		chr6	68688824	68688825	1
chr6	68730929	68730930	1		chr6	68699116	68699117	1		chr6	68688923	68688924	2
chr6	68731268	68731269	1		chr6	68699317	68699318	2		chr6	68689255	68689256	3
chr6	68731966	68731967	1		chr6	68699319	68699320	1		chr6	68689258	68689259	1
chr6	68732067	68732068	1		chr6	68699878	68699879	2		chr6	68689684	68689685	1
chr6	68732127	68732128	1		chr6	68699881	68699882	2		chr6	68689688	68689689	1
chr6	68732907	68732908	1		chr6	68700031	68700032	3		chr6	68690275	68690276	2
chr6	68732911	68732912	1		chr6	68700382	68700383	1		chr6	68690387	68690388	2
chr6	68733139	68733140	2		chr6	68700385	68700386	1		chr6	68691123	68691124	1
chr6	68733265	68733266	1		chr6	68700541	68700542	2		chr6	68691714	68691715	3
chr6	68733665	68733666	1		chr6	68700963	68700964	1		chr6	68691942	68691943	1
chr6	68733669	68733670	1		chr6	68701151	68701152	1		chr6	68692280	68692281	2
chr6	68734006	68734007	1		chr6	68701359	68701360	2		chr6	68692284	68692285	1
chr6	68734661	68734662	2		chr6	68701363	68701364	1		chr6	68693084	68693085	3
chr6	68734833	68734834	1		chr6	68702055	68702056	5		chr6	68693623	68693624	1
chr6	68736741	68736742	1		chr6	68702060	68702061	2		chr6	68694266	68694267	2
chr6	68736745	68736746	1		chr6	68702423	68702424	2		chr6	68694468	68694469	3
chr6	68739534	68739535	2		chr6	68703189	68703190	1		chr6	68694472	68694473	1
chr6	68740197	68740198	2		chr6	68703257	68703258	1		chr6	68694620	68694621	1
chr6	68741299	68741300	1		chr6	68704107	68704108	2		chr6	68696521	68696522	3
chr6	68742095	68742096	2		chr6	68704460	68704461	2		chr6	68696683	68696684	1
chr6	68743055	68743056	2		chr6	68704947	68704948	4		chr6	68696956	68696957	1
chr6	68743058	68743059	1		chr6	68705719	68705720	2		chr6	68698349	68698350	1
chr6	68743595	68743596	1		chr6	68705725	68705726	3		chr6	68698352	68698353	1
chr6	68743598	68743599	2		chr6	68706428	68706429	1		chr6	68699319	68699320	1
chr6	68743698	68743699	1		chr6	68706628	68706629	5		chr6	68699878	68699879	2
chr6	68744414	68744415	1		chr6	68706631	68706632	1		chr6	68700201	68700202	1
chr6	68745887	68745888	1		chr6	68707139	68707140	1		chr6	68700204	68700205	1
chr6	68745939	68745940	2		chr6	68707142	68707143	2		chr6	68700541	68700542	6
chr6	68746671	68746672	1		chr6	68707686	68707687	1		chr6	68700544	68700545	2
chr6	68746770	68746771	2		chr6	68707748	68707749	1		chr6	68700985	68700986	2
chr6	68747287	68747288	1		chr6	68707981	68707982	1		chr6	68701359	68701360	4
chr6	68747296	68747297	1		chr6	68708106	68708107	1		chr6	68701363	68701364	1
chr6	68748515	68748516	1		chr6	68708346	68708347	1		chr6	68702055	68702056	1
chr6	68749668	68749669	2		chr6	68708522	68708523	2		chr6	68702213	68702214	1
chr6	68749805	68749806	1		chr6	68709134	68709135	1		chr6	68702216	68702217	1
chr6	68750013	68750014	1		chr6	68709863	68709864	1		chr6	68702426	68702427	1
chr6	68751362	68751363	1		chr6	68710968	68710969	1		chr6	68703059	68703060	1
chr6	68751788	68751789	1		chr6	68712360	68712361	1		chr6	68703062	68703063	1
chr6	68752584	68752585	1		chr6	68714132	68714133	1		chr6	68703257	68703258	2
chr6	68753220	68753221	1		chr6	68714607	68714608	1		chr6	68704107	68704108	2
chr6	68754982	68754983	1		chr6	68714885	68714886	1		chr6	68704460	68704461	4
chr6	68755585	68755586	1		chr6	68715541	68715542	1		chr6	68704463	68704464	1
chr6	68755870	68755871	1		chr6	68716124	68716125	1		chr6	68705719	68705720	1
chr6	68757230	68757231	1		chr6	68716555	68716556	1		chr6	68706017	68706018	1
chr6	68757852	68757853	2		chr6	68716558	68716559	1		chr6	68706168	68706169	1
chr6	68757856	68757857	1		chr6	68716629	68716630	1		chr6	68706628	68706629	2
chr6	68758709	68758710	1		chr6	68716633	68716634	1		chr6	68707142	68707143	2
chr6	68759263	68759264	1		chr6	68716681	68716682	1		chr6	68707192	68707193	1
chr6	68759877	68759878	1		chr6	68717576	68717577	1		chr6	68707748	68707749	1
chr6	68760490	68760491	1		chr6	68718244	68718245	1		chr6	68709130	68709131	5
chr6	68761022	68761023	1		chr6	68718455	68718456	3		chr6	68709654	68709655	1
chr6	68761697	68761698	1		chr6	68718601	68718602	1		chr6	68710353	68710354	2
chr6	68762319	68762320	1		chr6	68718806	68718807	4		chr6	68710505	68710506	1
chr6	68762402	68762403	1		chr6	68720070	68720071	2		chr6	68710968	68710969	1
chr6	68763169	68763170	2		chr6	68720308	68720309	1		chr6	68711277	68711278	2
chr6	68764113	68764114	1		chr6	68720972	68720973	1		chr6	68711282	68711283	2
chr6	68764986	68764987	3		chr6	68720975	68720976	1		chr6	68712724	68712725	2
chr6	68765323	68765324	1		chr6	68721148	68721149	2		chr6	68712816	68712817	3
chr6	68765326	68765327	1		chr6	68721151	68721152	1		chr6	68713675	68713676	1
chr6	68765936	68765937	2		chr6	68721167	68721168	4		chr6	68714492	68714493	2
chr6	68766513	68766514	1		chr6	68721923	68721924	1		chr6	68714498	68714499	1
chr6	68766902	68766903	5		chr6	68721928	68721929	4		chr6	68714603	68714604	1
chr6	68767234	68767235	2		chr6	68722134	68722135	1		chr6	68714692	68714693	1
chr6	68768764	68768765	3		chr6	68722145	68722146	2		chr6	68714885	68714886	1
chr6	68768871	68768872	1		chr6	68722882	68722883	2		chr6	68714888	68714889	1
chr6	68769085	68769086	1		chr6	68723006	68723007	1		chr6	68715444	68715445	1
chr6	68769206	68769207	1		chr6	68723009	68723010	1		chr6	68715489	68715490	1
chr6	68770245	68770246	1		chr6	68723101	68723102	1		chr6	68715537	68715538	1
chr6	68770647	68770648	2		chr6	68723638	68723639	2		chr6	68716030	68716031	1
chr6	68771133	68771134	4		chr6	68725311	68725312	1		chr6	68716124	68716125	1
chr6	68771765	68771766	2		chr6	68726131	68726132	2		chr6	68716127	68716128	3
chr6	68771768	68771769	3		chr6	68728065	68728066	1		chr6	68716633	68716634	5
chr6	68771854	68771855	3		chr6	68728109	68728110	1		chr6	68716681	68716682	1
chr6	68772388	68772389	1		chr6	68729442	68729443	2		chr6	68716684	68716685	1
chr6	68772510	68772511	1		chr6	68730241	68730242	3		chr6	68717395	68717396	1
chr6	68772763	68772764	1		chr6	68731273	68731274	2		chr6	68718004	68718005	3
chr6	68772938	68772939	1		chr6	68731963	68731964	2		chr6	68718455	68718456	2
chr6	68773117	68773118	1		chr6	68731966	68731967	1		chr6	68718607	68718608	1
chr6	68773441	68773442	1		chr6	68732911	68732912	1		chr6	68719781	68719782	1
chr6	68773613	68773614	4		chr6	68733265	68733266	1		chr6	68719812	68719813	2
chr6	68773616	68773617	2		chr6	68733665	68733666	1		chr6	68720070	68720071	4
chr6	68774095	68774096	1		chr6	68734658	68734659	1		chr6	68721151	68721152	1
chr6	68774216	68774217	2		chr6	68734661	68734662	4		chr6	68721167	68721168	2
chr6	68774553	68774554	2		chr6	68736842	68736843	1		chr6	68721321	68721322	1
chr6	68775090	68775091	1		chr6	68739026	68739027	2		chr6	68721923	68721924	1
chr6	68775236	68775237	2		chr6	68739469	68739470	1		chr6	68721928	68721929	3
chr6	68775239	68775240	1		chr6	68743055	68743056	1		chr6	68722119	68722120	2
chr6	68775441	68775442	1		chr6	68743065	68743066	1		chr6	68722145	68722146	1
chr6	68776651	68776652	1		chr6	68743598	68743599	3		chr6	68722886	68722887	2
chr6	68776655	68776656	2		chr6	68743698	68743699	1		chr6	68723006	68723007	1
chr6	68777309	68777310	7		chr6	68744512	68744513	1		chr6	68723009	68723010	3
chr6	68777313	68777314	8		chr6	68745939	68745940	1		chr6	68723631	68723632	2
chr6	68778368	68778369	2		chr6	68746237	68746238	1		chr6	68723638	68723639	1
chr6	68778371	68778372	3		chr6	68746767	68746768	1		chr6	68724419	68724420	1
chr6	68778441	68778442	3		chr6	68746989	68746990	3		chr6	68726131	68726132	1
chr6	68778444	68778445	3		chr6	68747135	68747136	3		chr6	68730235	68730236	2
chr6	68778900	68778901	3		chr6	68748268	68748269	4		chr6	68731273	68731274	2
chr6	68778904	68778905	3		chr6	68748309	68748310	2		chr6	68731966	68731967	1
chr6	68778960	68778961	2		chr6	68748515	68748516	2		chr6	68732907	68732908	1
chr6	68778963	68778964	1		chr6	68749668	68749669	2		chr6	68732911	68732912	6
chr6	68779319	68779320	5		chr6	68752584	68752585	2		chr6	68733139	68733140	1
chr6	68779323	68779324	2		chr6	68752622	68752623	3		chr6	68735914	68735915	1
chr6	68780114	68780115	4		chr6	68752845	68752846	3		chr6	68737168	68737169	3
chr6	68780306	68780307	1		chr6	68752848	68752849	2		chr6	68738005	68738006	1
chr6	68780309	68780310	1		chr6	68753225	68753226	3		chr6	68740194	68740195	1
chr6	68780320	68780321	1		chr6	68753987	68753988	2		chr6	68740844	68740845	2
chr6	68780477	68780478	3		chr6	68754586	68754587	1		chr6	68740848	68740849	1
chr6	68780628	68780629	1		chr6	68755825	68755826	1		chr6	68741299	68741300	2
chr6	68780683	68780684	1		chr6	68756189	68756190	2		chr6	68742304	68742305	1
chr6	68780912	68780913	2		chr6	68756616	68756617	4		chr6	68742395	68742396	1
chr6	68781635	68781636	1		chr6	68756638	68756639	1		chr6	68742598	68742599	2
chr6	68781640	68781641	1		chr6	68756973	68756974	1		chr6	68743055	68743056	1
chr6	68782052	68782053	1		chr6	68757362	68757363	1		chr6	68744411	68744412	1
chr6	68782267	68782268	1		chr6	68757856	68757857	1		chr6	68745887	68745888	1
chr6	68782270	68782271	2		chr6	68758456	68758457	1		chr6	68745943	68745944	1
chr6	68782372	68782373	2		chr6	68758709	68758710	3		chr6	68746671	68746672	1
chr6	68782648	68782649	1		chr6	68759115	68759116	1		chr6	68747296	68747297	1
chr6	68782846	68782847	1		chr6	68759826	68759827	2		chr6	68748512	68748513	4
chr6	68783722	68783723	1		chr6	68760072	68760073	1		chr6	68749804	68749805	1
chr6	68783791	68783792	5		chr6	68760073	68760074	2		chr6	68750520	68750521	1
chr6	68784086	68784087	1		chr6	68760076	68760077	4		chr6	68751359	68751360	1
chr6	68784471	68784472	1		chr6	68760490	68760491	1		chr6	68751788	68751789	2
chr6	68784485	68784486	2		chr6	68761288	68761289	1		chr6	68751980	68751981	1
chr6	68784764	68784765	1		chr6	68761292	68761293	3		chr6	68752584	68752585	1
chr6	68784952	68784953	3		chr6	68761855	68761856	1		chr6	68752625	68752626	1
chr6	68785058	68785059	3		chr6	68762190	68762191	1		chr6	68753220	68753221	5
chr6	68785061	68785062	1		chr6	68762723	68762724	3		chr6	68753225	68753226	2
chr6	68785366	68785367	1		chr6	68763082	68763083	1		chr6	68753406	68753407	1
chr6	68785392	68785393	1		chr6	68763169	68763170	4		chr6	68753983	68753984	3
chr6	68785745	68785746	2		chr6	68764986	68764987	1		chr6	68754041	68754042	2
chr6	68785748	68785749	2		chr6	68765323	68765324	1		chr6	68754500	68754501	1
chr6	68786081	68786082	4		chr6	68766250	68766251	2		chr6	68754982	68754983	1
chr6	68786119	68786120	1		chr6	68766405	68766406	3		chr6	68755816	68755817	1
chr6	68786122	68786123	1		chr6	68766902	68766903	1		chr6	68756189	68756190	3
chr6	68786448	68786449	1		chr6	68767234	68767235	3		chr6	68756638	68756639	2
chr6	68787173	68787174	1		chr6	68770245	68770246	1		chr6	68756969	68756970	3
chr6	68788299	68788300	1		chr6	68770404	68770405	1		chr6	68757852	68757853	1
chr6	68788651	68788652	2		chr6	68770647	68770648	2		chr6	68757856	68757857	2
chr6	68788812	68788813	1		chr6	68770686	68770687	1		chr6	68758126	68758127	1
chr6	68788886	68788887	2		chr6	68770998	68770999	1		chr6	68758378	68758379	2
chr6	68789737	68789738	1		chr6	68771133	68771134	1		chr6	68758453	68758454	2
chr6	68789740	68789741	1		chr6	68771768	68771769	1		chr6	68759057	68759058	2
chr6	68789901	68789902	1		chr6	68771867	68771868	2		chr6	68759115	68759116	1
chr6	68790798	68790799	1		chr6	68772388	68772389	1		chr6	68759826	68759827	1
chr6	68791329	68791330	5		chr6	68772505	68772506	1		chr6	68760073	68760074	1
chr6	68792527	68792528	3		chr6	68772891	68772892	1		chr6	68760487	68760488	1
chr6	68792637	68792638	1		chr6	68773613	68773614	1		chr6	68760622	68760623	2
chr6	68792761	68792762	1		chr6	68774095	68774096	2		chr6	68761414	68761415	1
chr6	68794065	68794066	1		chr6	68774553	68774554	3		chr6	68762187	68762188	1
chr6	68794071	68794072	1		chr6	68774588	68774589	1		chr6	68762190	68762191	1
chr6	68797347	68797348	1		chr6	68774737	68774738	2		chr6	68762723	68762724	1
chr6	68797367	68797368	1		chr6	68775093	68775094	2		chr6	68763082	68763083	1
chr6	68798559	68798560	1		chr6	68775239	68775240	2		chr6	68763169	68763170	2
chr6	68799504	68799505	1		chr6	68775242	68775243	1		chr6	68763172	68763173	2
chr6	68800969	68800970	1		chr6	68775312	68775313	1		chr6	68763619	68763620	1
chr6	68801469	68801470	4		chr6	68775438	68775439	2		chr6	68764113	68764114	3
chr6	68801472	68801473	2		chr6	68775441	68775442	1		chr6	68764986	68764987	2
chr6	68801893	68801894	1		chr6	68776655	68776656	1		chr6	68764994	68764995	1
chr6	68802896	68802897	1		chr6	68777313	68777314	7		chr6	68765047	68765048	1
chr6	68803059	68803060	1		chr6	68778368	68778369	1		chr6	68765659	68765660	1
chr6	68803062	68803063	1		chr6	68778371	68778372	1		chr6	68765866	68765867	1
chr6	68803577	68803578	2		chr6	68778441	68778442	4		chr6	68766405	68766406	1
chr6	68804036	68804037	2		chr6	68778444	68778445	1		chr6	68766902	68766903	1
chr6	68805001	68805002	1		chr6	68778900	68778901	2		chr6	68767234	68767235	1
chr6	68805004	68805005	1		chr6	68778904	68778905	5		chr6	68768764	68768765	3
chr6	68805104	68805105	1		chr6	68778960	68778961	1		chr6	68769085	68769086	1
chr6	68806603	68806604	1		chr6	68778963	68778964	1		chr6	68770690	68770691	1
chr6	68806805	68806806	1		chr6	68779319	68779320	5		chr6	68771120	68771121	1
chr6	68806836	68806837	2		chr6	68779323	68779324	9		chr6	68771765	68771766	1
chr6	68807402	68807403	2		chr6	68780114	68780115	1		chr6	68771768	68771769	1
chr6	68808630	68808631	2		chr6	68780309	68780310	2		chr6	68772484	68772485	2
chr6	68808635	68808636	1		chr6	68780320	68780321	1		chr6	68772510	68772511	3
chr6	68808799	68808800	1		chr6	68780483	68780484	1		chr6	68772763	68772764	2
chr6	68809128	68809129	1		chr6	68780625	68780626	3		chr6	68772846	68772847	2
chr6	68810456	68810457	1		chr6	68780686	68780687	2		chr6	68772938	68772939	1
chr6	68811595	68811596	1		chr6	68780908	68780909	2		chr6	68773275	68773276	2
chr6	68811751	68811752	1		chr6	68780912	68780913	3		chr6	68773613	68773614	2
chr6	68812130	68812131	4		chr6	68781635	68781636	2		chr6	68774095	68774096	2
chr6	68812808	68812809	1		chr6	68781789	68781790	1		chr6	68774220	68774221	1
chr6	68812903	68812904	1		chr6	68782052	68782053	4		chr6	68775312	68775313	4
chr6	68813226	68813227	1		chr6	68782643	68782644	2		chr6	68776651	68776652	4
chr6	68813247	68813248	4		chr6	68782846	68782847	2		chr6	68776655	68776656	2
chr6	68813250	68813251	1		chr6	68782849	68782850	2		chr6	68777309	68777310	2
chr6	68814818	68814819	1		chr6	68783166	68783167	2		chr6	68777313	68777314	1
chr6	68814820	68814821	2		chr6	68783219	68783220	1		chr6	68778368	68778369	5
chr6	68815221	68815222	1		chr6	68783336	68783337	1		chr6	68778441	68778442	4
chr6	68815783	68815784	3		chr6	68783791	68783792	1		chr6	68778444	68778445	2
chr6	68815923	68815924	1		chr6	68784086	68784087	1		chr6	68778843	68778844	1
chr6	68816701	68816702	1		chr6	68784090	68784091	1		chr6	68778900	68778901	1
chr6	68816805	68816806	1		chr6	68784603	68784604	1		chr6	68778963	68778964	6
chr6	68817340	68817341	1		chr6	68784606	68784607	1		chr6	68779319	68779320	2
chr6	68817770	68817771	1		chr6	68784820	68784821	1		chr6	68779323	68779324	1
chr6	68817834	68817835	1		chr6	68784824	68784825	1		chr6	68780110	68780111	1
chr6	68817959	68817960	1		chr6	68784955	68784956	1		chr6	68780114	68780115	3
chr6	68818299	68818300	1		chr6	68785058	68785059	3		chr6	68780309	68780310	2
chr6	68819078	68819079	1		chr6	68785061	68785062	3		chr6	68780320	68780321	3
chr6	68819241	68819242	1		chr6	68785369	68785370	1		chr6	68780683	68780684	3
chr6	68820856	68820857	1		chr6	68786081	68786082	1		chr6	68780686	68780687	3
chr6	68821469	68821470	2		chr6	68786151	68786152	1		chr6	68780908	68780909	1
chr6	68821910	68821911	2		chr6	68786224	68786225	1		chr6	68780912	68780913	1
chr6	68822869	68822870	1		chr6	68787173	68787174	1		chr6	68781635	68781636	1
chr6	68823114	68823115	3		chr6	68788296	68788297	2		chr6	68781640	68781641	1
chr6	68823747	68823748	1		chr6	68788812	68788813	2		chr6	68781789	68781790	2
chr6	68823792	68823793	2		chr6	68788886	68788887	1		chr6	68782052	68782053	4
chr6	68824075	68824076	1		chr6	68789271	68789272	2		chr6	68782372	68782373	5
chr6	68824080	68824081	1		chr6	68789737	68789738	2		chr6	68782846	68782847	2
chr6	68824408	68824409	1		chr6	68789898	68789899	1		chr6	68782849	68782850	1
chr6	68824528	68824529	2		chr6	68789901	68789902	3		chr6	68783722	68783723	3
chr6	68824903	68824904	1		chr6	68789936	68789937	2		chr6	68783739	68783740	2
chr6	68825261	68825262	1		chr6	68790798	68790799	1		chr6	68784429	68784430	1
chr6	68825264	68825265	1		chr6	68790865	68790866	1		chr6	68784485	68784486	1
chr6	68826586	68826587	1		chr6	68791326	68791327	1		chr6	68784603	68784604	1
chr6	68826591	68826592	1		chr6	68791329	68791330	2		chr6	68784764	68784765	1
chr6	68826693	68826694	1		chr6	68792527	68792528	6		chr6	68784824	68784825	3
chr6	68827055	68827056	1		chr6	68792634	68792635	1		chr6	68784955	68784956	3
chr6	68828029	68828030	1		chr6	68792703	68792704	3		chr6	68785058	68785059	1
chr6	68828752	68828753	1		chr6	68793329	68793330	1		chr6	68785061	68785062	2
chr6	68828938	68828939	1		chr6	68794071	68794072	2		chr6	68785366	68785367	1
chr6	68829230	68829231	1		chr6	68801472	68801473	1		chr6	68785392	68785393	1
chr6	68830059	68830060	3		chr6	68801893	68801894	3		chr6	68785748	68785749	1
chr6	68830062	68830063	1		chr6	68802980	68802981	1		chr6	68786081	68786082	1
chr6	68830571	68830572	1		chr6	68803059	68803060	1		chr6	68787173	68787174	1
chr6	68830753	68830754	2		chr6	68803574	68803575	1		chr6	68787470	68787471	1
chr6	68831604	68831605	1		chr6	68804323	68804324	1		chr6	68788130	68788131	1
chr6	68831609	68831610	1		chr6	68804328	68804329	2		chr6	68788296	68788297	1
chr6	68831732	68831733	1		chr6	68804551	68804552	2		chr6	68788651	68788652	1
chr6	68831874	68831875	1		chr6	68805542	68805543	1		chr6	68789316	68789317	1
chr6	68832499	68832500	1		chr6	68806395	68806396	1		chr6	68789503	68789504	1
chr6	68833065	68833066	1		chr6	68806651	68806652	1		chr6	68789740	68789741	2
chr6	68833550	68833551	5		chr6	68807454	68807455	4		chr6	68789936	68789937	1
chr6	68834080	68834081	3		chr6	68807920	68807921	1		chr6	68791376	68791377	1
chr6	68834083	68834084	1		chr6	68808635	68808636	1		chr6	68791504	68791505	2
chr6	68834226	68834227	1		chr6	68808849	68808850	1		chr6	68792527	68792528	1
chr6	68834533	68834534	1		chr6	68810124	68810125	1		chr6	68793329	68793330	1
chr6	68834536	68834537	1		chr6	68810842	68810843	1		chr6	68800252	68800253	1
chr6	68834825	68834826	1		chr6	68811286	68811287	2		chr6	68800540	68800541	1
chr6	68834875	68834876	1		chr6	68811592	68811593	1		chr6	68800620	68800621	1
chr6	68835015	68835016	1		chr6	68811595	68811596	1		chr6	68801469	68801470	1
chr6	68835113	68835114	3		chr6	68811751	68811752	2		chr6	68801472	68801473	3
chr6	68835488	68835489	1		chr6	68812127	68812128	1		chr6	68802603	68802604	1
chr6	68835491	68835492	2		chr6	68812130	68812131	6		chr6	68802896	68802897	1
chr6	68835516	68835517	2		chr6	68812808	68812809	2		chr6	68803577	68803578	2
chr6	68835519	68835520	1		chr6	68812903	68812904	2		chr6	68804036	68804037	4
chr6	68836073	68836074	1		chr6	68813247	68813248	2		chr6	68804328	68804329	1
chr6	68836154	68836155	1		chr6	68813819	68813820	1		chr6	68804551	68804552	1
chr6	68837766	68837767	2		chr6	68813874	68813875	2		chr6	68805001	68805002	1
chr6	68837769	68837770	1		chr6	68814124	68814125	2		chr6	68805542	68805543	2
chr6	68838111	68838112	3		chr6	68814744	68814745	2		chr6	68805707	68805708	2
chr6	68838245	68838246	1		chr6	68814820	68814821	1		chr6	68805749	68805750	3
chr6	68838347	68838348	2		chr6	68815144	68815145	1		chr6	68806395	68806396	3
chr6	68838508	68838509	1		chr6	68815224	68815225	1		chr6	68807398	68807399	1
chr6	68838760	68838761	1		chr6	68815783	68815784	1		chr6	68807402	68807403	1
chr6	68838954	68838955	2		chr6	68815799	68815800	1		chr6	68807704	68807705	1
chr6	68840062	68840063	1		chr6	68816805	68816806	1		chr6	68807917	68807918	4
chr6	68840292	68840293	1		chr6	68818466	68818467	1		chr6	68807920	68807921	1
chr6	68840963	68840964	1		chr6	68818710	68818711	1		chr6	68808635	68808636	1
chr6	68841582	68841583	1		chr6	68818856	68818857	1		chr6	68808849	68808850	1
chr6	68841942	68841943	2		chr6	68819078	68819079	1		chr6	68808853	68808854	1
chr6	68841989	68841990	1		chr6	68819089	68819090	1		chr6	68809128	68809129	2
chr6	68842392	68842393	3		chr6	68819238	68819239	1		chr6	68811286	68811287	1
chr6	68842967	68842968	1		chr6	68819383	68819384	3		chr6	68811751	68811752	2
chr6	68842971	68842972	2		chr6	68819542	68819543	1		chr6	68812127	68812128	2
chr6	68843458	68843459	1		chr6	68819634	68819635	1		chr6	68812130	68812131	2
chr6	68843461	68843462	2		chr6	68819818	68819819	4		chr6	68812614	68812615	2
chr6	68843855	68843856	1		chr6	68820856	68820857	1		chr6	68813169	68813170	1
chr6	68843973	68843974	1		chr6	68820860	68820861	1		chr6	68813247	68813248	1
chr6	68843984	68843985	1		chr6	68822582	68822583	2		chr6	68813870	68813871	1
chr6	68844444	68844445	1		chr6	68824075	68824076	1		chr6	68813874	68813875	1
chr6	68845150	68845151	1		chr6	68824080	68824081	1		chr6	68814744	68814745	2
chr6	68845241	68845242	1		chr6	68824519	68824520	1		chr6	68814817	68814818	1
chr6	68845546	68845547	1		chr6	68824528	68824529	1		chr6	68814820	68814821	2
chr6	68845683	68845684	2		chr6	68824903	68824904	3		chr6	68815221	68815222	1
chr6	68846043	68846044	1		chr6	68826142	68826143	1		chr6	68815224	68815225	2
chr6	68846046	68846047	1		chr6	68826591	68826592	1		chr6	68816346	68816347	1
chr6	68846517	68846518	1		chr6	68827303	68827304	1		chr6	68816704	68816705	2
chr6	68847399	68847400	1		chr6	68827308	68827309	1		chr6	68816913	68816914	2
chr6	68847563	68847564	1		chr6	68827809	68827810	1		chr6	68816962	68816963	1
chr6	68847686	68847687	2		chr6	68827812	68827813	1		chr6	68817770	68817771	1
chr6	68848877	68848878	2		chr6	68828029	68828030	1		chr6	68817949	68817950	1
chr6	68849750	68849751	1		chr6	68828660	68828661	3		chr6	68818299	68818300	1
chr6	68850098	68850099	1		chr6	68829353	68829354	3		chr6	68819241	68819242	1
chr6	68850101	68850102	2		chr6	68829616	68829617	1		chr6	68819383	68819384	1
chr6	68850288	68850289	1		chr6	68830059	68830060	3		chr6	68819818	68819819	1
chr6	68850545	68850546	1		chr6	68830756	68830757	1		chr6	68820148	68820149	1
chr6	68850859	68850860	1		chr6	68831337	68831338	3		chr6	68820151	68820152	1
chr6	68851093	68851094	1		chr6	68831604	68831605	1		chr6	68820860	68820861	2
chr6	68851297	68851298	1		chr6	68831727	68831728	1		chr6	68821476	68821477	1
chr6	68852709	68852710	1		chr6	68832672	68832673	2		chr6	68822582	68822583	1
chr6	68852861	68852862	1		chr6	68832813	68832814	1		chr6	68822605	68822606	2
chr6	68854100	68854101	1		chr6	68833065	68833066	1		chr6	68822869	68822870	1
chr6	68854890	68854891	1		chr6	68833550	68833551	1		chr6	68823114	68823115	1
chr6	68855771	68855772	2		chr6	68834080	68834081	2		chr6	68824075	68824076	1
chr6	68855819	68855820	1		chr6	68834083	68834084	1		chr6	68824408	68824409	1
chr6	68856057	68856058	1		chr6	68834226	68834227	1		chr6	68824519	68824520	1
chr6	68856952	68856953	1		chr6	68834229	68834230	1		chr6	68824528	68824529	1
chr6	68856989	68856990	1		chr6	68834520	68834521	1		chr6	68824900	68824901	1
chr6	68857239	68857240	1		chr6	68834822	68834823	1		chr6	68824903	68824904	1
chr6	68857462	68857463	1		chr6	68834825	68834826	2		chr6	68825261	68825262	2
chr6	68857929	68857930	1		chr6	68834875	68834876	3		chr6	68825264	68825265	1
chr6	68858557	68858558	1		chr6	68835015	68835016	2		chr6	68826137	68826138	1
chr6	68858667	68858668	1		chr6	68835113	68835114	2		chr6	68826693	68826694	1
chr6	68859389	68859390	1		chr6	68835488	68835489	1		chr6	68827055	68827056	1
chr6	68859522	68859523	4		chr6	68835491	68835492	2		chr6	68828037	68828038	1
chr6	68859525	68859526	1		chr6	68835516	68835517	1		chr6	68828360	68828361	2
chr6	68860454	68860455	1		chr6	68836073	68836074	2		chr6	68829230	68829231	1
chr6	68860459	68860460	1		chr6	68836078	68836079	6		chr6	68829246	68829247	1
chr6	68860554	68860555	2		chr6	68836567	68836568	1		chr6	68829250	68829251	1
chr6	68860591	68860592	3		chr6	68837005	68837006	1		chr6	68829619	68829620	2
chr6	68860602	68860603	1		chr6	68837324	68837325	3		chr6	68830062	68830063	3
chr6	68861614	68861615	1		chr6	68837446	68837447	1		chr6	68831154	68831155	2
chr6	68862257	68862258	1		chr6	68837449	68837450	3		chr6	68831341	68831342	1
chr6	68862269	68862270	4		chr6	68838107	68838108	3		chr6	68831609	68831610	2
chr6	68862690	68862691	1		chr6	68838111	68838112	2		chr6	68832348	68832349	3
chr6	68862694	68862695	3		chr6	68838245	68838246	1		chr6	68832352	68832353	4
chr6	68863280	68863281	3		chr6	68840835	68840836	4		chr6	68832499	68832500	2
chr6	68863283	68863284	2		chr6	68841219	68841220	1		chr6	68832672	68832673	2
chr6	68864143	68864144	1		chr6	68841648	68841649	1		chr6	68832676	68832677	1
chr6	68866220	68866221	4		chr6	68842971	68842972	3		chr6	68832940	68832941	2
chr6	68866223	68866224	5		chr6	68843017	68843018	2		chr6	68833065	68833066	2
chr6	68866669	68866670	1		chr6	68843020	68843021	3		chr6	68833547	68833548	1
chr6	68866672	68866673	3		chr6	68844079	68844080	1		chr6	68833550	68833551	2
chr6	68867076	68867077	1		chr6	68844288	68844289	2		chr6	68833708	68833709	5
chr6	68867079	68867080	1		chr6	68845146	68845147	1		chr6	68834083	68834084	1
chr6	68867865	68867866	1		chr6	68845150	68845151	1		chr6	68834229	68834230	1
chr6	68867868	68867869	2		chr6	68845546	68845547	1		chr6	68834524	68834525	1
chr6	68868152	68868153	1		chr6	68846043	68846044	1		chr6	68834533	68834534	1
chr6	68868374	68868375	1		chr6	68846623	68846624	1		chr6	68834825	68834826	1
chr6	68868379	68868380	2		chr6	68846700	68846701	1		chr6	68835113	68835114	4
chr6	68868474	68868475	1		chr6	68846912	68846913	1		chr6	68835117	68835118	1
chr6	68869257	68869258	1		chr6	68847563	68847564	1		chr6	68835488	68835489	1
chr6	68869262	68869263	1		chr6	68847686	68847687	3		chr6	68835491	68835492	1
chr6	68869989	68869990	1		chr6	68848076	68848077	1		chr6	68836078	68836079	1
chr6	68869992	68869993	1		chr6	68848582	68848583	1		chr6	68836149	68836150	3
chr6	68870098	68870099	1		chr6	68849039	68849040	1		chr6	68836562	68836563	1
chr6	68870309	68870310	1		chr6	68849590	68849591	1		chr6	68837326	68837327	1
chr6	68873713	68873714	1		chr6	68850098	68850099	1		chr6	68837766	68837767	1
chr6	68873716	68873717	2		chr6	68850101	68850102	2		chr6	68838245	68838246	1
chr6	68873923	68873924	3		chr6	68850545	68850546	1		chr6	68838954	68838955	1
chr6	68873932	68873933	1		chr6	68850548	68850549	2		chr6	68838957	68838958	1
chr6	68874372	68874373	1		chr6	68851189	68851190	2		chr6	68839455	68839456	2
chr6	68874543	68874544	2		chr6	68852706	68852707	1		chr6	68839461	68839462	1
chr6	68874555	68874556	1		chr6	68852709	68852710	4		chr6	68839517	68839518	1
chr6	68874776	68874777	2		chr6	68853512	68853513	2		chr6	68840058	68840059	2
chr6	68875351	68875352	1		chr6	68855159	68855160	1		chr6	68840835	68840836	1
chr6	68875355	68875356	1		chr6	68855167	68855168	1		chr6	68841034	68841035	1
chr6	68875468	68875469	1		chr6	68857194	68857195	1		chr6	68841219	68841220	2
chr6	68875749	68875750	1		chr6	68857728	68857729	2		chr6	68841582	68841583	1
chr6	68875832	68875833	1		chr6	68858284	68858285	1		chr6	68841942	68841943	1
chr6	68875914	68875915	3		chr6	68858557	68858558	1		chr6	68842392	68842393	1
chr6	68876032	68876033	2		chr6	68859239	68859240	2		chr6	68842967	68842968	1
chr6	68876035	68876036	1		chr6	68859242	68859243	3		chr6	68842971	68842972	3
chr6	68876224	68876225	1		chr6	68859380	68859381	1		chr6	68843458	68843459	1
chr6	68876757	68876758	2		chr6	68859393	68859394	1		chr6	68843461	68843462	1
chr6	68877366	68877367	1		chr6	68859522	68859523	6		chr6	68844041	68844042	1
chr6	68877370	68877371	2		chr6	68859525	68859526	1		chr6	68844045	68844046	1
chr6	68877375	68877376	1		chr6	68860459	68860460	2		chr6	68844285	68844286	1
chr6	68877463	68877464	2		chr6	68860591	68860592	4		chr6	68844288	68844289	1
chr6	68877979	68877980	1		chr6	68860594	68860595	1		chr6	68845226	68845227	1
chr6	68877996	68877997	2		chr6	68861606	68861607	2		chr6	68845241	68845242	1
chr6	68878078	68878079	3		chr6	68861614	68861615	1		chr6	68845683	68845684	1
chr6	68878192	68878193	2		chr6	68861977	68861978	1		chr6	68846043	68846044	1
chr6	68878196	68878197	1		chr6	68862124	68862125	1		chr6	68846514	68846515	1
chr6	68878924	68878925	1		chr6	68862690	68862691	3		chr6	68846517	68846518	1
chr6	68879221	68879222	1		chr6	68863280	68863281	3		chr6	68846622	68846624	1
chr6	68879629	68879630	1		chr6	68866220	68866221	5		chr6	68846697	68846698	1
chr6	68879717	68879718	1		chr6	68866223	68866224	1		chr6	68846912	68846913	1
chr6	68880725	68880726	1		chr6	68866669	68866670	2		chr6	68847566	68847567	2
chr6	68880811	68880812	1		chr6	68866672	68866673	2		chr6	68847686	68847687	1
chr6	68881080	68881081	1		chr6	68867076	68867077	1		chr6	68848072	68848073	1
chr6	68881620	68881621	3		chr6	68867079	68867080	1		chr6	68848877	68848878	4
chr6	68881626	68881627	1		chr6	68867299	68867300	1		chr6	68848880	68848881	1
chr6	68882161	68882162	1		chr6	68867302	68867303	2		chr6	68849750	68849751	1
chr6	68882465	68882466	3		chr6	68868152	68868153	1		chr6	68850098	68850099	1
chr6	68883310	68883311	1		chr6	68868379	68868380	1		chr6	68850275	68850276	2
chr6	68884143	68884144	1		chr6	68868449	68868450	2		chr6	68850288	68850289	1
chr6	68884283	68884284	1		chr6	68868634	68868635	1		chr6	68850548	68850549	1
chr6	68884835	68884836	1		chr6	68869257	68869258	2		chr6	68850840	68850841	1
chr6	68885063	68885064	2		chr6	68869621	68869622	5		chr6	68852068	68852069	2
chr6	68885068	68885069	1		chr6	68870098	68870099	1		chr6	68852796	68852797	1
chr6	68885226	68885227	4		chr6	68870101	68870102	1		chr6	68852861	68852862	1
chr6	68885726	68885727	1		chr6	68870312	68870313	1		chr6	68853278	68853279	1
chr6	68885892	68885893	1		chr6	68871581	68871582	2		chr6	68854111	68854112	1
chr6	68886158	68886159	1		chr6	68872116	68872117	1		chr6	68854553	68854554	1
chr6	68887007	68887008	1		chr6	68872752	68872753	2		chr6	68855167	68855168	1
chr6	68888190	68888191	2		chr6	68873292	68873293	1		chr6	68855811	68855812	3
chr6	68888197	68888198	1		chr6	68873716	68873717	1		chr6	68856060	68856061	2
chr6	68888252	68888253	5		chr6	68874372	68874373	1		chr6	68856952	68856953	3
chr6	68889242	68889243	1		chr6	68874543	68874544	2		chr6	68857403	68857404	2
chr6	68889514	68889515	3		chr6	68874555	68874556	1		chr6	68857406	68857407	1
chr6	68889594	68889595	1		chr6	68875355	68875356	2		chr6	68857574	68857575	1
chr6	68889597	68889598	4		chr6	68875465	68875466	1		chr6	68858077	68858078	1
chr6	68889767	68889768	3		chr6	68875468	68875469	3		chr6	68858653	68858654	1
chr6	68890075	68890076	1		chr6	68875749	68875750	1		chr6	68859239	68859240	1
chr6	68890079	68890080	2		chr6	68875832	68875833	2		chr6	68859522	68859523	1
chr6	68890616	68890617	4		chr6	68876032	68876033	2		chr6	68860459	68860460	2
chr6	68890638	68890639	1		chr6	68876035	68876036	3		chr6	68860591	68860592	3
chr6	68891174	68891175	1		chr6	68876224	68876225	2		chr6	68860594	68860595	2
chr6	68892771	68892772	2		chr6	68876230	68876231	1		chr6	68861614	68861615	1
chr6	68892949	68892950	2		chr6	68876754	68876755	3		chr6	68861977	68861978	1
chr6	68892952	68892953	1		chr6	68876757	68876758	1		chr6	68862651	68862652	2
chr6	68893123	68893124	2		chr6	68877370	68877371	2		chr6	68862657	68862658	1
chr6	68893300	68893301	1		chr6	68877461	68877462	1		chr6	68862690	68862691	1
chr6	68893867	68893868	1		chr6	68877979	68877980	1		chr6	68863280	68863281	2
chr6	68894414	68894415	3		chr6	68877993	68877994	1		chr6	68864442	68864443	1
chr6	68894417	68894418	1		chr6	68878078	68878079	2		chr6	68865243	68865244	4
chr6	68894639	68894640	2		chr6	68878921	68878922	2		chr6	68866220	68866221	3
chr6	68895719	68895720	3		chr6	68879512	68879513	3		chr6	68866223	68866224	3
chr6	68895772	68895773	2		chr6	68879717	68879718	1		chr6	68866669	68866670	1
chr6	68896814	68896815	2		chr6	68880808	68880809	2		chr6	68866672	68866673	1
chr6	68896819	68896820	1		chr6	68881121	68881122	1		chr6	68867076	68867077	5
chr6	68897260	68897261	2		chr6	68881620	68881621	2		chr6	68867299	68867300	1
chr6	68897264	68897265	4		chr6	68882099	68882100	3		chr6	68867302	68867303	2
chr6	68897620	68897621	1		chr6	68882154	68882155	1		chr6	68867485	68867486	2
chr6	68898621	68898622	1		chr6	68882161	68882162	2		chr6	68867865	68867866	1
chr6	68899759	68899760	2		chr6	68882426	68882427	1		chr6	68867868	68867869	1
chr6	68899762	68899763	1		chr6	68884441	68884442	3		chr6	68868379	68868380	1
chr6	68900235	68900236	3		chr6	68884684	68884685	4		chr6	68868634	68868635	3
chr6	68900491	68900492	3		chr6	68885068	68885069	4		chr6	68868667	68868668	3
chr6	68900624	68900625	2		chr6	68885591	68885592	1		chr6	68869621	68869622	1
chr6	68900696	68900697	1		chr6	68885723	68885724	1		chr6	68869989	68869990	1
chr6	68900699	68900700	1		chr6	68885892	68885893	1		chr6	68869992	68869993	1
chr6	68901281	68901282	1		chr6	68886174	68886175	1		chr6	68870101	68870102	1
chr6	68902032	68902033	1		chr6	68887007	68887008	3		chr6	68870309	68870310	1
chr6	68902179	68902180	1		chr6	68888190	68888191	5		chr6	68872495	68872496	1
chr6	68902367	68902368	1		chr6	68888252	68888253	2		chr6	68873295	68873296	1
chr6	68903117	68903118	3		chr6	68888255	68888256	1		chr6	68873713	68873714	1
chr6	68903308	68903309	2		chr6	68888731	68888732	10		chr6	68873716	68873717	2
chr6	68904093	68904094	1		chr6	68889201	68889202	1		chr6	68873932	68873933	1
chr6	68904349	68904350	1		chr6	68889242	68889243	1		chr6	68874540	68874541	1
chr6	68905024	68905025	1		chr6	68889511	68889512	1		chr6	68874543	68874544	2
chr6	68905678	68905679	1		chr6	68889594	68889595	1		chr6	68874555	68874556	1
chr6	68906017	68906018	1		chr6	68890079	68890080	1		chr6	68874776	68874777	3
chr6	68906020	68906021	1		chr6	68890616	68890617	3		chr6	68875351	68875352	4
chr6	68906109	68906110	3		chr6	68890635	68890636	2		chr6	68875465	68875466	1
chr6	68907733	68907734	1		chr6	68890822	68890823	2		chr6	68875753	68875754	1
chr6	68907897	68907898	1		chr6	68890974	68890975	2		chr6	68875914	68875915	2
chr6	68908644	68908645	1		chr6	68891089	68891090	1		chr6	68876032	68876033	1
chr6	68909673	68909674	4		chr6	68891188	68891189	1		chr6	68876224	68876225	2
chr6	68910471	68910472	2		chr6	68891704	68891705	1		chr6	68876230	68876231	1
chr6	68910881	68910882	3		chr6	68891825	68891826	1		chr6	68876757	68876758	6
chr6	68911220	68911221	1		chr6	68892459	68892460	2		chr6	68877370	68877371	6
chr6	68911624	68911625	2		chr6	68892768	68892769	1		chr6	68877459	68877460	2
chr6	68911628	68911629	1		chr6	68892771	68892772	1		chr6	68877979	68877980	1
chr6	68912967	68912968	2		chr6	68893294	68893295	2		chr6	68877993	68877994	1
chr6	68912978	68912979	1		chr6	68893902	68893903	4		chr6	68878192	68878193	1
chr6	68913138	68913139	1		chr6	68894414	68894415	1		chr6	68878921	68878922	1
chr6	68913310	68913311	3		chr6	68894769	68894770	3		chr6	68879221	68879222	1
chr6	68913798	68913799	2		chr6	68894774	68894775	2		chr6	68879629	68879630	1
chr6	68914132	68914133	2		chr6	68895722	68895723	1		chr6	68879717	68879718	1
chr6	68914380	68914381	1		chr6	68895728	68895729	1		chr6	68880243	68880244	2
chr6	68916230	68916231	4		chr6	68896819	68896820	2		chr6	68880728	68880729	2
chr6	68916233	68916234	3		chr6	68897088	68897089	2		chr6	68882099	68882100	1
chr6	68917121	68917122	1		chr6	68897260	68897261	2		chr6	68883310	68883311	1
chr6	68917897	68917898	1		chr6	68897264	68897265	1		chr6	68884283	68884284	1
chr6	68918080	68918081	2		chr6	68897624	68897625	1		chr6	68884553	68884554	1
chr6	68918957	68918958	1		chr6	68897628	68897629	1		chr6	68884557	68884558	2
chr6	68919404	68919405	3		chr6	68899762	68899763	3		chr6	68885063	68885064	2
chr6	68919407	68919408	1		chr6	68900235	68900236	1		chr6	68885247	68885248	2
chr6	68920249	68920250	3		chr6	68900491	68900492	2		chr6	68885468	68885469	1
chr6	68921013	68921014	1		chr6	68900624	68900625	1		chr6	68885723	68885724	1
chr6	68925622	68925623	1		chr6	68900696	68900697	2		chr6	68885726	68885727	2
chr6	68926599	68926600	2		chr6	68901231	68901232	1		chr6	68885892	68885893	2
chr6	68926808	68926809	1		chr6	68901236	68901237	1		chr6	68886174	68886175	1
chr6	68927431	68927432	1		chr6	68901510	68901511	1		chr6	68888197	68888198	1
chr6	68927487	68927488	1		chr6	68901620	68901621	4		chr6	68888252	68888253	8
chr6	68927571	68927572	1		chr6	68902370	68902371	1		chr6	68888731	68888732	3
chr6	68927574	68927575	2		chr6	68903313	68903314	1		chr6	68889198	68889199	2
chr6	68928112	68928113	1		chr6	68903376	68903377	3		chr6	68889242	68889243	1
chr6	68928115	68928116	1		chr6	68904349	68904350	1		chr6	68889247	68889248	1
chr6	68928651	68928652	1		chr6	68905024	68905025	2		chr6	68889514	68889515	1
chr6	68928657	68928658	5		chr6	68906109	68906110	1		chr6	68889594	68889595	1
chr6	68928798	68928799	1		chr6	68907897	68907898	2		chr6	68889764	68889765	3
chr6	68929671	68929672	1		chr6	68909016	68909017	2		chr6	68890616	68890617	1
chr6	68929904	68929905	1		chr6	68909022	68909023	1		chr6	68890825	68890826	1
chr6	68930447	68930448	1		chr6	68909466	68909467	3		chr6	68891171	68891172	1
chr6	68931636	68931637	3		chr6	68909673	68909674	2		chr6	68891418	68891419	1
chr6	68931640	68931641	3		chr6	68910468	68910469	6		chr6	68891969	68891970	3
chr6	68932096	68932097	3		chr6	68910471	68910472	1		chr6	68892198	68892199	2
chr6	68932110	68932111	1		chr6	68910881	68910882	2		chr6	68892431	68892432	1
chr6	68932979	68932980	1		chr6	68910884	68910885	1		chr6	68892459	68892460	1
chr6	68933154	68933155	1		chr6	68911220	68911221	3		chr6	68892768	68892769	1
chr6	68933158	68933159	1		chr6	68911624	68911625	2		chr6	68892771	68892772	1
chr6	68933498	68933499	1		chr6	68911628	68911629	2		chr6	68892952	68892953	3
chr6	68934033	68934034	1		chr6	68912798	68912799	4		chr6	68893300	68893301	1
chr6	68934038	68934039	1		chr6	68913134	68913135	1		chr6	68893534	68893535	2
chr6	68934396	68934397	1		chr6	68913345	68913346	2		chr6	68893902	68893903	2
chr6	68934496	68934497	1		chr6	68913798	68913799	2		chr6	68894417	68894418	4
chr6	68935217	68935218	2		chr6	68913978	68913979	1		chr6	68894566	68894567	1
chr6	68935269	68935270	1		chr6	68914132	68914133	2		chr6	68894643	68894644	5
chr6	68935464	68935465	1		chr6	68914815	68914816	1		chr6	68894769	68894770	1
chr6	68935599	68935600	1		chr6	68914942	68914943	1		chr6	68895149	68895150	1
chr6	68935903	68935904	1		chr6	68915392	68915393	1		chr6	68895772	68895773	1
chr6	68936191	68936192	3		chr6	68916378	68916379	2		chr6	68895776	68895777	1
chr6	68937078	68937079	1		chr6	68918084	68918085	1		chr6	68895909	68895910	3
chr6	68937976	68937977	1		chr6	68918803	68918804	1		chr6	68896814	68896815	2
chr6	68938552	68938553	1		chr6	68919404	68919405	1		chr6	68896819	68896820	4
chr6	68939400	68939401	1		chr6	68919407	68919408	2		chr6	68897089	68897090	5
chr6	68939548	68939549	1		chr6	68920249	68920250	2		chr6	68897628	68897629	1
chr6	68940984	68940985	1		chr6	68920252	68920253	4		chr6	68899759	68899760	3
chr6	68941009	68941010	1		chr6	68926599	68926600	1		chr6	68899762	68899763	1
chr6	68941282	68941283	3		chr6	68926798	68926799	1		chr6	68900235	68900236	2
chr6	68941970	68941971	1		chr6	68927571	68927572	4		chr6	68900491	68900492	3
chr6	68942048	68942049	2		chr6	68927574	68927575	2		chr6	68900831	68900832	3
chr6	68943224	68943225	3		chr6	68928798	68928799	2		chr6	68900834	68900835	1
chr6	68943227	68943228	1		chr6	68929904	68929905	2		chr6	68900875	68900876	2
chr6	68944651	68944652	1		chr6	68930222	68930223	4		chr6	68901016	68901017	2
chr6	68944756	68944757	1		chr6	68930308	68930309	3		chr6	68901510	68901511	4
chr6	68945320	68945321	2		chr6	68930447	68930448	2		chr6	68902367	68902368	3
chr6	68945944	68945945	2		chr6	68931640	68931641	7		chr6	68902370	68902371	1
chr6	68947015	68947016	3		chr6	68932096	68932097	1		chr6	68903297	68903298	1
chr6	68947793	68947794	2		chr6	68932110	68932111	1		chr6	68903376	68903377	2
chr6	68947799	68947800	3		chr6	68932979	68932980	1		chr6	68903380	68903381	2
chr6	68948414	68948415	2		chr6	68933154	68933155	1		chr6	68904352	68904353	1
chr6	68948826	68948827	1		chr6	68933158	68933159	4		chr6	68904912	68904913	1
chr6	68949553	68949554	1		chr6	68934033	68934034	1		chr6	68906109	68906110	2
chr6	68949704	68949705	1		chr6	68934038	68934039	2		chr6	68906113	68906114	1
chr6	68950035	68950036	2		chr6	68934393	68934394	3		chr6	68907473	68907474	1
chr6	68950376	68950377	1		chr6	68935272	68935273	2		chr6	68907897	68907898	2
chr6	68950444	68950445	1		chr6	68935900	68935901	2		chr6	68907900	68907901	1
chr6	68951561	68951562	1		chr6	68936801	68936802	1		chr6	68909016	68909017	1
chr6	68951735	68951736	1		chr6	68937078	68937079	1		chr6	68909466	68909467	1
chr6	68951738	68951739	1		chr6	68937345	68937346	3		chr6	68909673	68909674	1
chr6	68951885	68951886	1		chr6	68938186	68938187	1		chr6	68910471	68910472	2
chr6	68952133	68952134	1		chr6	68939406	68939407	3		chr6	68910884	68910885	1
chr6	68953060	68953061	1		chr6	68939548	68939549	1		chr6	68911070	68911071	2
chr6	68953888	68953889	1		chr6	68940442	68940443	2		chr6	68911220	68911221	1
chr6	68953937	68953938	1		chr6	68940984	68940985	1		chr6	68911624	68911625	1
chr6	68954486	68954487	1		chr6	68941009	68941010	2		chr6	68912795	68912796	1
chr6	68954823	68954824	2		chr6	68941437	68941438	2		chr6	68912798	68912799	2
chr6	68955152	68955153	1		chr6	68941629	68941630	2		chr6	68912967	68912968	1
chr6	68956008	68956009	1		chr6	68942048	68942049	3		chr6	68912974	68912975	1
chr6	68956012	68956013	1		chr6	68943227	68943228	3		chr6	68913134	68913135	1
chr6	68956803	68956804	1		chr6	68944033	68944034	2		chr6	68913310	68913311	1
chr6	68956981	68956982	3		chr6	68945944	68945945	1		chr6	68913345	68913346	1
chr6	68958084	68958085	1		chr6	68948411	68948412	3		chr6	68913350	68913351	1
chr6	68958835	68958836	3		chr6	68948823	68948824	1		chr6	68914135	68914136	2
chr6	68959677	68959678	1		chr6	68949547	68949548	1		chr6	68914462	68914463	1
chr6	68960134	68960135	1		chr6	68949549	68949551	1		chr6	68914745	68914746	1
chr6	68960137	68960138	1		chr6	68949704	68949705	1		chr6	68914748	68914749	1
chr6	68960350	68960351	2		chr6	68950010	68950011	3		chr6	68914942	68914943	1
chr6	68961228	68961229	1		chr6	68950370	68950371	1		chr6	68915335	68915336	1
chr6	68961247	68961248	1		chr6	68951735	68951736	2		chr6	68915758	68915759	1
chr6	68962070	68962071	2		chr6	68951738	68951739	2		chr6	68916230	68916231	1
chr6	68962161	68962162	1		chr6	68951885	68951886	1		chr6	68916233	68916234	1
chr6	68963015	68963016	1		chr6	68953060	68953061	3		chr6	68916891	68916892	1
chr6	68963360	68963361	1		chr6	68953746	68953747	3		chr6	68917288	68917289	1
chr6	68963447	68963448	1		chr6	68953934	68953935	1		chr6	68917897	68917898	1
chr6	68963721	68963722	1		chr6	68955152	68955153	1		chr6	68918080	68918081	2
chr6	68964174	68964175	1		chr6	68955793	68955794	1		chr6	68918800	68918801	1
chr6	68964346	68964347	1		chr6	68955886	68955887	1		chr6	68918961	68918962	1
chr6	68964700	68964701	1		chr6	68956008	68956009	1		chr6	68919404	68919405	2
chr6	68965049	68965050	1		chr6	68956588	68956589	3		chr6	68920249	68920250	1
chr6	68965182	68965183	1		chr6	68956803	68956804	1		chr6	68920252	68920253	1
chr6	68965445	68965446	3		chr6	68956871	68956872	1		chr6	68921965	68921966	1
chr6	68966251	68966252	1		chr6	68958000	68958001	1		chr6	68926798	68926799	1
chr6	68966737	68966738	2		chr6	68958063	68958064	1		chr6	68926808	68926809	1
chr6	68966748	68966749	1		chr6	68958835	68958836	1		chr6	68927434	68927435	1
chr6	68974425	68974426	2		chr6	68959808	68959809	1		chr6	68927487	68927488	1
chr6	68974463	68974464	2		chr6	68960003	68960004	1		chr6	68927571	68927572	1
chr6	68974466	68974467	1		chr6	68962070	68962071	2		chr6	68927574	68927575	1
chr6	68974484	68974485	3		chr6	68963100	68963101	1		chr6	68928657	68928658	1
chr6	68974935	68974936	3		chr6	68963103	68963104	1		chr6	68928798	68928799	5
chr6	68975937	68975938	1		chr6	68963724	68963725	1		chr6	68929193	68929194	1
chr6	68977099	68977100	1		chr6	68964177	68964178	1		chr6	68930222	68930223	2
chr6	68977102	68977103	2		chr6	68964779	68964780	1		chr6	68930447	68930448	2
chr6	68977643	68977644	1		chr6	68964835	68964836	5		chr6	68931640	68931641	2
[truncated: 6,715 more rows]

## Sheet: ED Fig.7b
3C-HTGTS junctions in the VH locus from IGCR1 CBE1 bait in single Jk5-single Igh v-Abl cells (Down-sampled to 50,827 total Igh junctions with bait peaks removed; n=2)*
Repeat 1					Repeat 2					*Coordinates are in AJ851868/mm9 hybrid genome
chr	start	end	junction		chr	start	end	junction
chr12	114810853	114810854	3		chr12	114810138	114810139	4
chr12	114810934	114810935	7		chr12	114810141	114810142	2
chr12	114810937	114810938	2		chr12	114810853	114810854	3
chr12	114811587	114811588	8		chr12	114810934	114810935	1
chr12	114811590	114811591	4		chr12	114811587	114811588	4
chr12	114811888	114811889	2		chr12	114811590	114811591	3
chr12	114812633	114812634	11		chr12	114811888	114811889	3
chr12	114812636	114812637	4		chr12	114812633	114812634	5
chr12	114812801	114812802	1		chr12	114812801	114812802	1
chr12	114812805	114812806	1		chr12	114813019	114813020	2
chr12	114813019	114813020	3		chr12	114813022	114813023	3
chr12	114813022	114813023	1		chr12	114813304	114813305	1
chr12	114813365	114813366	6		chr12	114813365	114813366	2
chr12	114813368	114813369	3		chr12	114813368	114813369	2
chr12	114813508	114813509	6		chr12	114813504	114813505	2
chr12	114813558	114813559	3		chr12	114813508	114813509	3
chr12	114813661	114813662	3		chr12	114813558	114813559	3
chr12	114813817	114813818	3		chr12	114813658	114813659	3
chr12	114813818	114813819	15		chr12	114813661	114813662	3
chr12	114813821	114813822	5		chr12	114813818	114813819	5
chr12	114814401	114814402	4		chr12	114813821	114813822	4
chr12	114814404	114814405	2		chr12	114814401	114814402	7
chr12	114814840	114814841	9		chr12	114814840	114814841	3
chr12	114814843	114814844	8		chr12	114814843	114814844	1
chr12	114814973	114814974	5		chr12	114814973	114814974	8
chr12	114814978	114814979	4		chr12	114814978	114814979	6
chr12	114815451	114815452	7		chr12	114815454	114815455	2
chr12	114815454	114815455	7		chr12	114815764	114815765	1
chr12	114815764	114815765	4		chr12	114815849	114815850	1
chr12	114815768	114815769	1		chr12	114815900	114815901	5
chr12	114815846	114815847	2		chr12	114815905	114815906	2
chr12	114815849	114815850	2		chr12	114816039	114816040	1
chr12	114815900	114815901	2		chr12	114816088	114816089	6
chr12	114815905	114815906	5		chr12	114816091	114816092	4
chr12	114816039	114816040	3		chr12	114816498	114816499	5
chr12	114816044	114816045	3		chr12	114817372	114817373	1
chr12	114816088	114816089	5		chr12	114817375	114817376	8
chr12	114816091	114816092	3		chr12	114817455	114817456	1
chr12	114816493	114816494	3		chr12	114817460	114817461	4
chr12	114816498	114816499	5		chr12	114817849	114817850	4
chr12	114817372	114817373	4		chr12	114817852	114817853	6
chr12	114817374	114817375	1		chr12	114817880	114817881	1
chr12	114817375	114817376	5		chr12	114817886	114817887	1
chr12	114817452	114817453	1		chr12	114817942	114817943	4
chr12	114817455	114817456	7		chr12	114817946	114817947	6
chr12	114817460	114817461	1		chr12	114818125	114818126	2
chr12	114817852	114817853	9		chr12	114818128	114818129	2
chr12	114817880	114817881	1		chr12	114818159	114818160	1
chr12	114817886	114817887	4		chr12	114818162	114818163	1
chr12	114817941	114817942	1		chr12	114818554	114818555	13
chr12	114817942	114817943	6		chr12	114818557	114818558	2
chr12	114818125	114818126	1		chr12	114819086	114819087	4
chr12	114818128	114818129	6		chr12	114819089	114819090	9
chr12	114818159	114818160	1		chr12	114819239	114819240	2
chr12	114818554	114818555	4		chr12	114819306	114819307	5
chr12	114818557	114818558	5		chr12	114819310	114819311	1
chr12	114819086	114819087	5		chr12	114819753	114819754	3
chr12	114819089	114819090	21		chr12	114819756	114819757	3
chr12	114819239	114819240	5		chr12	114820007	114820008	3
chr12	114819242	114819243	3		chr12	114820207	114820208	6
chr12	114819306	114819307	6		chr12	114820211	114820212	1
chr12	114819310	114819311	1		chr12	114820429	114820430	5
chr12	114819753	114819754	17		chr12	114820460	114820461	1
chr12	114819756	114819757	3		chr12	114820465	114820466	1
chr12	114820007	114820008	6		chr12	114820595	114820596	9
chr12	114820010	114820011	2		chr12	114820610	114820611	2
chr12	114820207	114820208	1		chr12	114822202	114822203	1
chr12	114820211	114820212	3		chr12	114822206	114822207	1
chr12	114820426	114820427	1		chr12	114822214	114822215	3
chr12	114820429	114820430	2		chr12	114822479	114822480	1
chr12	114820460	114820461	4		chr12	114822482	114822483	2
chr12	114820595	114820596	4		chr12	114822560	114822561	4
chr12	114820610	114820611	6		chr12	114822923	114822924	4
chr12	114821161	114821162	1		chr12	114822928	114822929	8
chr12	114822206	114822207	6		chr12	114823105	114823106	8
chr12	114822214	114822215	8		chr12	114823108	114823109	5
chr12	114822479	114822480	4		chr12	114823404	114823405	9
chr12	114822482	114822483	9		chr12	114823407	114823408	6
chr12	114822560	114822561	10		chr12	114823772	114823773	2
chr12	114822923	114822924	6		chr12	114823775	114823776	2
chr12	114822925	114822926	1		chr12	114823899	114823900	6
chr12	114822928	114822929	6		chr12	114823971	114823972	4
chr12	114823105	114823106	2		chr12	114824508	114824509	2
chr12	114823108	114823109	7		chr12	114824512	114824513	7
chr12	114823404	114823405	3		chr12	114824650	114824651	2
chr12	114823407	114823408	7		chr12	114824653	114824654	4
chr12	114823772	114823773	5		chr12	114825139	114825140	1
chr12	114823896	114823897	1		chr12	114825147	114825148	7
chr12	114823899	114823900	7		chr12	114825187	114825188	2
chr12	114823962	114823963	3		chr12	114825190	114825191	5
chr12	114823971	114823972	2		chr12	114825302	114825303	1
chr12	114824508	114824509	3		chr12	114825306	114825307	2
chr12	114824512	114824513	9		chr12	114825311	114825312	2
chr12	114824650	114824651	9		chr12	114825760	114825761	14
chr12	114824653	114824654	1		chr12	114825807	114825808	1
chr12	114825139	114825140	2		chr12	114825812	114825813	3
chr12	114825147	114825148	6		chr12	114825995	114825996	1
chr12	114825306	114825307	3		chr12	114825999	114826000	11
chr12	114825311	114825312	6		chr12	114826017	114826018	8
chr12	114825757	114825758	4		chr12	114826509	114826510	7
chr12	114825760	114825761	5		chr12	114826512	114826513	8
chr12	114825807	114825808	6		chr12	114826565	114826566	6
chr12	114825812	114825813	2		chr12	114826573	114826574	2
chr12	114825995	114825996	1		chr12	114827859	114827860	2
chr12	114825999	114826000	9		chr12	114827917	114827918	7
chr12	114826017	114826018	13		chr12	114828334	114828335	6
chr12	114826509	114826510	6		chr12	114828383	114828384	3
chr12	114826512	114826513	5		chr12	114828387	114828388	1
chr12	114826565	114826566	20		chr12	114828396	114828397	1
chr12	114826573	114826574	2		chr12	114828980	114828981	2
chr12	114827859	114827860	1		chr12	114829549	114829550	1
chr12	114827862	114827863	1		chr12	114829917	114829918	14
chr12	114827917	114827918	2		chr12	114830005	114830006	4
chr12	114828334	114828335	18		chr12	114830821	114830822	12
chr12	114828383	114828384	3		chr12	114830825	114830826	21
chr12	114828387	114828388	1		chr12	114830998	114830999	2
chr12	114828591	114828592	2		chr12	114831002	114831003	6
chr12	114828977	114828978	2		chr12	114831186	114831187	4
chr12	114828980	114828981	8		chr12	114831189	114831190	5
chr12	114829549	114829550	1		chr12	114831217	114831218	4
chr12	114829844	114829845	1		chr12	114831268	114831269	10
chr12	114829849	114829850	1		chr12	114831274	114831275	8
chr12	114829917	114829918	12		chr12	114831376	114831377	7
chr12	114830001	114830002	2		chr12	114831380	114831381	10
chr12	114830005	114830006	10		chr12	114831419	114831420	14
chr12	114830821	114830822	7		chr12	114831422	114831423	3
chr12	114830825	114830826	14		chr12	114831552	114831553	1
chr12	114830998	114830999	3		chr12	114831555	114831556	2
chr12	114831002	114831003	16		chr12	114831578	114831579	2
chr12	114831186	114831187	4		chr12	114831581	114831582	1
chr12	114831189	114831190	16		chr12	114831591	114831592	9
chr12	114831217	114831218	1		chr12	114831704	114831705	8
chr12	114831220	114831221	9		chr12	114831708	114831709	3
chr12	114831268	114831269	10		chr12	114831804	114831805	18
chr12	114831270	114831271	2		chr12	114831807	114831808	1
chr12	114831274	114831275	9		chr12	114832347	114832348	22
chr12	114831376	114831377	3		chr12	114832350	114832351	18
chr12	114831380	114831381	13		chr12	114832550	114832551	1
chr12	114831419	114831420	13		chr12	114832553	114832554	19
chr12	114831422	114831423	7		chr12	114832838	114832839	4
chr12	114831555	114831556	11		chr12	114832842	114832843	21
chr12	114831612	114831613	8		chr12	114832871	114832872	14
chr12	114831704	114831705	18		chr12	114832874	114832875	1
chr12	114831708	114831709	16		chr12	114833188	114833189	15
chr12	114831804	114831805	31		chr12	114833193	114833194	29
chr12	114831806	114831807	1		chr12	114833197	114833198	3
chr12	114831807	114831808	5		chr12	114833369	114833370	16
chr12	114832347	114832348	16		chr12	114833372	114833373	28
chr12	114832350	114832351	3		chr12	114833454	114833455	9
chr12	114832550	114832551	9		chr12	114833455	114833456	1
chr12	114832553	114832554	17		chr12	114833457	114833458	10
chr12	114832838	114832839	6		chr12	114833521	114833522	9
chr12	114832842	114832843	27		chr12	114833526	114833527	3
chr12	114832871	114832872	28		chr12	114833646	114833647	7
chr12	114832874	114832875	9		chr12	114833648	114833650	1
chr12	114833188	114833189	23		chr12	114833650	114833651	24
chr12	114833192	114833193	1		chr12	114833654	114833655	2
chr12	114833193	114833194	25		chr12	114833860	114833861	9
chr12	114833369	114833370	6		chr12	114833863	114833864	18
chr12	114833372	114833373	24		chr12	114833931	114833932	9
chr12	114833454	114833455	9		chr12	114833934	114833935	3
chr12	114833457	114833458	21		chr12	114834005	114834006	31
chr12	114833521	114833522	7		chr12	114834008	114834009	23
chr12	114833526	114833527	8		chr12	114834166	114834167	20
chr12	114833646	114833647	14		chr12	114834169	114834170	23
chr12	114833650	114833651	5		chr12	114834251	114834252	38
chr12	114833654	114833655	2		chr12	114834254	114834255	24
chr12	114833860	114833861	3		chr12	114835531	114835532	3
chr12	114833863	114833864	10		chr12	114835534	114835535	3
chr12	114833931	114833932	9		chr12	114835587	114835588	40
chr12	114833934	114833935	7		chr12	114835591	114835592	3
chr12	114834005	114834006	30		chr12	114835925	114835926	68
chr12	114834006	114834007	1		chr12	114835927	114835928	1
chr12	114834008	114834009	23		chr12	114835928	114835929	73
chr12	114834166	114834167	14		chr12	114835929	114835930	1
chr12	114834169	114834170	22		chr12	114836478	114836479	40
chr12	114834251	114834252	34		chr12	114836484	114836485	142
chr12	114834252	114834253	1		chr12	114836569	114836570	1
chr12	114834254	114834255	17		chr12	114836570	114836571	9
chr12	114835531	114835532	17		chr12	114836573	114836574	47
chr12	114835587	114835588	72		chr12	114836575	114836576	31
chr12	114835589	114835590	1		chr12	114836579	114836580	7
chr12	114835591	114835592	12		chr12	114836858	114836859	34
chr12	114835592	114835593	1		chr12	114836861	114836862	1
chr12	114835925	114835926	87		chr12	114836864	114836865	20
chr12	114835928	114835929	52		chr12	114836966	114836967	3
chr12	114836478	114836479	57		chr12	114836970	114836971	52
chr12	114836484	114836485	119		chr12	114836991	114836992	5
chr12	114836570	114836571	4		chr12	114836994	114836995	7
chr12	114836572	114836573	2		chr12	114837009	114837010	31
chr12	114836573	114836574	64		chr12	114837012	114837013	2
chr12	114836575	114836576	24		chr12	114837170	114837171	2
chr12	114836579	114836580	5		chr12	114837173	114837174	46
chr12	114836858	114836859	38		chr12	114837183	114837184	3
chr12	114836864	114836865	79		chr12	114837186	114837187	6
chr12	114836966	114836967	2		chr12	114837204	114837205	43
chr12	114836970	114836971	38		chr12	114837365	114837366	4
chr12	114836991	114836992	1		chr12	114837370	114837371	24
chr12	114836994	114836995	3		chr12	114837399	114837400	34
chr12	114837009	114837010	34		chr12	114837402	114837403	5
chr12	114837012	114837013	9		chr12	114838003	114838004	2
chr12	114837170	114837171	3		chr12	114838005	114838006	1
chr12	114837172	114837173	1		chr12	114838006	114838007	17
chr12	114837173	114837174	23		chr12	114838010	114838011	26
chr12	114837183	114837184	1		chr12	114838013	114838014	2
chr12	114837186	114837187	6		chr12	114838076	114838077	37
chr12	114837204	114837205	44		chr12	114838079	114838080	28
chr12	114837207	114837208	7		chr12	114838717	114838718	10
chr12	114837365	114837366	8		chr12	114838720	114838721	31
chr12	114837370	114837371	15		chr12	114838816	114838817	2
chr12	114837399	114837400	31		chr12	114838819	114838820	7
chr12	114837402	114837403	18		chr12	114838871	114838872	13
chr12	114838003	114838004	2		chr12	114838874	114838875	1
chr12	114838006	114838007	35		chr12	114839523	114839524	5
chr12	114838010	114838011	17		chr12	114840003	114840004	15
chr12	114838013	114838014	4		chr12	114840006	114840007	31
chr12	114838076	114838077	35		chr12	114840203	114840204	25
chr12	114838078	114838079	1		chr12	114840206	114840207	3
chr12	114838079	114838080	20		chr12	114840764	114840765	1
chr12	114838717	114838718	25		chr12	114840765	114840766	14
chr12	114838720	114838721	29		chr12	114840767	114840768	1
chr12	114838816	114838817	2		chr12	114840769	114840770	17
chr12	114838819	114838820	17		chr12	114840948	114840949	8
chr12	114838871	114838872	20		chr12	114840951	114840952	3
chr12	114838874	114838875	7		chr12	114840969	114840970	18
chr12	114839517	114839518	2		chr12	114841136	114841137	13
chr12	114839523	114839524	18		chr12	114841139	114841140	26
chr12	114840003	114840004	21		chr12	114841883	114841884	15
chr12	114840006	114840007	23		chr12	114841886	114841887	14
chr12	114840203	114840204	21		chr12	114841937	114841938	5
chr12	114840206	114840207	4		chr12	114841940	114841941	6
chr12	114840765	114840766	17		chr12	114842016	114842017	21
chr12	114840769	114840770	26		chr12	114842017	114842018	1
chr12	114840948	114840949	7		chr12	114842019	114842020	2
chr12	114840951	114840952	19		chr12	114842504	114842505	2
chr12	114840954	114840955	1		chr12	114842508	114842509	16
chr12	114840969	114840970	12		chr12	114842511	114842512	11
chr12	114840977	114840978	8		chr12	114842708	114842709	14
chr12	114841136	114841137	24		chr12	114842712	114842713	2
chr12	114841138	114841139	1		chr12	114842832	114842833	2
chr12	114841139	114841140	12		chr12	114842836	114842837	4
chr12	114841883	114841884	7		chr12	114842878	114842879	2
chr12	114841886	114841887	18		chr12	114842879	114842880	1
chr12	114841937	114841938	14		chr12	114842881	114842882	3
chr12	114841940	114841941	7		chr12	114843191	114843192	17
chr12	114842016	114842017	31		chr12	114843200	114843201	7
chr12	114842019	114842020	5		chr12	114843801	114843802	3
chr12	114842504	114842505	2		chr12	114843805	114843806	5
chr12	114842508	114842509	22		chr12	114843883	114843884	6
chr12	114842511	114842512	3		chr12	114843886	114843887	4
chr12	114842708	114842709	6		chr12	114843976	114843977	9
chr12	114842712	114842713	9		chr12	114843979	114843980	13
chr12	114842832	114842833	4		chr12	114844091	114844092	11
chr12	114842835	114842836	1		chr12	114844096	114844097	4
chr12	114842836	114842837	6		chr12	114844238	114844239	15
chr12	114842878	114842879	10		chr12	114844254	114844255	9
chr12	114842881	114842882	1		chr12	114844286	114844287	5
chr12	114843191	114843192	16		chr12	114844289	114844290	2
chr12	114843200	114843201	20		chr12	114844293	114844294	5
chr12	114843801	114843802	7		chr12	114844296	114844297	2
chr12	114843805	114843806	4		chr12	114844315	114844316	38
chr12	114843807	114843808	1		chr12	114844607	114844608	8
chr12	114843809	114843810	1		chr12	114844611	114844612	2
chr12	114843883	114843884	17		chr12	114844613	114844614	37
chr12	114843886	114843887	17		chr12	114844729	114844730	14
chr12	114843976	114843977	12		chr12	114844816	114844817	3
chr12	114843979	114843980	12		chr12	114844850	114844851	18
chr12	114844091	114844092	22		chr12	114845189	114845190	7
chr12	114844096	114844097	6		chr12	114845192	114845193	4
chr12	114844238	114844239	18		chr12	114845370	114845371	17
chr12	114844251	114844252	3		chr12	114845376	114845377	16
chr12	114844254	114844255	10		chr12	114845602	114845603	2
chr12	114844286	114844287	5		chr12	114845605	114845606	15
chr12	114844289	114844290	1		chr12	114845610	114845611	17
chr12	114844293	114844294	6		chr12	114845614	114845615	6
chr12	114844315	114844316	27		chr12	114845772	114845773	70
chr12	114844318	114844319	1		chr12	114845775	114845776	19
chr12	114844607	114844608	9		chr12	114846052	114846053	114
chr12	114844613	114844614	13		chr12	114846056	114846057	40
chr12	114844725	114844726	3		chr12	114846490	114846491	1
chr12	114844729	114844730	23		chr12	114846493	114846494	34
chr12	114844816	114844817	5		chr12	114846571	114846572	15
chr12	114844819	114844820	3		chr12	114846574	114846575	1
chr12	114844850	114844851	25		chr12	114846862	114846863	29
chr12	114845189	114845190	20		chr12	114846889	114846890	2
chr12	114845192	114845193	4		chr12	114846892	114846893	8
chr12	114845370	114845371	25		chr12	114847025	114847026	11
chr12	114845376	114845377	17		chr12	114847116	114847117	9
chr12	114845602	114845603	2		chr12	114847119	114847120	10
chr12	114845605	114845606	20		chr12	114847197	114847198	11
chr12	114845610	114845611	38		chr12	114847201	114847202	3
chr12	114845614	114845615	5		chr12	114847379	114847380	10
chr12	114845772	114845773	38		chr12	114847382	114847383	1
chr12	114845775	114845776	34		chr12	114847387	114847388	3
chr12	114846052	114846053	154		chr12	114847467	114847468	3
chr12	114846056	114846057	68		chr12	114847468	114847469	1
chr12	114846490	114846491	8		chr12	114847470	114847471	8
chr12	114846493	114846494	44		chr12	114847473	114847474	1
chr12	114846571	114846572	31		chr12	114847739	114847740	4
chr12	114846574	114846575	1		chr12	114847743	114847744	19
chr12	114846858	114846859	8		chr12	114847928	114847929	41
chr12	114846859	114846860	1		chr12	114848199	114848200	1
chr12	114846861	114846862	1		chr12	114848202	114848203	2
chr12	114846862	114846863	43		chr12	114848224	114848225	6
chr12	114846889	114846890	3		chr12	114848227	114848228	8
chr12	114846892	114846893	12		chr12	114848281	114848282	25
chr12	114846914	114846915	1		chr12	114848286	114848287	2
chr12	114846917	114846918	1		chr12	114848749	114848750	27
chr12	114846918	114846919	8		chr12	114848752	114848753	19
chr12	114847025	114847026	7		chr12	114849062	114849063	1
chr12	114847029	114847030	1		chr12	114849070	114849071	4
chr12	114847116	114847117	12		chr12	114849143	114849144	11
chr12	114847119	114847120	31		chr12	114849147	114849148	5
chr12	114847197	114847198	18		chr12	114849398	114849399	4
chr12	114847199	114847200	2		chr12	114849402	114849403	8
chr12	114847201	114847202	9		chr12	114849470	114849471	6
chr12	114847379	114847380	21		chr12	114849474	114849475	4
chr12	114847387	114847388	8		chr12	114849565	114849566	7
chr12	114847467	114847468	14		chr12	114849569	114849570	8
chr12	114847470	114847471	13		chr12	114849789	114849790	1
chr12	114847739	114847740	11		chr12	114850127	114850128	2
chr12	114847743	114847744	16		chr12	114850486	114850487	16
chr12	114847924	114847925	7		chr12	114850489	114850490	2
chr12	114847928	114847929	13		chr12	114851466	114851467	7
chr12	114848199	114848200	5		chr12	114851652	114851653	3
chr12	114848202	114848203	10		chr12	114852572	114852573	8
chr12	114848224	114848225	14		chr12	114852576	114852577	25
chr12	114848227	114848228	2		chr12	114852700	114852701	21
chr12	114848281	114848282	23		chr12	114852774	114852775	1
chr12	114848286	114848287	3		chr12	114852777	114852778	2
chr12	114848749	114848750	24		chr12	114852874	114852875	3
chr12	114848752	114848753	24		chr12	114852877	114852878	4
chr12	114849070	114849071	8		chr12	114853047	114853048	13
chr12	114849143	114849144	13		chr12	114853050	114853051	2
chr12	114849147	114849148	9		chr12	114853051	114853052	1
chr12	114849398	114849399	11		chr12	114853334	114853335	10
chr12	114849402	114849403	10		chr12	114854357	114854358	11
chr12	114849470	114849471	13		chr12	114854362	114854363	28
chr12	114849474	114849475	5		chr12	114854456	114854457	23
chr12	114849565	114849566	4		chr12	114854459	114854460	19
chr12	114849569	114849570	7		chr12	114854612	114854613	5
chr12	114849599	114849600	3		chr12	114854636	114854637	4
chr12	114850127	114850128	10		chr12	114854641	114854642	3
chr12	114850130	114850131	4		chr12	114854665	114854666	3
chr12	114850486	114850487	18		chr12	114854683	114854684	27
chr12	114850489	114850490	8		chr12	114855241	114855242	65
chr12	114851466	114851467	6		chr12	114855244	114855245	1
chr12	114852572	114852573	7		chr12	114855245	114855246	43
chr12	114852576	114852577	14		chr12	114855377	114855378	20
chr12	114852699	114852700	1		chr12	114855381	114855382	53
chr12	114852700	114852701	26		chr12	114855554	114855555	16
chr12	114852777	114852778	4		chr12	114855557	114855558	26
chr12	114852874	114852875	12		chr12	114855733	114855734	2
chr12	114852877	114852878	11		chr12	114855736	114855737	2
chr12	114853047	114853048	13		chr12	114855817	114855818	11
chr12	114853050	114853051	5		chr12	114855821	114855822	7
chr12	114853331	114853332	1		chr12	114855922	114855923	1
chr12	114853334	114853335	19		chr12	114855926	114855927	16
chr12	114853772	114853773	1		chr12	114855948	114855949	1
chr12	114853777	114853778	9		chr12	114855950	114855951	4
chr12	114854357	114854358	10		chr12	114855964	114855965	16
chr12	114854362	114854363	16		chr12	114855968	114855969	1
chr12	114854456	114854457	24		chr12	114856126	114856127	6
chr12	114854459	114854460	19		chr12	114856129	114856130	7
chr12	114854612	114854613	13		chr12	114856152	114856153	1
chr12	114854636	114854637	7		chr12	114856155	114856156	2
chr12	114854641	114854642	4		chr12	114856159	114856160	9
chr12	114854665	114854666	8		chr12	114856164	114856165	2
chr12	114854668	114854669	2		chr12	114856613	114856614	19
chr12	114854683	114854684	27		chr12	114856618	114856619	20
chr12	114854690	114854691	1		chr12	114857208	114857209	14
chr12	114855241	114855242	160		chr12	114857212	114857213	15
chr12	114855242	114855243	1		chr12	114857266	114857267	14
chr12	114855245	114855246	54		chr12	114857269	114857270	3
chr12	114855377	114855378	17		chr12	114857584	114857585	9
chr12	114855381	114855382	90		chr12	114857587	114857588	9
chr12	114855385	114855386	1		chr12	114857831	114857832	5
chr12	114855554	114855555	19		chr12	114857837	114857838	10
chr12	114855555	114855556	1		chr12	114857930	114857931	6
chr12	114855557	114855558	27		chr12	114857933	114857934	6
chr12	114855733	114855734	3		chr12	114858294	114858295	5
chr12	114855736	114855737	28		chr12	114858298	114858299	5
chr12	114855817	114855818	16		chr12	114858392	114858393	16
chr12	114855821	114855822	10		chr12	114858395	114858396	2
chr12	114855926	114855927	14		chr12	114859053	114859054	6
chr12	114855947	114855948	3		chr12	114859055	114859056	1
chr12	114855950	114855951	1		chr12	114859056	114859057	20
chr12	114855964	114855965	15		chr12	114859349	114859350	14
chr12	114855966	114855967	1		chr12	114859352	114859353	15
chr12	114856129	114856130	13		chr12	114859836	114859837	4
chr12	114856152	114856153	3		chr12	114859844	114859845	16
chr12	114856155	114856156	2		chr12	114859962	114859963	2
chr12	114856159	114856160	20		chr12	114859965	114859966	4
chr12	114856164	114856165	2		chr12	114860140	114860141	5
chr12	114856613	114856614	31		chr12	114860144	114860145	6
chr12	114856618	114856619	22		chr12	114860194	114860195	12
chr12	114857208	114857209	6		chr12	114860197	114860198	1
chr12	114857212	114857213	8		chr12	114860818	114860819	4
chr12	114857266	114857267	15		chr12	114860821	114860822	6
chr12	114857269	114857270	15		chr12	114861137	114861138	1
chr12	114857584	114857585	7		chr12	114861145	114861146	2
chr12	114857587	114857588	13		chr12	114861309	114861310	12
chr12	114857831	114857832	13		chr12	114861341	114861342	3
chr12	114857837	114857838	5		chr12	114861383	114861384	8
chr12	114857930	114857931	11		chr12	114861510	114861511	1
chr12	114857933	114857934	4		chr12	114861762	114861763	1
chr12	114858294	114858295	7		chr12	114861765	114861766	3
chr12	114858298	114858299	8		chr12	114861841	114861842	2
chr12	114858392	114858393	9		chr12	114861844	114861845	1
chr12	114858395	114858396	2		chr12	114861900	114861901	2
chr12	114859053	114859054	14		chr12	114861956	114861957	5
chr12	114859056	114859057	8		chr12	114861960	114861961	1
chr12	114859349	114859350	1		chr12	114862104	114862105	3
chr12	114859352	114859353	5		chr12	114862135	114862136	2
chr12	114859836	114859837	10		chr12	114862301	114862302	4
chr12	114859840	114859841	1		chr12	114862304	114862305	2
chr12	114859844	114859845	12		chr12	114862412	114862413	2
chr12	114859962	114859963	6		chr12	114862417	114862418	5
chr12	114859965	114859966	1		chr12	114862452	114862453	1
chr12	114860140	114860141	2		chr12	114862624	114862625	3
chr12	114860144	114860145	4		chr12	114862627	114862628	7
chr12	114860194	114860195	6		chr12	114862688	114862689	5
chr12	114860197	114860198	1		chr12	114862692	114862693	2
chr12	114860818	114860819	5		chr12	114862905	114862906	1
chr12	114860821	114860822	9		chr12	114862908	114862909	9
chr12	114861141	114861142	2		chr12	114862922	114862923	2
chr12	114861145	114861146	3		chr12	114862925	114862926	1
chr12	114861148	114861149	1		chr12	114863123	114863124	2
chr12	114861304	114861305	2		chr12	114863126	114863127	2
chr12	114861309	114861310	8		chr12	114863178	114863179	2
chr12	114861341	114861342	2		chr12	114863217	114863218	3
chr12	114861348	114861349	2		chr12	114863352	114863353	3
chr12	114861383	114861384	6		chr12	114863355	114863356	1
chr12	114861386	114861387	2		chr12	114863466	114863467	6
chr12	114861510	114861511	2		chr12	114863469	114863470	3
chr12	114861762	114861763	1		chr12	114863473	114863474	1
chr12	114861765	114861766	6		chr12	114863866	114863867	10
chr12	114861841	114861842	4		chr12	114863871	114863872	7
chr12	114861844	114861845	13		chr12	114864014	114864015	3
chr12	114861900	114861901	2		chr12	114864027	114864028	1
chr12	114861942	114861943	1		chr12	114864044	114864045	2
chr12	114861956	114861957	1		chr12	114864341	114864342	5
chr12	114862104	114862105	4		chr12	114864363	114864364	5
chr12	114862114	114862115	3		chr12	114864366	114864367	1
chr12	114862135	114862136	2		chr12	114864495	114864496	2
chr12	114862301	114862302	1		chr12	114864660	114864661	10
chr12	114862304	114862305	1		chr12	114864664	114864665	3
chr12	114862412	114862413	3		chr12	114864731	114864732	8
chr12	114862417	114862418	2		chr12	114865491	114865492	4
chr12	114862449	114862450	6		chr12	114865494	114865495	10
chr12	114862452	114862453	1		chr12	114865832	114865833	4
chr12	114862624	114862625	5		chr12	114865835	114865836	2
chr12	114862627	114862628	4		chr12	114866196	114866197	5
chr12	114862688	114862689	8		chr12	114866200	114866201	5
chr12	114862692	114862693	8		chr12	114866352	114866353	3
chr12	114862908	114862909	7		chr12	114866355	114866356	3
chr12	114862922	114862923	3		chr12	114866434	114866435	7
chr12	114862925	114862926	3		chr12	114866447	114866448	4
chr12	114863123	114863124	3		chr12	114866686	114866687	3
chr12	114863126	114863127	1		chr12	114866689	114866690	3
chr12	114863178	114863179	2		chr12	114866860	114866861	2
chr12	114863222	114863223	3		chr12	114866864	114866865	3
chr12	114863252	114863253	1		chr12	114866914	114866915	9
chr12	114863255	114863256	1		chr12	114866917	114866918	7
chr12	114863352	114863353	5		chr12	114867024	114867025	5
chr12	114863355	114863356	2		chr12	114867027	114867028	3
chr12	114863466	114863467	17		chr12	114867030	114867031	1
chr12	114863469	114863470	2		chr12	114867398	114867399	2
chr12	114863866	114863867	9		chr12	114867403	114867404	7
chr12	114863871	114863872	5		chr12	114867522	114867523	4
chr12	114864014	114864015	1		chr12	114867525	114867526	8
chr12	114864027	114864028	3		chr12	114867836	114867837	1
chr12	114864044	114864045	3		chr12	114867840	114867841	10
chr12	114864048	114864049	1		chr12	114867843	114867844	13
chr12	114864338	114864339	1		chr12	114868008	114868009	6
chr12	114864341	114864342	5		chr12	114868013	114868014	11
chr12	114864363	114864364	1		chr12	114868205	114868206	1
chr12	114864495	114864496	6		chr12	114868208	114868209	2
chr12	114864500	114864501	2		chr12	114868608	114868609	5
chr12	114864660	114864661	2		chr12	114868622	114868623	2
chr12	114864664	114864665	2		chr12	114868625	114868626	4
chr12	114864731	114864732	4		chr12	114868656	114868657	25
chr12	114865491	114865492	4		chr12	114868957	114868958	41
chr12	114865494	114865495	11		chr12	114868960	114868961	16
chr12	114865832	114865833	9		chr12	114869330	114869331	1
chr12	114865835	114865836	5		chr12	114869333	114869334	8
chr12	114866196	114866197	5		chr12	114869451	114869452	4
chr12	114866200	114866201	5		chr12	114869454	114869455	7
chr12	114866352	114866353	3		chr12	114869532	114869533	2
chr12	114866355	114866356	5		chr12	114869537	114869538	10
chr12	114866434	114866435	2		chr12	114869819	114869820	1
chr12	114866447	114866448	19		chr12	114869823	114869824	9
chr12	114866686	114866687	10		chr12	114869850	114869851	5
chr12	114866689	114866690	7		chr12	114869853	114869854	1
chr12	114866860	114866861	2		chr12	114869875	114869876	7
chr12	114866864	114866865	4		chr12	114869879	114869880	2
chr12	114866914	114866915	6		chr12	114870077	114870078	1
chr12	114866917	114866918	5		chr12	114870080	114870081	11
chr12	114867024	114867025	1		chr12	114870159	114870160	7
chr12	114867027	114867028	5		chr12	114870163	114870164	1
chr12	114867398	114867399	7		chr12	114870429	114870430	5
chr12	114867401	114867402	1		chr12	114870432	114870433	10
chr12	114867403	114867404	12		chr12	114870496	114870497	15
chr12	114867522	114867523	20		chr12	114870502	114870503	3
chr12	114867525	114867526	4		chr12	114870699	114870700	1
chr12	114867840	114867841	15		chr12	114870703	114870704	5
chr12	114867843	114867844	13		chr12	114870949	114870950	2
chr12	114868008	114868009	12		chr12	114870953	114870954	4
chr12	114868013	114868014	21		chr12	114871236	114871237	4
chr12	114868205	114868206	9		chr12	114871239	114871240	7
chr12	114868208	114868209	8		chr12	114871318	114871319	10
chr12	114868605	114868606	2		chr12	114871323	114871324	2
chr12	114868606	114868607	1		chr12	114871785	114871786	8
chr12	114868608	114868609	25		chr12	114871788	114871789	9
chr12	114868622	114868623	2		chr12	114872081	114872082	5
chr12	114868625	114868626	8		chr12	114872086	114872087	6
chr12	114868656	114868657	31		chr12	114872391	114872392	1
chr12	114868659	114868660	4		chr12	114872395	114872396	6
chr12	114868957	114868958	66		chr12	114872467	114872468	5
chr12	114868960	114868961	18		chr12	114872587	114872588	1
chr12	114869330	114869331	2		chr12	114872775	114872776	1
chr12	114869333	114869334	26		chr12	114872779	114872780	2
chr12	114869451	114869452	13		chr12	114873110	114873111	1
chr12	114869454	114869455	15		chr12	114873113	114873114	1
chr12	114869532	114869533	7		chr12	114873218	114873219	2
chr12	114869537	114869538	23		chr12	114873223	114873224	3
chr12	114869813	114869814	1		chr12	114873678	114873679	4
chr12	114869823	114869824	19		chr12	114873682	114873683	5
chr12	114869850	114869851	2		chr12	114873980	114873981	3
chr12	114869853	114869854	10		chr12	114873983	114873984	1
chr12	114869875	114869876	6		chr12	114874168	114874169	1
chr12	114869879	114869880	3		chr12	114874171	114874172	2
chr12	114870077	114870078	8		chr12	114874328	114874329	1
chr12	114870080	114870081	9		chr12	114874367	114874368	1
chr12	114870159	114870160	11		chr12	114874371	114874372	2
chr12	114870163	114870164	9		chr12	114874469	114874470	1
chr12	114870429	114870430	4		chr12	114874541	114874542	1
chr12	114870432	114870433	10		chr12	114874688	114874689	2
chr12	114870435	114870436	1		chr12	114874963	114874964	2
chr12	114870496	114870497	18		chr12	114874966	114874967	2
chr12	114870502	114870503	11		chr12	114875040	114875041	1
chr12	114870699	114870700	6		chr12	114875110	114875111	3
chr12	114870703	114870704	9		chr12	114875679	114875680	6
chr12	114870949	114870950	9		chr12	114875682	114875683	3
chr12	114870953	114870954	3		chr12	114876274	114876275	3
chr12	114871236	114871237	6		chr12	114876287	114876288	4
chr12	114871239	114871240	3		chr12	114876349	114876350	1
chr12	114871318	114871319	7		chr12	114876362	114876363	1
chr12	114871321	114871322	1		chr12	114876368	114876369	5
chr12	114871323	114871324	2		chr12	114876749	114876750	2
chr12	114871785	114871786	10		chr12	114876752	114876753	1
chr12	114871788	114871789	3		chr12	114876960	114876961	2
chr12	114872081	114872082	5		chr12	114876976	114876977	2
chr12	114872086	114872087	7		chr12	114876979	114876980	4
chr12	114872391	114872392	1		chr12	114877338	114877339	8
chr12	114872395	114872396	4		chr12	114877341	114877342	2
chr12	114872467	114872468	1		chr12	114877759	114877760	4
chr12	114872553	114872554	1		chr12	114877763	114877764	2
chr12	114872554	114872555	3		chr12	114877941	114877942	3
chr12	114872557	114872558	3		chr12	114878321	114878322	4
chr12	114872583	114872584	9		chr12	114878325	114878326	2
chr12	114872587	114872588	1		chr12	114878532	114878533	6
chr12	114872775	114872776	1		chr12	114878535	114878536	5
chr12	114872779	114872780	5		chr12	114878649	114878650	2
chr12	114873110	114873111	1		chr12	114878652	114878653	2
chr12	114873113	114873114	5		chr12	114878850	114878851	1
chr12	114873218	114873219	2		chr12	114879005	114879006	2
chr12	114873223	114873224	3		chr12	114879039	114879040	4
chr12	114873678	114873679	9		chr12	114879269	114879270	3
chr12	114873682	114873683	4		chr12	114879339	114879340	5
chr12	114873980	114873981	9		chr12	114879342	114879343	5
chr12	114873983	114873984	6		chr12	114879644	114879645	1
chr12	114874171	114874172	4		chr12	114879649	114879650	1
chr12	114874249	114874250	1		chr12	114879685	114879686	1
chr12	114874253	114874254	1		chr12	114879689	114879690	2
chr12	114874325	114874326	1		chr12	114880134	114880135	1
chr12	114874328	114874329	2		chr12	114880423	114880424	4
chr12	114874418	114874419	1		chr12	114880655	114880656	2
chr12	114874421	114874422	2		chr12	114880663	114880664	11
chr12	114874466	114874467	3		chr12	114880685	114880686	2
chr12	114874495	114874496	3		chr12	114880690	114880691	1
chr12	114874498	114874499	1		chr12	114880800	114880801	1
chr12	114874502	114874503	1		chr12	114880803	114880804	3
chr12	114874605	114874606	1		chr12	114881190	114881191	3
chr12	114874609	114874610	3		chr12	114881782	114881783	6
chr12	114874685	114874686	4		chr12	114882003	114882004	13
chr12	114874780	114874781	2		chr12	114882007	114882008	9
chr12	114874784	114874785	2		chr12	114882881	114882882	9
chr12	114874963	114874964	1		chr12	114883086	114883087	12
chr12	114874966	114874967	5		chr12	114883090	114883091	7
chr12	114875040	114875041	1		chr12	114883326	114883327	2
chr12	114875110	114875111	2		chr12	114883331	114883332	14
chr12	114875679	114875680	1		chr12	114883429	114883430	5
chr12	114875682	114875683	2		chr12	114883606	114883607	3
chr12	114876274	114876275	1		chr12	114883608	114883609	1
chr12	114876283	114876284	2		chr12	114883609	114883610	5
chr12	114876287	114876288	1		chr12	114883860	114883861	2
chr12	114876346	114876347	2		chr12	114883864	114883865	13
chr12	114876349	114876350	2		chr12	114883972	114883973	4
chr12	114876368	114876369	7		chr12	114884010	114884011	3
chr12	114876748	114876749	1		chr12	114884014	114884015	2
chr12	114876749	114876750	3		chr12	114884225	114884226	1
chr12	114876752	114876753	3		chr12	114884229	114884230	5
chr12	114876960	114876961	5		chr12	114884688	114884689	4
chr12	114876976	114876977	5		chr12	114884925	114884926	1
chr12	114876979	114876980	3		chr12	114884928	114884929	12
chr12	114877338	114877339	6		chr12	114885368	114885369	2
chr12	114877341	114877342	2		chr12	114885371	114885372	1
chr12	114877759	114877760	1		chr12	114885681	114885682	3
chr12	114877763	114877764	1		chr12	114885981	114885982	1
chr12	114877936	114877937	3		chr12	114886071	114886072	1
chr12	114877941	114877942	7		chr12	114886080	114886081	3
chr12	114878321	114878322	2		chr12	114886333	114886334	1
chr12	114878325	114878326	4		chr12	114886741	114886742	2
chr12	114878532	114878533	3		chr12	114887034	114887035	2
chr12	114878535	114878536	7		chr12	114887040	114887041	1
chr12	114878649	114878650	4		chr12	114887072	114887073	2
chr12	114878652	114878653	3		chr12	114887155	114887156	2
chr12	114878850	114878851	3		chr12	114887400	114887401	1
chr12	114879005	114879006	3		chr12	114887404	114887405	2
chr12	114879039	114879040	2		chr12	114887482	114887483	1
chr12	114879266	114879267	2		chr12	114887727	114887728	1
chr12	114879269	114879270	5		chr12	114887762	114887763	1
chr12	114879339	114879340	9		chr12	114887872	114887873	2
chr12	114879342	114879343	1		chr12	114887992	114887993	4
chr12	114879644	114879645	3		chr12	114887997	114887998	1
chr12	114879649	114879650	4		chr12	114888023	114888024	1
chr12	114879685	114879686	3		chr12	114888075	114888076	4
chr12	114880131	114880132	8		chr12	114888080	114888081	1
chr12	114880134	114880135	3		chr12	114888174	114888175	1
chr12	114880420	114880421	1		chr12	114888274	114888275	2
chr12	114880423	114880424	5		chr12	114888601	114888602	2
chr12	114880655	114880656	2		chr12	114889162	114889163	3
chr12	114880663	114880664	6		chr12	114889528	114889529	1
chr12	114880685	114880686	10		chr12	114890058	114890059	1
chr12	114880800	114880801	4		chr12	114890061	114890062	1
chr12	114880801	114880802	1		chr12	114890299	114890300	1
chr12	114880803	114880804	4		chr12	114890306	114890307	3
chr12	114881190	114881191	4		chr12	114890520	114890521	1
chr12	114881193	114881194	1		chr12	114890596	114890597	1
chr12	114881739	114881740	3		chr12	114890666	114890667	4
chr12	114881782	114881783	7		chr12	114890897	114890898	2
chr12	114881785	114881786	2		chr12	114891190	114891191	2
chr12	114882003	114882004	16		chr12	114891440	114891441	1
chr12	114882007	114882008	7		chr12	114891443	114891444	2
chr12	114882878	114882879	12		chr12	114892824	114892825	1
chr12	114882881	114882882	6		chr12	114892981	114892982	1
chr12	114883086	114883087	19		chr12	114893500	114893501	1
chr12	114883089	114883090	1		chr12	114893721	114893722	1
chr12	114883090	114883091	11		chr12	114893995	114893996	4
chr12	114883326	114883327	10		chr12	114895023	114895024	1
chr12	114883331	114883332	19		chr12	114895233	114895234	1
chr12	114883429	114883430	13		chr12	114897617	114897618	1
chr12	114883433	114883434	1		chr12	114897960	114897961	1
chr12	114883606	114883607	9		chr12	114901324	114901325	1
chr12	114883608	114883609	1		chr12	114902330	114902331	1
chr12	114883609	114883610	18		chr12	114902624	114902625	1
chr12	114883860	114883861	4		chr12	114904624	114904625	1
chr12	114883864	114883865	15		chr12	114905220	114905221	1
chr12	114883972	114883973	6		chr12	114905552	114905553	5
chr12	114883996	114883997	3		chr12	114905789	114905790	3
chr12	114884010	114884011	9		chr12	114906689	114906690	1
chr12	114884225	114884226	1		chr12	114906897	114906898	1
chr12	114884229	114884230	6		chr12	114906976	114906977	4
chr12	114884688	114884689	6		chr12	114907399	114907400	2
chr12	114884693	114884694	4		chr12	114907658	114907659	2
chr12	114884925	114884926	1		chr12	114908063	114908064	1
chr12	114884928	114884929	7		chr12	114908282	114908283	1
chr12	114885368	114885369	2		chr12	114908847	114908848	1
chr12	114885675	114885676	1		chr12	114909108	114909109	2
chr12	114885681	114885682	4		chr12	114909179	114909180	2
chr12	114885684	114885685	6		chr12	114909511	114909512	1
chr12	114885914	114885915	4		chr12	114909618	114909619	1
chr12	114885917	114885918	3		chr12	114909756	114909757	1
chr12	114885918	114885919	1		chr12	114909899	114909900	2
chr12	114885978	114885979	1		chr12	114910241	114910242	1
chr12	114885981	114885982	2		chr12	114910656	114910657	1
chr12	114886071	114886072	2		chr12	114910660	114910661	1
chr12	114886080	114886081	4		chr12	114910808	114910809	1
chr12	114886083	114886084	1		chr12	114911095	114911096	1
chr12	114886333	114886334	3		chr12	114911099	114911100	2
chr12	114886733	114886734	2		chr12	114911536	114911537	3
chr12	114886741	114886742	1		chr12	114911905	114911906	2
chr12	114887040	114887041	1		chr12	114912240	114912241	2
chr12	114887072	114887073	1		chr12	114913362	114913363	4
chr12	114887077	114887079	1		chr12	114914120	114914121	1
chr12	114887152	114887153	1		chr12	114914575	114914576	3
chr12	114887155	114887156	8		chr12	114914767	114914768	2
chr12	114887256	114887257	2		chr12	114915319	114915320	1
chr12	114887263	114887264	1		chr12	114916681	114916682	2
chr12	114887418	114887419	1		chr12	114918645	114918646	1
chr12	114887482	114887483	4		chr12	114920219	114920220	2
chr12	114887727	114887728	1		chr12	114922844	114922845	1
chr12	114887762	114887763	2		chr12	114923673	114923674	1
chr12	114887765	114887766	2		chr12	114926387	114926388	3
chr12	114887872	114887873	2		chr12	114935818	114935819	1
chr12	114887992	114887993	2		chr12	114936640	114936641	1
chr12	114888023	114888024	4		chr12	114937120	114937121	1
chr12	114888075	114888076	3		chr12	114941972	114941973	1
chr12	114888174	114888175	6		chr12	114943306	114943307	1
chr12	114888270	114888271	1		chr12	114944991	114944992	1
chr12	114888601	114888602	2		chr12	114946653	114946654	1
chr12	114888607	114888608	1		chr12	114951849	114951850	1
chr12	114889159	114889160	4		chr12	114951852	114951853	1
chr12	114889169	114889170	1		chr12	114958477	114958478	6
chr12	114889528	114889529	4		chr12	114959244	114959245	3
chr12	114889766	114889767	1		chr12	114960056	114960057	2
chr12	114889772	114889773	1		chr12	114960957	114960958	1
chr12	114890058	114890059	2		chr12	114961165	114961166	2
chr12	114890299	114890300	3		chr12	114961169	114961170	2
chr12	114890523	114890524	2		chr12	114961410	114961411	1
chr12	114890593	114890594	2		chr12	114961508	114961509	4
chr12	114890661	114890662	1		chr12	114961685	114961686	1
chr12	114890666	114890667	4		chr12	114961688	114961689	1
chr12	114890897	114890898	2		chr12	114961859	114961860	2
chr12	114891190	114891191	2		chr12	114961862	114961863	2
chr12	114891440	114891441	2		chr12	114961947	114961948	1
chr12	114891756	114891757	1		chr12	114962082	114962083	1
chr12	114891820	114891821	1		chr12	114962096	114962097	3
chr12	114891922	114891923	3		chr12	114962312	114962313	1
chr12	114891925	114891926	1		chr12	114963002	114963003	2
chr12	114892026	114892027	3		chr12	114963005	114963006	3
chr12	114892342	114892343	1		chr12	114963738	114963739	2
chr12	114892346	114892347	6		chr12	114963741	114963742	5
chr12	114892569	114892570	6		chr12	114964083	114964084	1
chr12	114892728	114892729	1		chr12	114964690	114964691	2
chr12	114892981	114892982	2		chr12	114966009	114966010	1
chr12	114893069	114893070	2		chr12	114968595	114968596	1
chr12	114893371	114893372	3		chr12	114968674	114968675	1
chr12	114893721	114893722	1		chr12	114970474	114970475	1
chr12	114893995	114893996	1		chr12	114972000	114972001	1
chr12	114895023	114895024	1		chr12	114972751	114972752	2
chr12	114895233	114895234	5		chr12	114972801	114972802	2
chr12	114895320	114895321	1		chr12	114972804	114972805	2
chr12	114895360	114895361	2		chr12	114973716	114973717	1
chr12	114895845	114895846	1		chr12	114974213	114974214	1
chr12	114895848	114895849	2		chr12	114974588	114974589	1
chr12	114896709	114896710	1		chr12	114975548	114975549	1
chr12	114897056	114897057	5		chr12	114975562	114975563	1
chr12	114897617	114897618	1		chr12	114975830	114975831	3
chr12	114897960	114897961	1		chr12	114975894	114975895	2
chr12	114898644	114898645	1		chr12	114976060	114976061	4
chr12	114898855	114898856	7		chr12	114976270	114976271	1
chr12	114898890	114898891	1		chr12	114976391	114976392	4
chr12	114899067	114899068	1		chr12	114976469	114976470	2
chr12	114901321	114901322	2		chr12	114976473	114976474	4
chr12	114901532	114901533	1		chr12	114977693	114977694	3
chr12	114902140	114902141	2		chr12	114977697	114977698	2
chr12	114904624	114904625	4		chr12	114978126	114978127	2
chr12	114904771	114904772	1		chr12	114978129	114978130	2
chr12	114905220	114905221	2		chr12	114979060	114979061	3
chr12	114905552	114905553	5		chr12	114979782	114979783	2
chr12	114905556	114905557	1		chr12	114979883	114979884	1
chr12	114905793	114905794	2		chr12	114981261	114981262	2
chr12	114906640	114906641	1		chr12	114981309	114981310	1
chr12	114906897	114906898	1		chr12	114982511	114982512	8
chr12	114906971	114906972	1		chr12	114983023	114983024	2
chr12	114906976	114906977	5		chr12	114983026	114983027	1
chr12	114907398	114907400	1		chr12	114983360	114983361	1
chr12	114907751	114907752	2		chr12	114983603	114983604	1
chr12	114908072	114908073	4		chr12	114983607	114983608	1
chr12	114908757	114908758	1		chr12	114983946	114983947	1
chr12	114908847	114908848	2		chr12	114983949	114983950	1
chr12	114908850	114908851	1		chr12	114984026	114984027	2
chr12	114909025	114909026	1		chr12	114984300	114984301	4
chr12	114909108	114909109	2		chr12	114984304	114984305	1
chr12	114909158	114909159	1		chr12	114984517	114984518	1
chr12	114909502	114909503	2		chr12	114984520	114984521	1
chr12	114909511	114909512	4		chr12	114984781	114984782	2
chr12	114909618	114909619	1		chr12	114985150	114985151	2
chr12	114909751	114909752	1		chr12	114985467	114985468	1
chr12	114909756	114909757	2		chr12	114985471	114985472	1
chr12	114909865	114909866	1		chr12	114985586	114985587	1
chr12	114909868	114909869	3		chr12	114985663	114985664	1
chr12	114910656	114910657	1		chr12	114985932	114985933	4
chr12	114910820	114910821	1		chr12	114986400	114986401	1
chr12	114910823	114910824	2		chr12	114986403	114986404	1
chr12	114911099	114911100	5		chr12	114986609	114986610	4
chr12	114911932	114911933	2		chr12	114986612	114986613	2
chr12	114911957	114911958	2		chr12	114986756	114986757	5
chr12	114912162	114912163	1		chr12	114987184	114987185	2
chr12	114912425	114912426	1		chr12	114987388	114987389	3
chr12	114912510	114912511	1		chr12	114987998	114987999	3
chr12	114912786	114912787	2		chr12	114988404	114988405	2
chr12	114913275	114913276	2		chr12	114988656	114988657	1
chr12	114913844	114913845	1		chr12	114989051	114989052	1
chr12	114914120	114914121	1		chr12	114989227	114989228	1
chr12	114914254	114914255	1		chr12	114989481	114989482	3
chr12	114914575	114914576	1		chr12	114989817	114989818	3
chr12	114914737	114914738	3		chr12	114990128	114990129	2
chr12	114914741	114914742	1		chr12	114991198	114991199	4
chr12	114914767	114914768	3		chr12	114991201	114991202	2
chr12	114916380	114916381	1		chr12	114991428	114991429	1
chr12	114917796	114917797	1		chr12	114992218	114992219	2
chr12	114918307	114918308	1		chr12	114992381	114992382	4
chr12	114918744	114918745	1		chr12	114992386	114992387	1
chr12	114918747	114918748	1		chr12	114993099	114993100	1
chr12	114918970	114918971	1		chr12	114993498	114993499	1
chr12	114920023	114920024	1		chr12	114993511	114993512	1
chr12	114920104	114920105	2		chr12	114993514	114993515	1
chr12	114921142	114921143	1		chr12	114993770	114993771	2
chr12	114926996	114926997	1		chr12	114993832	114993833	2
chr12	114927790	114927791	2		chr12	114994139	114994140	1
chr12	114931680	114931681	1		chr12	114994625	114994626	3
chr12	114933142	114933143	1		chr12	114994900	114994901	1
chr12	114941972	114941973	3		chr12	114994904	114994905	4
chr12	114943306	114943307	2		chr12	114995140	114995141	4
chr12	114944991	114944992	3		chr12	114995284	114995285	1
chr12	114946058	114946059	1		chr12	114995546	114995547	1
chr12	114951849	114951850	1		chr12	114995596	114995597	2
chr12	114953567	114953568	2		chr12	114996996	114996997	1
chr12	114958187	114958188	1		chr12	114997221	114997222	2
chr12	114958477	114958478	1		chr12	114998002	114998003	1
chr12	114959797	114959798	1		chr12	114998650	114998651	1
chr12	114960957	114960958	4		chr12	114998827	114998828	1
chr12	114960960	114960961	1		chr12	114999006	114999007	3
chr12	114961165	114961166	11		chr12	114999009	114999010	2
chr12	114961169	114961170	1		chr12	114999090	114999091	3
chr12	114961405	114961406	4		chr12	114999202	114999203	2
chr12	114961410	114961411	12		chr12	114999226	114999227	1
chr12	114961508	114961509	3		chr12	114999240	114999241	1
chr12	114961685	114961686	5		chr12	114999464	114999465	1
chr12	114961688	114961689	9		chr12	114999468	114999469	1
chr12	114961862	114961863	3		chr12	115000153	115000154	1
chr12	114961943	114961944	1		chr12	115000519	115000520	1
chr12	114961947	114961948	1		chr12	115001258	115001259	1
chr12	114962054	114962055	1		chr12	115003488	115003489	2
chr12	114962058	114962059	3		chr12	115004678	115004679	1
chr12	114962082	114962083	1		chr12	115005176	115005177	1
chr12	114962096	114962097	1		chr12	115006334	115006335	1
chr12	114962312	114962313	1		chr12	115006798	115006799	2
chr12	114962766	114962767	3		chr12	115007008	115007009	2
chr12	114963002	114963003	5		chr12	115007129	115007130	2
chr12	114963005	114963006	4		chr12	115007829	115007830	2
chr12	114963364	114963365	2		chr12	115008098	115008099	1
chr12	114963738	114963739	4		chr12	115012238	115012239	1
chr12	114963741	114963742	2		chr12	115013984	115013985	1
chr12	114964080	114964081	1		chr12	115015113	115015114	2
chr12	114964083	114964084	1		chr12	115015392	115015393	1
chr12	114964442	114964443	2		chr12	115016314	115016315	2
chr12	114964690	114964691	1		chr12	115017751	115017752	1
chr12	114965210	114965211	3		chr12	115022176	115022177	1
chr12	114965214	114965215	2		chr12	115022726	115022727	2
chr12	114966117	114966118	3		chr12	115023152	115023153	1
chr12	114966134	114966135	1		chr12	115023156	115023157	1
chr12	114967445	114967446	1		chr12	115023537	115023538	1
chr12	114967727	114967728	1		chr12	115024038	115024039	1
chr12	114968608	114968609	1		chr12	115024212	115024213	2
chr12	114968674	114968675	2		chr12	115027016	115027017	1
chr12	114968801	114968802	1		chr12	115027357	115027358	2
chr12	114969786	114969787	2		chr12	115031018	115031019	2
chr12	114971165	114971166	1		chr12	115031729	115031730	1
chr12	114972000	114972001	1		chr12	115032130	115032131	2
chr12	114972801	114972802	2		chr12	115032981	115032982	1
chr12	114973116	114973117	1		chr12	115033209	115033210	1
chr12	114974936	114974937	2		chr12	115034238	115034239	1
chr12	114975081	114975082	1		chr12	115034241	115034242	1
chr12	114975596	114975597	5		chr12	115035130	115035131	1
chr12	114975830	114975831	1		chr12	115035809	115035810	1
chr12	114975894	114975895	2		chr12	115037898	115037899	3
chr12	114975897	114975898	3		chr12	115038024	115038025	1
chr12	114976060	114976061	2		chr12	115038263	115038264	1
chr12	114976270	114976271	1		chr12	115039124	115039125	1
chr12	114976389	114976390	1		chr12	115039130	115039131	4
chr12	114976391	114976392	3		chr12	115040540	115040541	1
chr12	114976469	114976470	1		chr12	115041284	115041285	1
chr12	114976473	114976474	1		chr12	115042156	115042157	1
chr12	114976791	114976792	2		chr12	115042715	115042716	1
chr12	114977010	114977011	1		chr12	115044182	115044183	1
chr12	114977092	114977093	2		chr12	115044582	115044583	2
chr12	114977097	114977098	2		chr12	115044585	115044586	2
chr12	114977359	114977360	3		chr12	115044727	115044728	2
chr12	114977635	114977636	1		chr12	115046103	115046104	2
chr12	114977693	114977694	1		chr12	115046741	115046742	1
chr12	114978126	114978127	3		chr12	115046831	115046832	2
chr12	114978129	114978130	5		chr12	115047097	115047098	1
chr12	114978591	114978592	3		chr12	115047195	115047196	3
chr12	114979060	114979061	4		chr12	115048676	115048677	2
chr12	114979063	114979064	1		chr12	115049409	115049410	1
chr12	114980119	114980120	1		chr12	115050929	115050930	1
chr12	114981257	114981258	2		chr12	115051737	115051738	2
chr12	114981309	114981310	3		chr12	115052531	115052532	1
chr12	114981723	114981724	1		chr12	115053608	115053609	1
chr12	114981869	114981870	4		chr12	115055204	115055205	2
chr12	114981872	114981873	1		chr12	115055852	115055853	1
chr12	114981911	114981912	1		chr12	115056029	115056030	1
chr12	114982410	114982411	2		chr12	115056211	115056212	1
chr12	114982412	114982413	1		chr12	115056296	115056297	1
chr12	114982415	114982416	1		chr12	115056404	115056405	1
chr12	114982451	114982452	1		chr12	115056658	115056659	1
chr12	114982511	114982512	2		chr12	115057138	115057139	1
chr12	114982793	114982794	2		chr12	115057732	115057733	2
chr12	114982817	114982818	2		chr12	115058130	115058131	2
chr12	114983946	114983947	1		chr12	115058721	115058722	2
chr12	114984570	114984571	1		chr12	115062042	115062043	1
chr12	114984848	114984849	1		chr12	115064993	115064994	2
chr12	114984852	114984853	1		chr12	115065913	115065914	1
chr12	114985150	114985151	1		chr12	115066166	115066167	1
chr12	114985471	114985472	1		chr12	115068363	115068364	1
chr12	114985660	114985661	2		chr12	115069465	115069466	1
chr12	114985663	114985664	1		chr12	115070349	115070350	1
chr12	114985934	114985936	1		chr12	115070919	115070920	1
chr12	114986400	114986401	3		chr12	115071250	115071251	1
chr12	114986612	114986613	1		chr12	115071578	115071579	1
chr12	114986702	114986703	1		chr12	115071587	115071588	1
chr12	114987184	114987185	1		chr12	115072569	115072570	1
chr12	114987188	114987189	9		chr12	115073444	115073445	4
chr12	114987264	114987265	1		chr12	115074160	115074161	2
chr12	114987268	114987269	1		chr12	115074386	115074387	1
chr12	114987388	114987389	1		chr12	115075566	115075567	3
chr12	114987672	114987673	1		chr12	115076333	115076334	1
chr12	114987775	114987776	1		chr12	115079646	115079647	1
chr12	114988652	114988653	1		chr12	115079649	115079650	1
chr12	114988656	114988657	1		chr12	115081230	115081231	2
chr12	114988813	114988814	2		chr12	115081234	115081235	1
chr12	114988817	114988818	1		chr12	115081543	115081544	1
chr12	114988915	114988916	1		chr12	115081547	115081548	1
chr12	114988987	114988988	1		chr12	115082602	115082603	3
chr12	114989051	114989052	1		chr12	115082607	115082608	3
chr12	114989130	114989131	1		chr12	115083600	115083601	2
chr12	114989481	114989482	3		chr12	115083947	115083948	2
chr12	114989487	114989488	1		chr12	115084313	115084314	2
chr12	114990128	114990129	1		chr12	115085975	115085976	2
chr12	114990732	114990733	2		chr12	115086720	115086721	1
chr12	114990798	114990799	1		chr12	115087155	115087156	1
chr12	114990817	114990818	3		chr12	115087638	115087639	1
chr12	114991201	114991202	2		chr12	115088072	115088073	3
chr12	114991425	114991426	1		chr12	115088170	115088171	1
chr12	114992381	114992382	2		chr12	115088370	115088371	1
chr12	114992386	114992387	1		chr12	115089317	115089318	1
chr12	114992763	114992764	1		chr12	115089320	115089321	2
chr12	114992982	114992983	1		chr12	115091973	115091974	2
chr12	114993097	114993098	1		chr12	115092496	115092497	1
chr12	114993100	114993101	2		chr12	115094755	115094756	1
chr12	114993422	114993423	2		chr12	115095996	115095997	1
chr12	114993470	114993471	3		chr12	115096163	115096164	2
chr12	114993835	114993836	1		chr12	115096882	115096883	1
chr12	114994139	114994140	1		chr12	115097323	115097324	1
chr12	114994144	114994145	3		chr12	115097403	115097404	1
chr12	114994625	114994626	1		chr12	115101733	115101734	1
chr12	114994628	114994629	4		chr12	115102572	115102573	1
chr12	114994900	114994901	2		chr12	115102673	115102674	1
chr12	114994904	114994905	1		chr12	115102677	115102678	2
chr12	114995291	114995292	1		chr12	115102901	115102902	1
chr12	114995549	114995550	4		chr12	115103459	115103460	4
chr12	114995596	114995597	2		chr12	115103463	115103464	1
chr12	114996953	114996954	1		chr12	115104039	115104040	1
chr12	114996996	114996997	1		chr12	115104188	115104189	1
chr12	114996999	114997000	1		chr12	115110039	115110040	1
chr12	114997221	114997222	1		chr12	115112071	115112072	1
chr12	114998002	114998003	1		chr12	115112156	115112157	1
chr12	114998102	114998103	1		chr12	115117490	115117491	1
chr12	114998650	114998651	2		chr12	115121256	115121257	1
chr12	114998831	114998832	4		chr12	115125500	115125501	1
chr12	114999009	114999010	2		chr12	115134321	115134322	1
chr12	114999090	114999091	1		chr12	115134374	115134375	1
chr12	114999198	114999199	1		chr12	115139989	115139990	1
chr12	114999202	114999203	1		chr12	115141008	115141009	1
chr12	114999226	114999227	1		chr12	115147608	115147609	5
chr12	114999240	114999241	4		chr12	115147612	115147613	1
chr12	114999244	114999245	1		chr12	115152442	115152443	1
chr12	115000153	115000154	1		chr12	115153006	115153007	1
chr12	115000156	115000157	2		chr12	115157867	115157868	1
chr12	115000515	115000516	3		chr12	115158643	115158644	1
chr12	115001255	115001256	3		chr12	115159454	115159455	1
chr12	115001258	115001259	1		chr12	115160554	115160555	2
chr12	115003163	115003164	1		chr12	115160897	115160898	2
chr12	115003488	115003489	3		chr12	115162292	115162293	3
chr12	115004841	115004842	1		chr12	115163445	115163446	1
chr12	115005094	115005095	1		chr12	115164225	115164226	2
chr12	115005176	115005177	1		chr12	115167467	115167468	1
chr12	115005822	115005823	1		chr12	115170802	115170803	1
chr12	115006632	115006633	3		chr12	115173986	115173987	2
chr12	115007129	115007130	2		chr12	115173989	115173990	1
chr12	115007207	115007208	1		chr12	115174100	115174101	1
chr12	115009785	115009786	1		chr12	115176606	115176607	1
chr12	115009788	115009789	2		chr12	115177489	115177490	2
chr12	115010817	115010818	1		chr12	115180780	115180781	1
chr12	115011279	115011280	1		chr12	115181040	115181041	1
chr12	115011555	115011556	1		chr12	115181155	115181156	1
chr12	115011738	115011739	1		chr12	115181193	115181194	1
chr12	115012161	115012162	4		chr12	115181407	115181408	2
chr12	115013984	115013985	1		chr12	115182092	115182093	1
chr12	115015113	115015114	2		chr12	115183015	115183016	3
chr12	115015887	115015888	2		chr12	115184147	115184148	1
chr12	115015968	115015969	1		chr12	115184530	115184531	4
chr12	115016103	115016104	1		chr12	115185325	115185326	1
chr12	115016117	115016118	1		chr12	115185944	115185945	4
chr12	115016284	115016285	1		chr12	115185947	115185948	1
chr12	115016314	115016315	1		chr12	115186181	115186182	1
chr12	115017353	115017354	3		chr12	115189585	115189586	1
chr12	115017748	115017749	1		chr12	115192057	115192058	1
chr12	115018701	115018702	1		chr12	115192990	115192991	1
chr12	115022551	115022552	2		chr12	115194148	115194149	1
chr12	115023451	115023452	1		chr12	115196288	115196289	1
chr12	115023640	115023641	2		chr12	115197784	115197785	1
chr12	115024034	115024035	1		chr12	115198660	115198661	1
chr12	115024529	115024530	2		chr12	115198816	115198817	1
chr12	115026643	115026644	1		chr12	115200105	115200106	5
chr12	115027016	115027017	1		chr12	115203418	115203419	1
chr12	115027361	115027362	1		chr12	115203475	115203476	1
chr12	115030250	115030251	1		chr12	115207405	115207406	1
chr12	115031434	115031435	1		chr12	115207488	115207489	1
chr12	115031729	115031730	1		chr12	115208845	115208846	1
chr12	115031733	115031734	2		chr12	115213639	115213640	2
chr12	115031960	115031961	1		chr12	115215362	115215363	1
chr12	115032245	115032246	1		chr12	115215571	115215572	1
chr12	115032978	115032979	2		chr12	115217373	115217374	1
chr12	115033710	115033711	1		chr12	115217684	115217685	1
chr12	115034648	115034649	1		chr12	115217708	115217709	1
chr12	115034917	115034918	2		chr12	115222475	115222476	1
chr12	115035545	115035546	1		chr12	115223595	115223596	2
chr12	115035550	115035551	1		chr12	115224540	115224541	1
chr12	115035809	115035810	1		chr12	115224881	115224882	2
chr12	115036032	115036033	1		chr12	115225005	115225006	1
chr12	115037522	115037523	2		chr12	115237551	115237552	1
chr12	115037626	115037627	1		chr12	115237830	115237831	2
chr12	115037781	115037782	1		chr12	115238762	115238763	1
chr12	115038027	115038028	1		chr12	115241689	115241690	2
chr12	115039124	115039125	1		chr12	115241796	115241797	2
chr12	115039565	115039566	2		chr12	115241973	115241974	2
chr12	115039647	115039648	2		chr12	115242232	115242233	2
chr12	115039878	115039879	1		chr12	115248858	115248859	1
chr12	115040099	115040100	1		chr12	115250126	115250127	1
chr12	115040449	115040450	1		chr12	115251395	115251396	2
chr12	115040910	115040911	1		chr12	115251878	115251879	1
chr12	115040913	115040914	2		chr12	115259686	115259687	3
chr12	115041145	115041146	2		chr12	115260385	115260386	1
chr12	115041854	115041855	1		chr12	115262540	115262541	1
chr12	115042296	115042297	1		chr12	115266918	115266919	1
chr12	115042552	115042553	1		chr12	115267866	115267867	1
chr12	115044168	115044169	1		chr12	115268770	115268771	1
chr12	115044182	115044183	1		chr12	115271485	115271486	1
chr12	115044582	115044583	1		chr12	115273184	115273185	1
chr12	115044585	115044586	1		chr12	115274011	115274012	3
chr12	115044730	115044731	1		chr12	115280113	115280114	2
chr12	115045537	115045538	1		chr12	115280599	115280600	1
chr12	115046741	115046742	3		chr12	115281827	115281828	1
chr12	115048092	115048093	2		chr12	115282350	115282351	2
chr12	115048676	115048677	1		chr12	115282354	115282355	1
chr12	115050374	115050375	2		chr12	115283026	115283027	1
chr12	115050932	115050933	2		chr12	115283538	115283539	1
chr12	115051364	115051365	1		chr12	115285775	115285776	1
chr12	115051403	115051404	1		chr12	115289272	115289273	1
chr12	115051737	115051738	2		chr12	115290221	115290222	1
chr12	115053060	115053061	1		chr12	115290478	115290479	1
chr12	115053063	115053064	1		chr12	115290706	115290707	1
chr12	115053083	115053084	1		chr12	115290982	115290983	1
chr12	115053605	115053606	1		chr12	115291340	115291341	1
chr12	115056033	115056034	1		chr12	115292439	115292440	1
chr12	115056211	115056212	1		chr12	115292704	115292705	2
chr12	115056292	115056293	1		chr12	115293101	115293102	1
chr12	115056425	115056426	1		chr12	115293635	115293636	1
chr12	115056658	115056659	1		chr12	115293638	115293639	2
chr12	115057138	115057139	1		chr12	115296405	115296406	1
chr12	115057370	115057371	2		chr12	115301522	115301523	1
chr12	115057732	115057733	2		chr12	115303859	115303860	2
chr12	115058130	115058131	2		chr12	115306535	115306536	1
chr12	115059373	115059374	1		chr12	115307347	115307348	1
chr12	115059605	115059606	1		chr12	115313329	115313330	1
chr12	115060214	115060215	1		chr12	115314265	115314266	1
chr12	115062759	115062760	1		chr12	115314692	115314693	1
chr12	115064847	115064848	1		chr12	115324421	115324422	1
chr12	115064917	115064918	1		chr12	115324735	115324736	1
chr12	115064920	115064921	1		chr12	115325047	115325048	2
chr12	115065540	115065541	2		chr12	115325667	115325668	1
chr12	115065918	115065919	2		chr12	115327944	115327945	2
chr12	115066419	115066420	1		chr12	115328549	115328550	1
chr12	115068007	115068008	1		chr12	115332825	115332826	1
chr12	115068603	115068604	1		chr12	115333987	115333988	2
chr12	115069041	115069042	1		chr12	115336527	115336528	1
chr12	115069724	115069725	1		chr12	115350447	115350448	1
chr12	115072569	115072570	1		chr12	115352375	115352376	1
chr12	115073003	115073004	2		chr12	115352979	115352980	1
chr12	115073522	115073523	1		chr12	115353460	115353461	2
chr12	115074160	115074161	1		chr12	115353997	115353998	2
chr12	115074163	115074164	3		chr12	115354512	115354513	1
chr12	115074299	115074300	2		chr12	115356478	115356479	1
chr12	115074467	115074468	1		chr12	115363747	115363748	3
chr12	115074471	115074472	3		chr12	115364620	115364621	1
chr12	115074649	115074650	1		chr12	115366248	115366249	1
chr12	115075013	115075014	1		chr12	115367610	115367611	2
chr12	115075482	115075483	3		chr12	115368477	115368478	1
chr12	115076047	115076048	1		chr12	115371124	115371125	3
chr12	115076749	115076750	1		chr12	115373128	115373129	1
chr12	115077437	115077438	1		chr12	115373715	115373716	1
chr12	115077440	115077441	1		chr12	115374610	115374611	2
chr12	115079484	115079485	2		chr12	115375864	115375865	2
chr12	115080654	115080655	1		chr12	115376062	115376063	1
chr12	115081230	115081231	4		chr12	115384286	115384287	1
chr12	115081547	115081548	1		chr12	115388864	115388865	2
chr12	115081725	115081726	2		chr12	115390199	115390200	1
chr12	115082149	115082150	2		chr12	115391127	115391128	1
chr12	115082153	115082154	1		chr12	115397515	115397516	2
chr12	115083603	115083604	1		chr12	115399401	115399402	1
chr12	115083944	115083945	1		chr12	115400022	115400023	1
chr12	115084122	115084123	1		chr12	115402191	115402192	3
chr12	115084310	115084311	2		chr12	115403900	115403901	1
chr12	115084844	115084845	1		chr12	115404101	115404102	1
chr12	115084847	115084848	2		chr12	115404914	115404915	1
chr12	115086720	115086721	3		chr12	115405169	115405170	2
chr12	115087363	115087364	3		chr12	115405376	115405377	2
chr12	115087877	115087878	1		chr12	115405465	115405466	3
chr12	115088201	115088202	1		chr12	115407864	115407865	2
chr12	115088514	115088515	1		chr12	115408529	115408530	4
chr12	115088517	115088518	1		chr12	115410743	115410744	2
chr12	115089023	115089024	1		chr12	115412329	115412330	2
chr12	115089317	115089318	2		chr12	115416635	115416636	1
chr12	115089320	115089321	1		chr12	115417632	115417633	1
chr12	115089566	115089567	3		chr12	115418655	115418656	2
chr12	115089811	115089812	2		chr12	115418660	115418661	1
chr12	115089814	115089815	1		chr12	115421031	115421032	2
chr12	115090789	115090790	1		chr12	115421919	115421920	1
chr12	115091973	115091974	1		chr12	115423879	115423880	1
chr12	115092499	115092500	1		chr12	115424413	115424414	1
chr12	115093569	115093570	1		chr12	115424684	115424685	2
chr12	115094519	115094520	1		chr12	115424895	115424896	1
chr12	115094755	115094756	1		chr12	115427096	115427097	2
chr12	115095199	115095200	1		chr12	115427416	115427417	3
chr12	115096000	115096001	1		chr12	115428576	115428577	1
chr12	115096052	115096053	1		chr12	115429281	115429282	2
chr12	115096962	115096963	1		chr12	115429343	115429344	3
chr12	115097895	115097896	2		chr12	115435782	115435783	1
chr12	115098287	115098288	1		chr12	115435786	115435787	1
chr12	115098738	115098739	1		chr12	115437360	115437361	3
chr12	115099654	115099655	3		chr12	115437775	115437776	1
chr12	115100638	115100639	2		chr12	115437778	115437779	1
chr12	115102830	115102831	1		chr12	115438388	115438389	1
chr12	115103772	115103773	1		chr12	115440895	115440896	1
chr12	115104035	115104036	1		chr12	115444082	115444083	1
chr12	115104039	115104040	1		chr12	115447771	115447772	1
chr12	115105095	115105096	3		chr12	115447777	115447778	1
chr12	115106197	115106198	1		chr12	115448427	115448428	2
chr12	115106563	115106564	1		chr12	115448581	115448582	1
chr12	115109893	115109894	1		chr12	115449450	115449451	2
chr12	115111277	115111278	1		chr12	115450801	115450802	1
chr12	115111743	115111744	3		chr12	115451672	115451673	1
chr12	115112071	115112072	1		chr12	115451863	115451864	1
chr12	115118083	115118084	1		chr12	115452671	115452672	1
chr12	115121021	115121022	2		chr12	115452888	115452889	1
chr12	115130094	115130095	1		chr12	115452893	115452894	2
chr12	115136313	115136314	1		chr12	115453509	115453510	1
chr12	115136622	115136623	1		chr12	115454031	115454032	1
chr12	115139989	115139990	1		chr12	115454594	115454595	1
chr12	115143827	115143828	1		chr12	115457087	115457088	3
chr12	115147133	115147134	1		chr12	115460350	115460351	2
chr12	115147441	115147442	3		chr12	115460969	115460970	1
chr12	115147608	115147609	2		chr12	115462461	115462462	2
chr12	115147836	115147837	1		chr12	115462524	115462525	7
chr12	115153712	115153713	1		chr12	115462718	115462719	1
chr12	115159458	115159459	1		chr12	115464912	115464913	2
chr12	115160554	115160555	1		chr12	115470351	115470352	1
chr12	115161448	115161449	1		chr12	115470755	115470756	1
chr12	115161696	115161697	1		chr12	115471076	115471077	1
chr12	115162723	115162724	1		chr12	115471734	115471735	1
chr12	115162760	115162761	1		chr12	115474714	115474715	1
chr12	115164318	115164319	1		chr12	115476752	115476753	1
chr12	115165720	115165721	1		chr12	115477241	115477242	1
chr12	115167470	115167471	1		chr12	115478717	115478718	1
chr12	115167791	115167792	1		chr12	115478952	115478953	1
chr12	115171059	115171060	1		chr12	115479384	115479385	1
chr12	115171877	115171878	1		chr12	115480950	115480951	1
chr12	115175281	115175282	2		chr12	115481664	115481665	1
chr12	115175638	115175639	2		chr12	115482883	115482884	1
chr12	115176949	115176950	1		chr12	115483661	115483662	3
chr12	115176952	115176953	1		chr12	115486502	115486503	1
chr12	115177492	115177493	2		chr12	115488479	115488480	1
chr12	115178354	115178355	2		chr12	115489127	115489128	1
chr12	115179476	115179477	1		chr12	115489229	115489230	1
chr12	115180324	115180325	1		chr12	115491895	115491896	2
chr12	115180604	115180605	1		chr12	115491898	115491899	1
chr12	115180777	115180778	1		chr12	115492173	115492174	1
chr12	115181040	115181041	4		chr12	115493061	115493062	2
chr12	115181193	115181194	4		chr12	115493780	115493781	1
chr12	115182092	115182093	1		chr12	115495635	115495636	1
chr12	115182505	115182506	1		chr12	115495961	115495962	1
chr12	115185322	115185323	3		chr12	115496618	115496619	1
chr12	115185325	115185327	1		chr12	115496661	115496662	1
chr12	115186399	115186400	1		chr12	115497169	115497170	2
chr12	115187702	115187703	3		chr12	115498171	115498172	1
chr12	115188070	115188071	4		chr12	115503251	115503252	1
chr12	115188587	115188588	1		chr12	115503847	115503848	1
chr12	115188736	115188737	1		chr12	115504533	115504534	2
chr12	115189141	115189142	1		chr12	115506141	115506142	1
chr12	115189255	115189256	1		chr12	115506288	115506289	1
chr12	115193172	115193173	1		chr12	115506737	115506738	1
chr12	115194153	115194154	1		chr12	115507973	115507974	1
chr12	115197415	115197416	4		chr12	115508349	115508350	1
chr12	115198465	115198466	1		chr12	115508823	115508824	1
chr12	115198469	115198470	1		chr12	115509618	115509619	1
chr12	115200204	115200205	1		chr12	115509911	115509912	1
chr12	115201500	115201501	2		chr12	115510389	115510390	1
chr12	115201962	115201963	1		chr12	115511145	115511146	1
chr12	115202398	115202399	1		chr12	115511792	115511793	3
chr12	115203275	115203276	1		chr12	115512221	115512222	1
chr12	115204590	115204591	2		chr12	115517250	115517251	1
chr12	115206208	115206209	1		chr12	115519907	115519908	1
chr12	115206350	115206351	2		chr12	115520318	115520319	1
chr12	115206863	115206864	2		chr12	115520956	115520957	1
chr12	115207338	115207339	1		chr12	115521878	115521879	1
chr12	115207711	115207712	1		chr12	115522111	115522112	1
chr12	115208050	115208051	2		chr12	115524066	115524067	1
chr12	115212129	115212130	1		chr12	115524269	115524270	1
chr12	115212577	115212578	1		chr12	115525704	115525705	1
chr12	115213105	115213106	1		chr12	115525971	115525972	1
chr12	115213642	115213643	1		chr12	115529518	115529519	2
chr12	115214180	115214181	2		chr12	115535707	115535708	1
chr12	115214441	115214442	1		chr12	115538643	115538644	3
chr12	115215362	115215363	1		chr12	115539298	115539299	1
chr12	115215567	115215568	2		chr12	115541165	115541166	1
chr12	115217376	115217377	1		chr12	115541476	115541477	1
chr12	115217721	115217722	2		chr12	115542382	115542383	1
chr12	115219852	115219853	3		chr12	115544795	115544796	1
chr12	115222475	115222476	4		chr12	115544941	115544942	1
chr12	115224034	115224035	1		chr12	115548546	115548547	1
chr12	115224540	115224541	1		chr12	115553681	115553682	1
chr12	115232319	115232320	2		chr12	115554003	115554004	1
chr12	115233974	115233975	1		chr12	115554551	115554552	1
chr12	115235406	115235407	1		chr12	115555229	115555230	1
chr12	115237364	115237365	1		chr12	115555263	115555264	1
chr12	115237830	115237831	1		chr12	115557002	115557003	1
chr12	115237870	115237871	1		chr12	115558252	115558253	1
chr12	115240274	115240275	1		chr12	115559717	115559718	1
chr12	115241689	115241690	1		chr12	115561456	115561457	1
chr12	115241792	115241793	2		chr12	115564704	115564705	1
chr12	115241973	115241974	1		chr12	115565426	115565427	1
chr12	115242236	115242237	1		chr12	115567320	115567321	1
chr12	115242595	115242596	1		chr12	115567383	115567384	2
chr12	115243290	115243291	1		chr12	115567395	115567396	1
chr12	115244760	115244761	1		chr12	115570810	115570811	3
chr12	115244904	115244905	1		chr12	115572020	115572021	1
chr12	115245567	115245568	1		chr12	115572496	115572497	1
chr12	115245572	115245573	1		chr12	115573678	115573679	2
chr12	115245805	115245806	1		chr12	115574135	115574136	1
chr12	115248641	115248642	2		chr12	115574489	115574490	1
chr12	115249097	115249098	3		chr12	115574952	115574953	1
chr12	115249752	115249753	2		chr12	115575362	115575363	1
chr12	115250030	115250031	1		chr12	115576556	115576557	3
chr12	115250120	115250121	1		chr12	115577869	115577870	2
chr12	115254788	115254789	2		chr12	115578598	115578599	2
chr12	115260382	115260383	1		chr12	115579213	115579214	2
chr12	115261727	115261728	1		chr12	115579789	115579790	1
chr12	115263774	115263775	2		chr12	115580583	115580584	1
chr12	115264563	115264564	1		chr12	115580872	115580873	4
chr12	115264699	115264700	1		chr12	115583197	115583198	2
chr12	115265471	115265472	1		chr12	115583621	115583622	1
chr12	115266153	115266154	2		chr12	115585392	115585393	5
chr12	115267866	115267867	1		chr12	115586226	115586227	1
chr12	115269310	115269311	1		chr12	115587233	115587234	1
chr12	115270135	115270136	1		chr12	115590044	115590045	1
chr12	115270948	115270949	1		chr12	115590668	115590669	1
chr12	115270953	115270954	1		chr12	115591421	115591422	1
chr12	115271485	115271486	1		chr12	115591430	115591431	3
chr12	115271823	115271824	1		chr12	115594250	115594251	1
chr12	115273305	115273306	1		chr12	115607200	115607201	1
chr12	115275497	115275498	2		chr12	115611237	115611238	1
chr12	115277338	115277339	1		chr12	115612556	115612557	1
chr12	115277341	115277342	1		chr12	115613353	115613354	2
chr12	115279697	115279698	1		chr12	115615449	115615450	1
chr12	115280562	115280563	1		chr12	115615873	115615874	3
chr12	115281462	115281463	2		chr12	115617216	115617217	1
chr12	115281546	115281547	2		chr12	115618402	115618403	2
chr12	115287024	115287025	1		chr12	115619854	115619855	1
chr12	115289140	115289141	1		chr12	115621034	115621035	2
chr12	115294047	115294048	1		chr12	115622712	115622713	2
chr12	115294287	115294288	1		chr12	115622741	115622742	2
chr12	115294718	115294719	1		chr12	115623597	115623598	1
chr12	115295155	115295156	1		chr12	115623686	115623687	1
chr12	115295551	115295552	1		chr12	115624390	115624391	1
chr12	115296467	115296468	1		chr12	115628389	115628390	1
chr12	115296471	115296472	1		chr12	115628857	115628858	1
chr12	115298972	115298973	1		chr12	115629308	115629309	1
chr12	115299871	115299872	3		chr12	115629712	115629713	3
chr12	115300145	115300146	1		chr12	115629863	115629864	1
chr12	115300255	115300256	2		chr12	115633219	115633220	1
chr12	115300474	115300475	1		chr12	115633312	115633313	1
chr12	115300609	115300610	2		chr12	115633426	115633427	2
chr12	115304634	115304635	1		chr12	115635925	115635926	2
chr12	115304637	115304638	1		chr12	115635940	115635941	1
chr12	115305421	115305422	1		chr12	115636395	115636396	2
chr12	115306389	115306390	1		chr12	115637789	115637790	1
chr12	115307045	115307046	1		chr12	115640557	115640558	2
chr12	115307344	115307345	2		chr12	115641629	115641630	3
chr12	115307919	115307920	1		chr12	115644858	115644859	2
chr12	115309134	115309135	1		chr12	115646133	115646134	2
chr12	115310977	115310978	2		chr12	115647271	115647272	1
chr12	115314280	115314281	1		chr12	115648414	115648415	1
chr12	115315129	115315130	1		chr12	115648878	115648879	1
chr12	115317496	115317497	1		chr12	115651918	115651919	2
chr12	115319709	115319710	1		chr12	115652302	115652303	5
chr12	115321047	115321048	1		chr12	115653392	115653393	2
chr12	115321409	115321410	1		chr12	115655035	115655036	2
chr12	115322237	115322238	1		chr12	115656134	115656135	2
chr12	115323366	115323367	1		chr12	115656370	115656371	3
chr12	115323370	115323371	1		chr12	115656532	115656533	2
chr12	115324297	115324298	1		chr12	115657267	115657268	1
chr12	115326600	115326601	1		chr12	115657974	115657975	1
chr12	115329506	115329507	1		chr12	115659095	115659096	2
chr12	115330650	115330651	2		chr12	115659470	115659471	2
chr12	115334464	115334465	1		chr12	115661032	115661033	1
chr12	115337126	115337127	1		chr12	115665194	115665195	1
chr12	115337444	115337445	1		chr12	115666116	115666117	1
chr12	115339698	115339699	1		chr12	115667984	115667985	6
chr12	115340885	115340886	1		chr12	115668374	115668375	2
chr12	115343084	115343085	2		chr12	115670054	115670055	1
chr12	115343616	115343617	1		chr12	115671378	115671379	2
chr12	115346230	115346231	1		chr12	115672983	115672984	1
chr12	115353255	115353256	4		chr12	115674342	115674343	1
chr12	115354362	115354363	1		chr12	115674425	115674426	1
chr12	115355203	115355204	1		chr12	115675171	115675172	2
chr12	115359610	115359611	1		chr12	115675498	115675499	1
chr12	115362505	115362506	2		chr12	115675503	115675504	1
chr12	115363021	115363022	1		chr12	115676783	115676784	1
chr12	115363237	115363238	2		chr12	115677194	115677195	1
chr12	115363699	115363700	1		chr12	115677420	115677421	2
chr12	115366542	115366543	2		chr12	115679892	115679893	2
chr12	115366547	115366548	3		chr12	115680554	115680555	2
chr12	115366672	115366673	1		chr12	115680702	115680703	1
chr12	115367613	115367614	1		chr12	115685160	115685161	1
chr12	115368211	115368212	1		chr12	115685842	115685843	1
chr12	115368273	115368274	1		chr12	115686273	115686274	2
chr12	115368477	115368478	1		chr12	115689918	115689919	1
chr12	115372230	115372231	1		chr12	115689921	115689922	1
chr12	115372638	115372639	1		chr12	115690815	115690816	2
chr12	115372856	115372857	2		chr12	115692213	115692214	2
chr12	115373904	115373905	1		chr12	115692462	115692463	1
chr12	115374127	115374128	1		chr12	115692560	115692561	1
chr12	115374542	115374543	1		chr12	115692605	115692606	1
chr12	115374691	115374692	1		chr12	115692837	115692838	4
chr12	115375774	115375775	2		chr12	115692840	115692841	1
chr12	115376428	115376429	1		chr12	115694185	115694186	1
chr12	115378545	115378546	1		chr12	115694291	115694292	1
chr12	115384210	115384211	1		chr12	115694470	115694471	1
chr12	115386725	115386726	1		chr12	115694923	115694924	1
chr12	115386729	115386730	4		chr12	115698024	115698025	1
chr12	115388390	115388391	3		chr12	115698394	115698395	2
chr12	115388421	115388422	1		chr12	115698933	115698934	2
chr12	115390332	115390333	1		chr12	115700170	115700171	1
chr12	115391923	115391924	1		chr12	115700737	115700738	1
chr12	115395668	115395669	1		chr12	115703058	115703059	2
chr12	115397560	115397561	1		chr12	115704204	115704205	1
chr12	115399131	115399132	1		chr12	115705166	115705167	1
chr12	115401854	115401855	3		chr12	115705646	115705647	1
chr12	115402803	115402804	3		chr12	115707431	115707432	2
chr12	115402804	115402805	1		chr12	115710357	115710358	1
chr12	115402902	115402903	2		chr12	115712176	115712177	1
chr12	115403462	115403463	1		chr12	115712677	115712678	1
chr12	115405272	115405273	2		chr12	115714124	115714125	1
chr12	115407872	115407873	1		chr12	115714382	115714383	1
chr12	115408616	115408617	2		chr12	115715453	115715454	2
chr12	115409910	115409911	1		chr12	115717581	115717582	1
chr12	115414952	115414953	1		chr12	115718033	115718034	1
chr12	115415677	115415678	3		chr12	115718713	115718714	2
chr12	115416203	115416204	2		chr12	115719671	115719672	4
chr12	115416632	115416633	1		chr12	115719929	115719930	2
chr12	115417039	115417040	2		chr12	115721945	115721946	1
chr12	115419162	115419163	1		chr12	115721950	115721951	1
chr12	115419633	115419634	1		chr12	115723185	115723186	1
chr12	115420644	115420645	1		chr12	115723442	115723443	1
chr12	115422132	115422133	2		chr12	115724573	115724574	1
chr12	115424413	115424414	4		chr12	115726312	115726313	4
chr12	115424892	115424893	1		chr12	115728845	115728846	1
chr12	115424935	115424936	1		chr12	115730436	115730437	1
chr12	115425228	115425229	1		chr12	115730829	115730830	3
chr12	115426166	115426167	2		chr12	115731017	115731018	2
chr12	115427093	115427094	1		chr12	115732841	115732842	5
chr12	115427096	115427097	1		chr12	115733047	115733048	2
chr12	115427694	115427695	1		chr12	115733400	115733401	2
chr12	115436200	115436201	1		chr12	115733760	115733761	1
chr12	115436815	115436816	1		chr12	115733764	115733765	1
chr12	115437360	115437361	3		chr12	115736063	115736064	1
chr12	115437363	115437364	1		chr12	115737721	115737722	2
chr12	115437775	115437776	1		chr12	115737985	115737986	1
chr12	115437778	115437779	3		chr12	115738945	115738946	1
chr12	115438392	115438393	1		chr12	115741640	115741641	1
chr12	115438972	115438973	1		chr12	115741643	115741644	1
chr12	115439274	115439275	1		chr12	115742747	115742748	2
chr12	115444082	115444083	1		chr12	115743623	115743624	1
chr12	115444102	115444103	1		chr12	115745587	115745588	1
chr12	115448524	115448525	1		chr12	115748393	115748394	1
chr12	115449249	115449250	3		chr12	115751164	115751165	1
chr12	115450569	115450570	1		chr12	115752803	115752804	1
chr12	115450640	115450641	1		chr12	115755279	115755280	2
chr12	115450911	115450912	1		chr12	115755959	115755960	2
chr12	115450960	115450961	1		chr12	115755962	115755963	2
chr12	115452217	115452218	1		chr12	115756305	115756306	1
chr12	115452888	115452889	2		chr12	115756573	115756574	1
chr12	115453649	115453650	2		chr12	115758052	115758053	1
chr12	115454591	115454592	1		chr12	115758886	115758887	1
chr12	115455845	115455846	2		chr12	115759339	115759340	1
chr12	115457069	115457070	4		chr12	115759345	115759346	1
chr12	115458845	115458846	2		chr12	115759430	115759431	3
chr12	115459438	115459439	1		chr12	115759539	115759540	3
chr12	115460963	115460964	3		chr12	115765696	115765697	1
chr12	115464814	115464815	1		chr12	115766406	115766407	1
chr12	115464912	115464913	1		chr12	115766409	115766410	2
chr12	115468092	115468093	1		chr12	115766896	115766897	1
chr12	115469293	115469294	3		chr12	115767562	115767563	1
chr12	115469614	115469615	1		chr12	115767911	115767912	1
chr12	115470032	115470033	1		chr12	115768074	115768075	2
chr12	115470064	115470065	1		chr12	115768348	115768349	4
chr12	115472556	115472557	1		chr12	115768352	115768353	2
chr12	115476113	115476114	4		chr12	115768723	115768724	1
chr12	115476755	115476756	1		chr12	115770427	115770428	1
chr12	115476815	115476816	1		chr12	115770861	115770862	1
chr12	115477688	115477689	1		chr12	115770864	115770865	1
chr12	115478525	115478526	2		chr12	115772264	115772265	3
chr12	115478729	115478730	1		chr12	115773083	115773084	1
chr12	115482045	115482046	2		chr12	115773473	115773474	2
chr12	115482878	115482879	1		chr12	115774109	115774110	1
chr12	115482910	115482911	1		chr12	115774230	115774231	5
chr12	115483661	115483662	1		chr12	115775476	115775477	2
chr12	115485824	115485825	2		chr12	115775491	115775492	1
chr12	115486390	115486391	1		chr12	115775962	115775963	1
chr12	115487937	115487938	1		chr12	115776159	115776160	1
chr12	115488119	115488120	1		chr12	115776587	115776588	1
chr12	115488699	115488700	1		chr12	115776783	115776784	2
chr12	115489229	115489230	1		chr12	115777230	115777231	1
chr12	115489360	115489361	1		chr12	115777456	115777457	1
chr12	115489363	115489364	3		chr12	115778228	115778229	1
chr12	115489959	115489960	3		chr12	115785769	115785770	1
chr12	115489991	115489992	2		chr12	115785945	115785946	2
chr12	115490467	115490468	1		chr12	115785951	115785952	2
chr12	115490752	115490753	1		chr12	115788721	115788722	1
chr12	115491898	115491899	1		chr12	115788744	115788745	1
chr12	115492595	115492596	1		chr12	115789294	115789295	1
chr12	115493695	115493696	1		chr12	115789469	115789470	1
chr12	115495006	115495007	1		chr12	115791253	115791254	2
chr12	115495635	115495636	2		chr12	115792497	115792498	1
chr12	115496989	115496990	1		chr12	115792862	115792863	1
chr12	115497949	115497950	3		chr12	115793025	115793026	1
chr12	115498946	115498947	1		chr12	115793142	115793143	1
chr12	115498995	115498996	1		chr12	115793264	115793265	1
chr12	115500013	115500014	1		chr12	115794372	115794373	2
chr12	115500201	115500202	1		chr12	115796932	115796933	1
chr12	115500865	115500866	1		chr12	115797129	115797130	1
chr12	115500910	115500911	1		chr12	115797547	115797548	2
chr12	115501579	115501580	2		chr12	115797550	115797551	1
chr12	115501608	115501609	3		chr12	115797765	115797766	1
chr12	115502391	115502392	1		chr12	115799959	115799960	1
chr12	115504262	115504263	1		chr12	115801202	115801203	1
chr12	115504457	115504458	1		chr12	115801416	115801417	1
chr12	115504461	115504462	1		chr12	115801824	115801825	1
chr12	115506737	115506738	1		chr12	115802095	115802096	1
chr12	115507407	115507408	2		chr12	115803099	115803100	2
chr12	115507643	115507644	1		chr12	115804765	115804766	1
chr12	115507698	115507699	1		chr12	115805590	115805591	3
chr12	115509404	115509405	1		chr12	115806048	115806049	2
chr12	115509911	115509912	2		chr12	115807366	115807367	2
chr12	115510574	115510575	1		chr12	115808664	115808665	1
chr12	115511521	115511522	1		chr12	115809369	115809370	1
chr12	115520318	115520319	1		chr12	115809723	115809724	1
chr12	115520956	115520957	2		chr12	115810286	115810287	2
chr12	115521529	115521530	2		chr12	115811202	115811203	1
chr12	115522108	115522109	1		chr12	115811276	115811277	1
chr12	115522342	115522343	2		chr12	115811847	115811848	2
chr12	115522385	115522386	2		chr12	115812677	115812678	1
chr12	115522894	115522895	1		chr12	115812881	115812882	1
chr12	115523552	115523553	1		chr12	115812884	115812885	1
chr12	115524066	115524067	2		chr12	115813778	115813779	1
chr12	115525605	115525606	1		chr12	115813861	115813862	3
chr12	115528085	115528086	1		chr12	115814118	115814119	1
chr12	115532861	115532862	2		chr12	115814320	115814321	2
chr12	115539877	115539878	1		chr12	115814917	115814918	1
chr12	115541391	115541392	1		chr12	115815175	115815176	1
chr12	115542026	115542027	2		chr12	115815223	115815224	5
chr12	115542379	115542380	1		chr12	115815434	115815435	7
chr12	115544006	115544007	1		chr12	115815801	115815802	1
chr12	115544009	115544010	1		chr12	115815804	115815805	3
chr12	115544795	115544796	1		chr12	115816304	115816305	5
chr12	115547462	115547463	2		chr12	115816643	115816644	3
chr12	115548921	115548922	1		chr12	115816648	115816649	8
chr12	115549861	115549862	1		chr12	115817372	115817373	1
chr12	115550454	115550455	2		chr12	115817596	115817597	1
chr12	115553011	115553012	1		chr12	115817683	115817684	3
chr12	115555109	115555110	1		chr12	115817731	115817732	1
chr12	115555263	115555264	2		chr12	115818101	115818102	2
chr12	115556668	115556669	1		chr12	115818205	115818206	2
chr12	115558252	115558253	1		chr12	115819070	115819071	1
chr12	115559944	115559945	1		chr12	115819073	115819074	3
chr12	115560079	115560080	1		chr12	115819472	115819473	2
chr12	115560815	115560816	1		chr12	115820158	115820159	1
chr12	115560818	115560819	1		chr12	115820167	115820168	2
chr12	115560908	115560909	1		chr12	115820458	115820459	1
chr12	115562783	115562784	1		chr12	115820461	115820462	3
chr12	115563445	115563446	2		chr12	115820945	115820946	2
chr12	115563842	115563843	1		chr12	115820948	115820949	1
chr12	115564704	115564705	1		chr12	115821618	115821619	3
chr12	115564827	115564828	2		chr12	115821755	115821756	1
chr12	115565549	115565550	3		chr12	115822260	115822261	1
chr12	115567020	115567021	1		chr12	115822417	115822418	4
chr12	115571739	115571740	3		chr12	115824028	115824029	2
chr12	115572496	115572497	3		chr12	115824913	115824914	3
chr12	115573286	115573287	3		chr12	115824939	115824940	2
chr12	115573428	115573429	6		chr12	115825341	115825342	4
chr12	115574493	115574494	1		chr12	115825346	115825347	2
chr12	115575367	115575368	3		chr12	115826257	115826258	2
chr12	115575638	115575639	3		chr12	115826514	115826515	1
chr12	115576559	115576560	2		chr12	115826595	115826596	1
chr12	115576925	115576926	1		chr12	115827021	115827022	1
chr12	115576928	115576929	1		chr12	115827607	115827608	2
chr12	115577275	115577276	1		chr12	115827983	115827984	1
chr12	115578602	115578603	1		chr12	115828232	115828233	5
chr12	115578653	115578654	1		chr12	115828420	115828421	2
chr12	115579258	115579259	2		chr12	115828987	115828988	2
chr12	115579301	115579302	1		chr12	115830301	115830302	2
chr12	115580580	115580581	1		chr12	115830452	115830453	3
chr12	115581548	115581549	2		chr12	115832018	115832019	3
chr12	115585131	115585132	1		chr12	115834983	115834984	1
chr12	115585387	115585388	1		chr12	115834986	115834987	1
chr12	115585392	115585393	1		chr12	115836034	115836035	1
chr12	115586182	115586183	1		chr12	115836038	115836039	1
chr12	115586226	115586227	1		chr12	115836673	115836674	2
chr12	115587938	115587939	1		chr12	115837561	115837562	1
chr12	115588389	115588390	2		chr12	115840302	115840303	1
chr12	115588602	115588603	1		chr12	115841079	115841080	2
chr12	115588793	115588794	1		chr12	115841963	115841964	1
chr12	115589050	115589051	1		chr12	115845858	115845859	3
chr12	115589375	115589376	1		chr12	115846950	115846951	1
chr12	115594361	115594362	1		chr12	115847213	115847214	1
chr12	115594364	115594365	2		chr12	115847987	115847988	3
chr12	115598335	115598336	2		chr12	115848189	115848190	3
chr12	115599130	115599131	2		chr12	115849432	115849433	1
chr12	115600183	115600184	1		chr12	115849435	115849436	2
chr12	115600525	115600526	1		chr12	115849641	115849642	1
chr12	115603257	115603258	1		chr12	115850224	115850225	1
chr12	115607203	115607204	2		chr12	115850500	115850501	1
chr12	115607212	115607213	1		chr12	115850705	115850706	1
chr12	115608982	115608983	1		chr12	115850710	115850711	1
[truncated: 2,433 more rows]
