# Supplementary material for: Molecular basis for differential Igk versus Igh V(D)J joining mechanisms
Source: Nature. 2024 May 29;630(8015):189–97. doi: 10.1038/s41586-024-07477-y (PMC11153149; doi:10.1038/s41586-024-07477-y)
Supplement: Supplementary file 15 — Source Data Extended Data Fig. 8 [file 41586_2024_7477_MOESM15_ESM.xlsx]

## Sheet: ED Fig.8c
Absolute D-to-JH joining level in Igh-Igk hybrid-D-JH v-Abl cells; JH1-4 bait (Down sampled to 500,000 reads; n=3)
	Inv					Del
Ds	Repeat 1	Repeat 2	Repeat 3	Average	SEM	Repeat 1	Repeat 2	Repeat 3	Average	SEM
IGHD4-1	55	52	56	54.3333	1.20185	43244	55318	57845	52135.7	4505.28
IGHD3-2	3	0	0	1	1	1827	2423	1631	1960.33	238.152
IGHD2-11	5	1	3	3	1.1547	3521	4870	3899	4096.67	401.769
IGHD2-10	0	1	0	0.333333	0.333333	2181	3097	2489	2589	269.112
IGHD2-9	0	1	1	0.666667	0.333333	1679	1959	1698	1778.67	90.3333
IGHD2-14	0	1	0	0.333333	0.333333	1226	1552	1213	1330.33	110.897
IGHD2-4	0	0	0	0	0	1200	1537	1253	1330	104.625
IGHD2-1	2	2	3	2.33333	0.333333	3290	4356	3686	3777.33	311.098
IGHD1-2	1	2	3	2	0.57735	1105	1295	1168	1189.33	55.8759
IGHD3-3	0	0	0	0	0	7	8	7	7.33333	0.333333
IGHD2-2	0	1	0	0.333333	0.333333	989	1312	984	1095	108.51
IGHD2-3	2	1	6	3	1.52753	5096	7282	5150	5842.67	719.835
IGHD1-1	18	18	19	18.3333	0.333333	22790	21585	28571	24315.3	2156.08
Total (Inv+Del)						88241	106674	109685	101533	6702.76

## Sheet: ED Fig.8d
Absolute D-to-Jk joining level in Igh-Igk hybrid-D-JH v-Abl cells; Jk5 bait (Down sampled to 500,000 reads; n=3)
	Inv					Del
Ds	Repeat 1	Repeat 2	Repeat 3	Average	SEM	Repeat 1	Repeat 2	Repeat 3	Average	SEM
IGHD4-1	1432	1144	1386	1320.67	89.3259	15	14	9	12.6667	1.85592
IGHD3-2	66	43	37	48.6667	8.83805	1	2	3	2	0.57735
IGHD2-11	48	43	28	39.6667	6.00925	0	0	0	0	0
IGHD2-10	22	15	8	15	4.04145	1	1	1	1	0
IGHD2-9	39	22	14	25	7.37111	0	0	0	0	0
IGHD2-14	69	51	30	50	11.2694	8	1	5	4.66667	2.02759
IGHD2-4	46	25	20	30.3333	7.9652	0	0	0	0	0
IGHD2-1	190	115	94	133	29.1376	0	0	0	0	0
IGHD1-2	63	48	26	45.6667	10.7445	2	0	1	1	0.57735
IGHD3-3	2	0	3	1.66667	0.881917	1	1	0	0.666667	0.333333
IGHD2-2	36	16	11	21	7.63763	0	0	0	0	0
IGHD2-3	514	333	211	352.667	88.0196	9	8	2	6.33333	2.18581
IGHD1-1	1125	538	633	765.333	181.912	52	33	45	43.3333	5.54777
Total (Inv+Del)						3741	2453	2567	2920.33	411.651

## Sheet: ED Fig.8e
Relationship between relative Vk usage level in single Jk1 allele v-Abl cells with Jk1 bait (Percentage of total Vk-to-Jk junctions; average of 3 repeats) and RIC scores of Vk-RSSs
Vk domain	Vks	Vk-RSS RIC	Average Vk usage (%)
Distal	Vk2-137	-10.13	0.0217073
	Vk1-136	/*	0
	Vk-135	-13.56	2.10324
	Vk14-134-1	-22	0
	Vk17-134	-18.59	0
	Vk1-133	-15.17	0.418703
	Vk1-132	-13.88	0.239616
	Vk1-131	/	0.000501427
	Vk14-130	-10.84	0.239148
	Vk9-129	-14.28	0.128463
	Vk9-128	-12.72	0.0171223
	Vk17-127	-18.59	0.0766227
	Vk14-126-1	-30.03	0
	Vk14-126	-21.35	0.252924
	Vk11-125	-10.84	1.60987
	Vk9-124	-14.28	0.0310772
	Vk9-123	-11.85	0.0334856
	Vk1-122	-12.56	0.0620454
	Vk17-121	-18.59	0.059271
	Vk9-120	-11.85	0.71799
	Vk9-119	-15.15	0.0418125
	Vk14-118-2	-24.07	0
	Vk14-118-1	-11.26	0.00224799
	Vk11-118	-23.98	0.000215412
	Vk1-117	-12.82	1.65202
	Vk2-116	-15.56	0.456749
	Vk1-115	-21.26	0.000854025
	Vk11-114	-19.61	0.446491
	Vk2-113	-15.43	0.00077782
	Vk2-112	-12	0.419586
	Vk14-111	-13.63	0.729222
	Vk1-110	-12.82	1.44645
	Vk2-109	-15.56	1.17141
	Vk1-108	-14.58	0.0840607
	Vk2-107	/	0
	Vk11-106	-19.33	1.24889
	Vk2-105	-15.43	0.000470541
	Vk16-104	-11.63	2.08064
	Vk15-103	-16.32	1.19019
	Vk15-102	-14.74	0.00744737
	Vk20-101-2	-12.07	0.290633
	Vk15-101-1	-26.08	0
	Vk15-101	/	0.000307279
	Vk14-100	-11.71	0.159143
	Vk1-99	-16.66	0.0147143
	Vk12-98	-10.25	0.310378
Middle	Vk15-97	/	0
	Vk10-96	-14.23	2.52719
	Vk2-95-2	/	0
	Vk2-95-1	/	0
	Vk10-95	-14.23	0.925151
	Vk10-94	-14.23	0.313152
	Vk2-93-1	/	0
	Vk19-93	-11.29	2.70231
	Vk4-92	-19.89	0.000666095
	Vk4-91	-20.86	0.00370695
	Vk4-90	-11.84	0.0500944
	Vk13-89-1	/	0
	Vk12-89	-14.2	0.269434
	Vk1-88	-16.47	0.409118
	Vk13-87	-23.75	0.000215412
	Vk4-86	-9.68	0.255034
	Vk13-85	-12.72	0.0663361
	Vk13-84	-11.27	0.130212
	Vk4-83	-11.78	0.126267
	Vk13-82	-18.62	0.00629167
	Vk4-81	-10.08	1.43001
	Vk13-80-1	/	0
	Vk4-80	-10.01	2.13476
	Vk4-79	-12.64	0.497443
	Vk13-78-1	/	0
	Vk4-78	-11.07	0.322222
	Vk4-77	-9.68	2.15814
	Vk13-76	-20.22	0.000158451
	Vk4-75	-10.01	0.275765
	Vk13-74-1	/	0
	Vk4-74	-9.68	1.5078
	Vk13-73-1	/	0
	Vk4-73	-9.68	1.19739
	Vk4-72	-9.68	1.1577
	Vk13-71-1	/	0
	Vk4-71	-9.68	0.476251
	Vk4-70	-9.68	1.17748
	Vk4-69	-9.68	1.01822
	Vk4-68	-9.68	0.73129
	Vk12-67	-25.75	0.000932252
	Vk12-66	-23.28	0.00617759
	Vk4-65	-28.14	0.0172875
	Vk13-64	-26.75	0.000107706
	Vk4-63	-22.77	0.00124775
	Vk13-62-1	/	0
	Vk4-62	/	0.048384
	Vk13-61-1	/	0
	Vk4-61	-9.68	1.90446
	Vk4-59	-9.68	0.759262
	Vk4-60	/	0
	Vk4-58	-14.78	1.11485
	Vk13-57-2	-17.83	0.0013685
	Vk4-57-1	-10.73	1.22229
	Vk13-57-1	/	0
	Vk4-57	-11.96	0.84485
	Vk13-56-1	/	0
	Vk4-56	-16.55	0.566189
	Vk13-55-1	/	0
	Vk4-55	-9.68	0.932436
	Vk13-54-1	/	0
	Vk4-54	-10.01	1.01341
	Vk4-53	-15	0.559312
	Vk4-51	-12.26	1.79556
	Vk4-50	-9.68	3.06317
	Vk12-49	/	0
	Vk5-48	-14.27	0.479368
	Vk12-47	/	0.000399938
	Vk12-46	-12.13	2.2612
	Vk5-45	-14.27	0.629878
	Vk12-44	-12.13	3.5605
	Vk5-43	-14.27	0.606913
	Vk12-42	/	0
	Vk12-41	-12.13	1.99876
	Vk5-40-1	/	0
	Vk12-40	-12.13	1.07366
	Vk5-39	-14.36	1.43236
	Vk12-38	-12.13	0.909725
	Vk5-37	-12.2	0.249029
	Vk18-36	-19.6	0.119776
	Vk1-35	-20.9	0.000967157
	Vk8-34	-15.78	0.684456
	Vk7-33	-14.39	0.0271731
	Vk6-32	-14.39	3.26865
	Vk8-31	-35.05	0.00496429
	Vk8-30	-14.39	3.18672
	Vk6-29	-14.83	0.0988093
	Vk8-28	-14.39	0.851122
	Vk8-27	-14.96	1.35469
Proximal	Vk8-26	-24.11	0.0148935
	Vk6-25	-14.98	1.78849
	Vk8-24	-13.46	4.65998
	Vk8-23-1	-14.39	0.470639
	Vk6-23	-13.31	0.607817
	Vk8-22	-35.05	0.000712028
	Vk8-21	-15.07	4.49108
	Vk6-20	-17.37	0.397179
	Vk8-19	-14.39	1.27207
	Vk8-18	-25.57	0.0516094
	Vk6-17	-14.39	3.89204
	Vk8-16	-14.39	0.827984
	Vk6-15	-14.76	0.610384
	Vk6-14	-13.31	0.421663
	Vk6-13	-19.98	0.0272567
	Vk3-12-1	-28.85	0.00190982
	Vk3-12	-13.39	0.528787
	Vk3-11	-15.46	0.00106803
	Vk3-10	-13.39	0.603788
	Vk3-9	-15.46	0.0407475
	Vk3-8	-15.85	0.0129799
	Vk3-7	-13.39	1.47285
	Vk3-6	-21.7	0.001337
	Vk3-5	-13.39	0.209846
	Vk3-4	-13.39	0.371736
	Vk3-3	-13.39	0.0397174
	Vk3-2	-13.39	0.641841
	Vk3-1	-13.39	0.252918
* "/" indicates RIC score below predicted functional threshold
